# Supplementary material for: Species-specific phylloplane responses to changes in external pH
Source: J Exp Bot. 2025 Apr 14;76(17):5102–16. doi: 10.1093/jxb/eraf157 (PMC12587422; doi:10.1093/jxb/eraf157)
Supplement: eraf157_suppl_Supplementary_Datasets_S1 [file eraf157_suppl_supplementary_datasets_s1.xlsx]

## Sheet: Orthogroups_DEGs
Species	mercator4v6.0	swissprot	Subject.Sequence	Bv	Ath	Bv.1	Bv_v1.2.2	Ga	Ga_848v2	Gh	Gh_v3.1	Nb	Nr	Orthogroups_id	Description	WetvsDry_Ga	pH4vsDry_Ga	pH2vsDry_Ga	pH4vsWet_Ga	pH2vsWet_Ga	WetvsDry_Gh	pH4vsDry_Gh	pH2vsDry_Gh	pH4vsWet_Gh	pH2vsWet_Gh	WetvsDry_Bv	pH4vsDry_Bv	pH2vsDry_Bv	pH4vsWet_Bv	pH2vsWet_Bv	WetvsDry_Nb	pH4vsDry_Nb	pH2vsDry_Nb	pH4vsWet_Nb	pH2vsWet_Nb	WetvsDry_Nr	pH4vsDry_Nr	pH2vsDry_Nr	pH4vsWet_Nr	pH2vsWet_Nr
Gossypium arboreum	class-C-I small heat-shock-responsive protein	17.5 kDa class I heat shock protein	sp|P27880|HSP12_MEDSA	TRINITY_DN45810_c0_g3	0	0	0	TRINITY_DN45810_c0_g3, TRINITY_DN55341_c3_g1	XP_017642770.1	TRINITY_DN18722_c5_g1	Gohir.A07G094700.1.p, Gohir.D07G099000.1.p	0	0	OG0022207	18.2 kDa class I heat shock protein	0.138858	0.0283187	-0.134517	-0.00445024	-1.13211	0	0	0	0	0	0	0	0	0	0	0	0	0	0	0	0	0	0	0	0
Gossypium arboreum	subfamily ABCG transporter	Pleiotropic drug resistance protein 3	sp|Q9ZUT8|AB33G_ARATH	TRINITY_DN5570_c0_g1	0	0	0	TRINITY_DN5570_c0_g1	0	TRINITY_DN18348_c0_g3	Gohir.A05G332800.1.p	0	0	OG0039628	ABC transporter G family member 33	1.12866	0.672036	0.117396	-0.00105562	-0.1614	0.00267691	0.306654	-0.0507956	0.316317	-0.0233763	0	0	0	0	0	0	0	0	0	0	0	0	0	0	0
Gossypium arboreum	abscisic acid hydroxylase &EC_1.14 oxidoreductase acting on paired donor with incorporation or reduction of molecular oxygen	Abscisic acid 8'-hydroxylase 2	sp|O81077|ABAH2_ARATH	TRINITY_DN873_c0_g1	AT2G29090	TRINITY_DN22866_c0_g1	BVRB_7g173550	TRINITY_DN65820_c0_g1, TRINITY_DN873_c0_g1	XP_017633016.1, XP_017639649.1	TRINITY_DN6201_c0_g1	Gohir.A03G044200.1.p, Gohir.D03G123300.1.p, Gohir.D07G103800.1.p	TRINITY_DN13141_c0_g1	TRINITY_DN19098_c0_g2	TRINITY_DN21266_c0_g5	Abscisic acid 8'-hydroxylase 2	1.28357	0.936311	0.352385	-0.00122438	-0.201971	0	0	0	0	0	0	0	0	0	0	0	0	0	0	0	0	0	0	0	0
Gossypium arboreum	component *(APC11) of (APC/C)-dependent ubiquitination catalytic core subcomplex	Anaphase-promoting complex subunit 11	sp|Q9M9L0|APC11_ARATH	TRINITY_DN16768_c0_g3	AT3G05870	TRINITY_DN4502_c1_g2, TRINITY_DN58301_c0_g3	BVRB_4g079360	TRINITY_DN16768_c0_g3	XP_052880588.1	0	Gohir.A13G217750.1.p, Gohir.D13G221500.2.p	0	TRINITY_DN33819_c0_g1	OG0015621	Anaphase-promoting complex subunit 11	-0.0371806	-1.29339	-0.0145258	-0.112485	0.0180181	0	0	0	0	0	0.0109805	0.00141822	0.0306249	-4.22324e-05	-0.000462379	0	0	0	0	0	0	0	0	0	0
Gossypium arboreum	Nodulin-26-like intrinsic protein *(NIP)	Aquaporin NIP2-1	sp|Q67WJ8|NIP22_ORYSJ	TRINITY_DN20897_c0_g1	0	0	0	TRINITY_DN20897_c0_g1	XP_017629686.1	TRINITY_DN10549_c0_g1, TRINITY_DN10549_c0_g2	Gohir.A11G069400.5.p, Gohir.D11G073400.3.p	0	0	OG0021858	Aquaporin NIP2-2	1.29359	0.815418	0.0714193	-0.000984279	-0.267621	0	0	0	0	0	0	0	0	0	0	0	0	0	0	0	0	0	0	0	0
Gossypium arboreum	small basic intrinsic protein *(SIP)	Aquaporin SIP1-1	sp|Q5VR89|SIP11_ORYSJ	TRINITY_DN35134_c0_g1	0	0	0	TRINITY_DN35134_c0_g1, TRINITY_DN35134_c1_g1	XP_017624676.1	TRINITY_DN15294_c0_g1, TRINITY_DN15294_c0_g2	Gohir.A07G219200.1.p, Gohir.D04G015200.1.p, Gohir.D05G219500.1.p	0	0	OG0016983	Aquaporin SIP1-1	-0.0544269	-0.378212	0.854923	-0.00563199	1.24017	-0.0166415	0.0114814	0.0314274	0.0398004	0.0263975	0	0	0	0	0	0	0	0	0	0	0	0	0	0	0
Gossypium arboreum	glutamine-dependent asparagine synthetase *(ASN1) &EC_6.3 ligase forming carbon-nitrogen bond	Asparagine synthetase [glutamine-hydrolyzing] 1	sp|P49092|ASNS1_LOTJA	TRINITY_DN23699_c0_g1	AT3G47340, AT5G10240, AT5G65010	TRINITY_DN13555_c1_g1, TRINITY_DN16549_c0_g2, TRINITY_DN1968_c0_g1, TRINITY_DN42789_c3_g1	BVRB_6g135140, BVRB_7g171880, BVRB_9g212050	TRINITY_DN23699_c0_g1, TRINITY_DN23699_c0_g2, TRINITY_DN6171_c0_g1, TRINITY_DN6171_c0_g2, TRINITY_DN75171_c0_g1	XP_017602914.1, XP_017605746.1, XP_017637150.1, XP_017643822.1, XP_017649503.1, XP_052884458.1	TRINITY_DN13295_c0_g1, TRINITY_DN21967_c0_g1, TRINITY_DN7350_c0_g1, TRINITY_DN7350_c0_g2	Gohir.A05G087200.1.p, Gohir.A05G087300.1.p, Gohir.A07G104800.1.p, Gohir.A09G088900.1.p, Gohir.A09G089100.1.p, Gohir.A12G087900.2.p, Gohir.A13G223900.1.p, Gohir.D05G088300.1.p, Gohir.D07G108800.1.p, Gohir.D09G088800.1.p, Gohir.D12G086000.1.p, Gohir.D13G228700.1.p	TRINITY_DN23574_c0_g1, TRINITY_DN39499_c0_g2	TRINITY_DN417000_c0_g1, TRINITY_DN46681_c0_g1, TRINITY_DN82917_c0_g1, TRINITY_DN9332_c0_g1	OG0000787	Asparagine synthetase [glutamine-hydrolyzing] 1	-1.70894	-2.58187	-0.103366	-0.00170338	0.202697	-0.00839868	-0.0432117	0.00343076	-0.0337197	0.00847616	-0.00378518	0.000701226	-0.015625	0.000512075	6.11233e-05	-0.0215396	-0.0493833	-0.0198042	-0.0121083	0.00229714	-0.0333392	-0.0105701	0.190653	-0.000155489	0.318293
Gossypium arboreum	subunit alpha of ATP-dependent citrate lyase complex	ATP-citrate synthase alpha chain protein 2	sp|O22718|ACLA2_ARATH	TRINITY_DN24507_c0_g2	0	0	0	TRINITY_DN24507_c0_g2	0	0	0	TRINITY_DN11718_c0_g2, TRINITY_DN441_c0_g2	TRINITY_DN7928_c2_g2, TRINITY_DN9648_c0_g1, TRINITY_DN9648_c0_g2	OG0024451	ATP-citrate synthase alpha chain protein 2	0.0170251	0.0198553	1.15305	-5.06e-05	1.05345	0	0	0	0	0	0	0	0	0	0	0.000237768	-0.147709	0.0233517	-0.0671695	0.00767955	-0.311518	-0.0026059	-0.137962	0.00569956	0.31062
Gossypium arboreum	transcriptional repressor *(IAA/AUX)	Auxin-induced protein 22D	sp|P32294|AX22B_VIGRR	TRINITY_DN65361_c0_g1	AT1G04240, AT5G43700	TRINITY_DN6575_c0_g1, TRINITY_DN6575_c0_g2, TRINITY_DN6704_c0_g1, TRINITY_DN6704_c0_g2	BVRB_4g082270, BVRB_5g120300	TRINITY_DN29677_c2_g1, TRINITY_DN48336_c0_g1, TRINITY_DN48666_c1_g1, TRINITY_DN65361_c0_g1, TRINITY_DN65361_c0_g2, TRINITY_DN65361_c0_g3, TRINITY_DN686_c1_g1, TRINITY_DN686_c2_g1, TRINITY_DN793_c0_g1, TRINITY_DN91665_c1_g2	XP_017619812.1, XP_017625401.1, XP_017629552.1, XP_017629556.1, XP_017632291.1, XP_017640989.1, XP_017641043.1	TRINITY_DN11513_c0_g2, TRINITY_DN2728_c1_g1, TRINITY_DN2728_c2_g1, TRINITY_DN2783_c0_g1, TRINITY_DN2783_c0_g2, TRINITY_DN2783_c0_g3, TRINITY_DN2783_c0_g4, TRINITY_DN44249_c0_g1, TRINITY_DN774_c0_g2, TRINITY_DN774_c1_g1, TRINITY_DN9877_c1_g1	Gohir.A02G035200.1.p, Gohir.A07G208900.1.p, Gohir.A08G062000.1.p, Gohir.A09G222300.1.p, Gohir.A10G114300.1.p, Gohir.A11G248300.1.p, Gohir.A13G170000.1.p, Gohir.D02G042000.1.p, Gohir.D07G214800.1.p, Gohir.D08G071000.1.p, Gohir.D09G224400.1.p, Gohir.D10G152600.2.p, Gohir.D11G258700.1.p, Gohir.D13G175400.1.p	TRINITY_DN22496_c4_g1, TRINITY_DN32306_c3_g1, TRINITY_DN896_c0_g2	TRINITY_DN21867_c0_g1, TRINITY_DN21867_c0_g2, TRINITY_DN21867_c0_g3, TRINITY_DN6452_c0_g1, TRINITY_DN6452_c0_g2, TRINITY_DN6452_c0_g4	OG0000321	Auxin-induced protein 22B	0.361835	1.00153	0.40148	0.0044392	0.00880801	-0.0470076	0.0331991	-0.1021	0.124154	0.000807973	0.0120279	0.00052926	0.0603269	-0.000615318	0.000325228	-0.106066	-0.377175	-0.510704	-0.032755	-0.022322	0.0563927	0.000810887	0.34384	-0.00025529	0.196254
Gossypium arboreum	BEL transcription factor	BEL1-like homeodomain protein 1	sp|Q1PFD1|BLH11_ARATH	TRINITY_DN13236_c0_g3	0	TRINITY_DN15776_c1_g1, TRINITY_DN15776_c1_g2, TRINITY_DN15776_c2_g1, TRINITY_DN4262_c0_g1	BVRB_7g171150	TRINITY_DN11547_c0_g1, TRINITY_DN13236_c0_g1, TRINITY_DN13236_c0_g3, TRINITY_DN15551_c0_g1, TRINITY_DN21989_c1_g1, TRINITY_DN21989_c1_g2, TRINITY_DN21989_c1_g3, TRINITY_DN21989_c1_g4, TRINITY_DN21989_c2_g1, TRINITY_DN24330_c1_g1, TRINITY_DN27371_c0_g1, TRINITY_DN4309_c0_g2, TRINITY_DN66215_c0_g2	XP_017605276.1, XP_017605277.1, XP_017605278.1, XP_017608758.1, XP_052884665.1, XP_052886787.1, XP_052886788.1, XP_052886789.1	TRINITY_DN17850_c0_g1, TRINITY_DN17850_c1_g1, TRINITY_DN18426_c0_g2, TRINITY_DN19901_c0_g1, TRINITY_DN19901_c0_g2, TRINITY_DN19901_c0_g3, TRINITY_DN4173_c0_g1, TRINITY_DN9418_c1_g1, TRINITY_DN9418_c1_g3	Gohir.A05G078000.1.p, Gohir.A07G113300.2.p, Gohir.A09G099300.1.p, Gohir.D05G080900.1.p, Gohir.D07G116800.2.p, Gohir.D09G098700.2.p	TRINITY_DN54112_c0_g1, TRINITY_DN6784_c0_g1, TRINITY_DN6784_c0_g2, TRINITY_DN6784_c0_g3	TRINITY_DN1606_c0_g1, TRINITY_DN1606_c0_g2, TRINITY_DN25858_c1_g1, TRINITY_DN25858_c1_g2, TRINITY_DN25858_c1_g3	OG0000532_4	BEL1-like homeodomain protein 11	-0.308147	-0.317853	-1.15698	5.96e-05	-0.158622	0.0733492	0.0460623	0.363119	-0.0111749	0.138874	0	0	0	0	0	0	0	0	0	0	0.0307246	0.0197034	0.22013	0.000286215	0.137601
Gossypium arboreum	beta-galactosidase *(MUM2) &EC_3.2 glycosylase	Beta-galactosidase 16	sp|Q8GX69|BGA16_ARATH	TRINITY_DN11500_c0_g1	AT1G77410, AT5G63800	TRINITY_DN8844_c0_g1	BVRB_4g078180	TRINITY_DN11500_c0_g1, TRINITY_DN325799_c0_g1, TRINITY_DN41779_c0_g1, TRINITY_DN41779_c0_g2	XP_017615809.1, XP_017644301.2, XP_017644753.2, XP_052884662.1	TRINITY_DN11145_c0_g1, TRINITY_DN19756_c0_g1, TRINITY_DN19994_c0_g1	Gohir.A05G251800.2.p, Gohir.A05G381900.1.p, Gohir.A06G046400.3.p, Gohir.A06G046466.1.p, Gohir.D04G033400.1.p, Gohir.D05G252000.2.p, Gohir.D06G046800.3.p, Gohir.D06G046900.2.p	TRINITY_DN17067_c1_g2	TRINITY_DN23229_c0_g2	OG0003012	Beta-galactosidase 16	0.0556166	1.0495	0.0965823	0.00967978	0.0208128	0.0103363	-0.0376478	0.351551	-0.064387	0.120553	0	0	0	0	0	0	0	0	0	0	0	0	0	0	0
Gossypium arboreum		Protein DUF642 L-GALACTONO-1,4-LACTONE-RESPONSIVE GENE 2	sp|Q9LYE7|B2DXL_ARATH	TRINITY_DN30227_c0_g2	AT1G80240, AT4G32460, AT5G11420, AT5G25460	TRINITY_DN13683_c0_g2, TRINITY_DN17778_c0_g1, TRINITY_DN17778_c0_g2	BVRB_2g043130, BVRB_9g219990	TRINITY_DN179464_c0_g1, TRINITY_DN30227_c0_g2, TRINITY_DN30227_c0_g3, TRINITY_DN30227_c0_g5	XP_017607661.1, XP_017625703.1, XP_017643147.1, XP_017646888.1, XP_017648093.1	TRINITY_DN18501_c0_g1, TRINITY_DN6507_c2_g1, TRINITY_DN6507_c2_g2	Gohir.A02G112500.1.p, Gohir.A06G187300.1.p, Gohir.A10G077000.1.p, Gohir.A10G077200.1.p, Gohir.D03G060613.1.p, Gohir.D06G193500.1.p, Gohir.D07G042300.1.p, Gohir.D10G074300.1.p	TRINITY_DN4127_c1_g1, TRINITY_DN4127_c2_g1	TRINITY_DN55674_c1_g2	OG0001685	BIIDXI-like protein At5g11420	1.74811	2.24042	0.0263363	0.0017373	-1.25496	-0.0689409	-0.0449153	-0.575504	0.0335546	-0.0635296	0.0204926	0.0119416	0.0557186	0.000897988	-0.00225903	0.0511119	0.0507664	0.0095814	-0.0108607	-0.0192592	0.000323681	-0.00503532	-0.0186792	-0.000198134	-0.0220234
Gossypium arboreum	carboxypeptidase &EC_3.4 hydrolase acting on peptide bond (peptidase)		NA	TRINITY_DN64303_c0_g1	0	TRINITY_DN6651_c0_g2	0	TRINITY_DN64303_c0_g1	0	0	0	0	0	OG0050161	carboxypeptidase &EC_3.4 hydrolase acting on peptide bond (peptidase)	-1.91935	-1.61947	-0.350029	0.00103747	0.0649472	0	0	0	0	0	0	0	0	0	0	0	0	0	0	0	0	0	0	0	0
Gossypium arboreum			sp|Q9LEV3|CBSX3_ARATH	TRINITY_DN103170_c0_g1	AT1G75260	TRINITY_DN117994_c0_g1, TRINITY_DN134270_c0_g1, TRINITY_DN90687_c0_g1	BVRB_1g013040	TRINITY_DN103170_c0_g1, TRINITY_DN16297_c1_g1, TRINITY_DN266453_c0_g1, TRINITY_DN44021_c0_g1, TRINITY_DN44021_c0_g2	XP_017641644.1, XP_052881743.1	TRINITY_DN32226_c0_g1, TRINITY_DN9935_c0_g1	Gohir.A06G009400.1.p, Gohir.D06G004900.1.p	TRINITY_DN21586_c0_g3, TRINITY_DN28409_c2_g1, TRINITY_DN28409_c3_g1	TRINITY_DN15435_c0_g2, TRINITY_DN15435_c0_g4, TRINITY_DN40444_c0_g1	OG0004742	CBS domain-containing protein CBSX3, mitochondrial	0.789103	0.383688	-0.0170306	-0.00134181	-1.09606	-0.242576	-0.960716	-1.26158	-0.231333	-0.410073	0	0	0	0	0	-0.0216549	-0.0440314	-0.0404172	-0.00747923	-0.00324998	0.0240921	0.00879757	0.0470947	8.87902e-05	-0.0248706
Gossypium arboreum	catalytic component *(CesA) of cellulose synthase complex	Cellulose synthase A catalytic subunit 4 [UDP-forming]	sp|Q84JA6|CESA4_ARATH	TRINITY_DN1991_c1_g1	AT2G21770, AT2G25540, AT4G18780, AT4G32410, AT4G39350, AT5G05170, AT5G09870, AT5G17420, AT5G44030, AT5G64740	TRINITY_DN2893_c0_g1, TRINITY_DN2898_c1_g2, TRINITY_DN326_c0_g2, TRINITY_DN326_c0_g5, TRINITY_DN326_c0_g6, TRINITY_DN347_c0_g1, TRINITY_DN43257_c0_g1, TRINITY_DN458_c1_g2	BVRB_006490, BVRB_1g011870, BVRB_2g029350, BVRB_2g042850, BVRB_5g116100, BVRB_7g180680, BVRB_8g181090, BVRB_8g191460, BVRB_9g208050	TRINITY_DN1991_c1_g1, TRINITY_DN22991_c0_g1, TRINITY_DN27593_c0_g1, TRINITY_DN27593_c0_g4, TRINITY_DN346_c0_g1, TRINITY_DN599_c1_g1, TRINITY_DN599_c1_g2	XP_017622887.1, XP_017622926.1, XP_017625947.1, XP_017625948.1, XP_017625949.1, XP_017625972.1, XP_017625973.1, XP_017625974.1, XP_017626436.1, XP_017645541.1, XP_017649094.1, XP_017649297.2, XP_017649363.1, XP_052879053.1, XP_052887798.1, XP_052887799.1, XP_052887800.1, XP_052887801.1, XP_052887802.1, XP_052887803.1, XP_052887804.1, XP_052887805.1, XP_052887806.1	TRINITY_DN11471_c0_g2, TRINITY_DN11471_c0_g4, TRINITY_DN2452_c0_g2, TRINITY_DN2595_c0_g1, TRINITY_DN27868_c1_g2, TRINITY_DN2822_c0_g2, TRINITY_DN2822_c1_g1	Gohir.1Z049747.1.p, Gohir.A02G108100.2.p, Gohir.A02G137400.1.p, Gohir.A05G008500.1.p, Gohir.A05G008700.1.p, Gohir.A05G009200.1.p, Gohir.A05G244300.1.p, Gohir.A06G111500.1.p, Gohir.A07G037800.1.p, Gohir.A07G204700.1.p, Gohir.A08G045800.1.p, Gohir.A08G054100.1.p, Gohir.A08G144300.1.p, Gohir.A10G035300.1.p, Gohir.A11G218600.1.p, Gohir.D03G048100.1.p, Gohir.D03G068100.2.p, Gohir.D05G009200.1.p, Gohir…	TRINITY_DN10442_c0_g1, TRINITY_DN11554_c1_g1, TRINITY_DN19856_c0_g1, TRINITY_DN208_c0_g1, TRINITY_DN840_c0_g1	TRINITY_DN170268_c0_g2, TRINITY_DN2386_c1_g1, TRINITY_DN259_c0_g1, TRINITY_DN259_c1_g1, TRINITY_DN33877_c0_g2, TRINITY_DN4281_c0_g1, TRINITY_DN48389_c0_g1	OG0000078	Cellulose synthase A catalytic subunit 4 [UDP-forming]	0.205629	0.153669	-0.066269	-0.000771727	-1.05747	0.0537071	0.0184166	-0.0803644	-0.0498564	-0.137006	0.00258155	0.000314617	0.0346917	-3.24577e-05	0.000625776	-0.0776713	-0.224066	-0.0950245	-0.00613925	0.00418492	-0.0603714	-0.00110428	0.453395	0.000246568	0.609646
Gossypium arboreum	catalytic component *(CesA) of cellulose synthase complex	Cellulose synthase A catalytic subunit 7 [UDP-forming]	sp|Q9SWW6|CESA7_ARATH	TRINITY_DN346_c0_g1	AT2G21770, AT2G25540, AT4G18780, AT4G32410, AT4G39350, AT5G05170, AT5G09870, AT5G17420, AT5G44030, AT5G64740	TRINITY_DN2893_c0_g1, TRINITY_DN2898_c1_g2, TRINITY_DN326_c0_g2, TRINITY_DN326_c0_g5, TRINITY_DN326_c0_g6, TRINITY_DN347_c0_g1, TRINITY_DN43257_c0_g1, TRINITY_DN458_c1_g2	BVRB_006490, BVRB_1g011870, BVRB_2g029350, BVRB_2g042850, BVRB_5g116100, BVRB_7g180680, BVRB_8g181090, BVRB_8g191460, BVRB_9g208050	TRINITY_DN1991_c1_g1, TRINITY_DN22991_c0_g1, TRINITY_DN27593_c0_g1, TRINITY_DN27593_c0_g4, TRINITY_DN346_c0_g1, TRINITY_DN599_c1_g1, TRINITY_DN599_c1_g2	XP_017622887.1, XP_017622926.1, XP_017625947.1, XP_017625948.1, XP_017625949.1, XP_017625972.1, XP_017625973.1, XP_017625974.1, XP_017626436.1, XP_017645541.1, XP_017649094.1, XP_017649297.2, XP_017649363.1, XP_052879053.1, XP_052887798.1, XP_052887799.1, XP_052887800.1, XP_052887801.1, XP_052887802.1, XP_052887803.1, XP_052887804.1, XP_052887805.1, XP_052887806.1	TRINITY_DN11471_c0_g2, TRINITY_DN11471_c0_g4, TRINITY_DN2452_c0_g2, TRINITY_DN2595_c0_g1, TRINITY_DN27868_c1_g2, TRINITY_DN2822_c0_g2, TRINITY_DN2822_c1_g1	Gohir.1Z049747.1.p, Gohir.A02G108100.2.p, Gohir.A02G137400.1.p, Gohir.A05G008500.1.p, Gohir.A05G008700.1.p, Gohir.A05G009200.1.p, Gohir.A05G244300.1.p, Gohir.A06G111500.1.p, Gohir.A07G037800.1.p, Gohir.A07G204700.1.p, Gohir.A08G045800.1.p, Gohir.A08G054100.1.p, Gohir.A08G144300.1.p, Gohir.A10G035300.1.p, Gohir.A11G218600.1.p, Gohir.D03G048100.1.p, Gohir.D03G068100.2.p, Gohir.D05G009200.1.p, Gohir…	TRINITY_DN10442_c0_g1, TRINITY_DN11554_c1_g1, TRINITY_DN19856_c0_g1, TRINITY_DN208_c0_g1, TRINITY_DN840_c0_g1	TRINITY_DN170268_c0_g2, TRINITY_DN2386_c1_g1, TRINITY_DN259_c0_g1, TRINITY_DN259_c1_g1, TRINITY_DN33877_c0_g2, TRINITY_DN4281_c0_g1, TRINITY_DN48389_c0_g1	OG0000078_1	Cellulose synthase A catalytic subunit 7 [UDP-forming]	0.145749	0.132952	-0.0869234	-0.000492001	-1.09211	0.0338204	-0.00497853	-0.149992	-0.0584665	-0.169387	0.00159065	0.000133513	-0.0585613	-4.98287e-05	-0.00411984	-0.00478765	0.0295857	-0.00119862	0.0297026	0.00156536	-0.138946	-0.0162145	-0.219301	0.000293102	0.08008
Gossypium arboreum		Chaperone protein dnaJ 11, chloroplastic	sp|Q9FYB5|DNJ11_ARATH	TRINITY_DN34991_c0_g1	AT2G17880, AT4G36040	TRINITY_DN19203_c0_g2, TRINITY_DN19203_c0_g3, TRINITY_DN2008_c0_g1, TRINITY_DN2008_c0_g3	BVRB_1g016400, BVRB_6g130600	TRINITY_DN1396_c0_g1, TRINITY_DN178348_c0_g1, TRINITY_DN217619_c0_g1, TRINITY_DN34991_c0_g1, TRINITY_DN34991_c0_g2, TRINITY_DN38736_c2_g1, TRINITY_DN39615_c0_g1, TRINITY_DN39615_c0_g2	XP_017626104.1, XP_017629722.1, XP_017633134.1, XP_017636347.1, XP_052879275.1	TRINITY_DN122013_c0_g1, TRINITY_DN122038_c0_g1, TRINITY_DN122884_c0_g1, TRINITY_DN13605_c1_g1, TRINITY_DN13605_c2_g1, TRINITY_DN13605_c2_g2, TRINITY_DN18865_c0_g1, TRINITY_DN58109_c0_g1	Gohir.A01G110900.1.p, Gohir.A02G171000.1.p, Gohir.A03G204000.1.p, Gohir.A11G041900.1.p, Gohir.A11G174800.1.p, Gohir.D01G097600.1.p, Gohir.D02G225300.1.p, Gohir.D03G009100.1.p, Gohir.D11G045200.1.p, Gohir.D11G182300.1.p	TRINITY_DN143876_c0_g2, TRINITY_DN208746_c0_g1, TRINITY_DN233658_c0_g1, TRINITY_DN30970_c1_g1, TRINITY_DN41932_c0_g1, TRINITY_DN54026_c0_g1, TRINITY_DN91075_c0_g1	TRINITY_DN32839_c0_g1, TRINITY_DN342843_c0_g1, TRINITY_DN351833_c0_g1, TRINITY_DN495251_c0_g1, TRINITY_DN515890_c0_g1, TRINITY_DN53863_c0_g1, TRINITY_DN8310_c0_g1, TRINITY_DN9044_c0_g1	OG0000399_1	Chaperone protein dnaJ 11, chloroplastic	0.0112811	-0.0162701	-2.28821	-0.00175242	-1.8147	0.00254957	0.0167935	0.0361859	0.0159181	0.0118879	0.00261018	0.00272929	0.0252799	0.000470393	0.000623934	0.0296046	0.0756135	0.0615631	0.00609791	0.00235176	0.128123	0.00373546	-0.282877	-0.000364302	-0.613171
Gossypium arboreum	clathrin uncoating protein *(AUL)		NA	TRINITY_DN41954_c0_g1	AT1G21660, AT1G75310, AT4G36520	TRINITY_DN142_c1_g1, TRINITY_DN18264_c0_g1, TRINITY_DN18264_c0_g3, TRINITY_DN48438_c0_g1, TRINITY_DN5023_c0_g1	BVRB_1g010040	TRINITY_DN10883_c0_g1, TRINITY_DN16954_c0_g2, TRINITY_DN16954_c1_g1, TRINITY_DN3954_c0_g1, TRINITY_DN41954_c0_g1, TRINITY_DN54300_c0_g2, TRINITY_DN54300_c3_g1, TRINITY_DN8161_c1_g1	XP_017623175.1	TRINITY_DN10642_c0_g3, TRINITY_DN12559_c0_g2, TRINITY_DN21344_c2_g1, TRINITY_DN21344_c2_g2, TRINITY_DN26964_c0_g1, TRINITY_DN9438_c0_g1, TRINITY_DN9438_c0_g2	Gohir.A02G109900.1.p, Gohir.D03G069300.1.p	TRINITY_DN21547_c0_g1, TRINITY_DN220_c0_g2, TRINITY_DN28481_c1_g1, TRINITY_DN6685_c0_g6	TRINITY_DN12983_c0_g2, TRINITY_DN19027_c1_g1, TRINITY_DN22959_c1_g3, TRINITY_DN22959_c1_g4, TRINITY_DN26474_c0_g5, TRINITY_DN285795_c0_g1, TRINITY_DN3797_c0_g1, TRINITY_DN38073_c0_g1	OG0001448_2	clathrin uncoating protein *(AUL)	-1.14984	-0.0446304	-0.128864	0.203192	0.148217	0.134862	0.0590596	0.101028	-0.0331102	-0.0167112	-0.00401785	0.0224931	0.0243724	0.0137641	0.00139521	0	0	0	0	0	0.0149685	0.0173077	0.386703	0.000392825	0.354689
Gossypium arboreum	EC_2.7 transferase transferring phosphorus-containing group	Cysteine-rich receptor-like protein kinase 10	sp|O23082|CRK44_ARATH	TRINITY_DN14562_c0_g3	AT3G45860, AT4G00960, AT4G00970, AT4G05200, AT4G11460, AT4G11470, AT4G11480, AT4G11490, AT4G11530, AT4G21230, AT4G21400, AT4G21410, AT4G23130, AT4G23140, AT4G23150, AT4G23170, AT4G23180, AT4G23190, AT4G23200, AT4G23210, AT4G23220, AT4G23230, AT4G23240, AT4G23250, AT4G23260, AT4G23270, AT4G23280, AT4G23290, AT4G23300, AT4G23310, AT4G23320, AT4G38830	TRINITY_DN108519_c0_g1, TRINITY_DN11981_c0_g1, TRINITY_DN11981_c0_g2, TRINITY_DN11981_c0_g4, TRINITY_DN1331_c3_g1, TRINITY_DN1391_c0_g1, TRINITY_DN19128_c0_g1, TRINITY_DN21141_c1_g1, TRINITY_DN21477_c0_g1, TRINITY_DN21477_c2_g2, TRINITY_DN29_c3_g1, TRINITY_DN3045_c0_g1, TRINITY_DN3045_c0_g2, TRINITY_DN34136_c0_g1, TRINITY_DN383_c0_g5, TRINITY_DN38704_c0_g1, TRINITY_DN46729_c0_g1, TRINITY_DN5528_c…	BVRB_8g186810, BVRB_8g200970	TRINITY_DN10221_c0_g1, TRINITY_DN10667_c0_g1, TRINITY_DN111681_c0_g1, TRINITY_DN111681_c0_g2, TRINITY_DN12561_c0_g1, TRINITY_DN126282_c0_g1, TRINITY_DN14562_c0_g3, TRINITY_DN14562_c0_g4, TRINITY_DN23238_c0_g1, TRINITY_DN23962_c0_g1, TRINITY_DN26694_c0_g1, TRINITY_DN26694_c0_g3, TRINITY_DN26917_c1_g1, TRINITY_DN30859_c0_g1, TRINITY_DN30859_c0_g2, TRINITY_DN30859_c0_g3, TRINITY_DN35829_c0_g1, TRINI…	XP_017603370.1, XP_017608046.1, XP_017609190.1, XP_017618371.1, XP_017642012.1, XP_017644317.1, XP_017644712.1, XP_017646393.1, XP_052874559.1, XP_052874937.1, XP_052875184.1, XP_052885570.1, XP_052885571.1, XP_052885627.1	TRINITY_DN1155_c0_g1, TRINITY_DN1155_c0_g2, TRINITY_DN132564_c0_g1, TRINITY_DN14660_c0_g1, TRINITY_DN15335_c0_g3, TRINITY_DN1703_c0_g1, TRINITY_DN1703_c0_g2, TRINITY_DN17946_c0_g1, TRINITY_DN19026_c2_g1, TRINITY_DN19026_c4_g1, TRINITY_DN19539_c0_g1, TRINITY_DN22298_c0_g4, TRINITY_DN265_c0_g3, TRINITY_DN265_c0_g4, TRINITY_DN265_c1_g1, TRINITY_DN29012_c2_g1, TRINITY_DN34571_c0_g1, TRINITY_DN5786_c1…	Gohir.A06G120200.3.p, Gohir.A06G120300.2.p, Gohir.A06G120600.1.p, Gohir.A06G121300.1.p, Gohir.A06G121302.1.p, Gohir.A06G145400.1.p, Gohir.A06G145500.1.p, Gohir.A06G208400.1.p, Gohir.A09G068900.1.p, Gohir.A09G069800.2.p, Gohir.A09G069900.1.p, Gohir.A09G070000.2.p, Gohir.A09G070100.1.p, Gohir.A10G016200.1.p, Gohir.A10G016300.2.p, Gohir.A10G016400.1.p, Gohir.D02G140600.1.p, Gohir.D02G140800.2.p, Goh…	TRINITY_DN10421_c2_g1, TRINITY_DN15327_c0_g2, TRINITY_DN15327_c2_g1, TRINITY_DN154_c0_g1, TRINITY_DN154_c0_g2, TRINITY_DN17151_c0_g2, TRINITY_DN32357_c0_g1, TRINITY_DN4204_c0_g1, TRINITY_DN42682_c0_g1, TRINITY_DN432_c0_g1, TRINITY_DN48264_c0_g1, TRINITY_DN5716_c0_g2, TRINITY_DN7267_c0_g1	TRINITY_DN1111_c0_g1, TRINITY_DN1227_c1_g1, TRINITY_DN13341_c0_g1, TRINITY_DN13341_c1_g1, TRINITY_DN14306_c0_g1, TRINITY_DN14306_c0_g2, TRINITY_DN2624_c0_g2, TRINITY_DN3269_c0_g2, TRINITY_DN38000_c1_g1, TRINITY_DN4_c0_g1, TRINITY_DN4_c1_g1, TRINITY_DN73526_c0_g1	OG0000023_10	Cysteine-rich receptor-like protein kinase 44	-0.960716	-1.08199	-0.132933	-0.000363169	0.251233	0.0450344	0.0597109	0.164984	0.00686107	0.021704	0.00211935	-0.00169686	0.0687116	-0.00074554	0.00425301	0	0	0	0	0	0	0	0	0	0
Gossypium arboreum		Cysteine-rich repeat secretory protein 38	sp|Q9LRJ9|CRR38_ARATH	TRINITY_DN30596_c0_g2	AT3G22060	TRINITY_DN104642_c0_g1, TRINITY_DN123532_c0_g1	BVRB_7g161960	TRINITY_DN127105_c0_g1, TRINITY_DN30596_c0_g2, TRINITY_DN50273_c0_g1	XP_017621115.1, XP_017648622.1, XP_017648711.1	TRINITY_DN26807_c0_g1, TRINITY_DN48481_c0_g1, TRINITY_DN48481_c1_g1, TRINITY_DN98825_c0_g1	Gohir.A10G059850.1.p, Gohir.A10G060100.1.p, Gohir.A10G060600.1.p, Gohir.D10G061200.1.p, Gohir.D10G061400.1.p, Gohir.D10G061600.1.p, Gohir.D10G061700.1.p	TRINITY_DN20473_c1_g1, TRINITY_DN231052_c0_g1, TRINITY_DN311181_c0_g1	TRINITY_DN22768_c0_g1, TRINITY_DN51552_c0_g1, TRINITY_DN74613_c0_g1, TRINITY_DN74613_c0_g3	OG0001265	Cysteine-rich repeat secretory protein 38	1.01382	0.728762	0.104344	-0.000575366	-0.106483	0.0125929	0.446414	-0.0562297	0.336458	-0.0358083	-0.0297578	0.00017341	-0.00937179	0.0142679	0.0167147	0	0	0	0	0	0	0	0	0	0
Gossypium arboreum	sterol C-22 desaturase &EC_1.14 oxidoreductase acting on paired donor with incorporation or reduction of molecular oxygen	Cytochrome P450 710A1	sp|O64697|C7101_ARATH	TRINITY_DN120861_c2_g1	AT2G28850, AT2G28860, AT2G34490, AT2G34500	TRINITY_DN8473_c0_g1, TRINITY_DN8473_c0_g4	BVRB_001630	TRINITY_DN120861_c2_g1, TRINITY_DN12529_c0_g1, TRINITY_DN48768_c0_g2, TRINITY_DN73413_c0_g1	XP_017606098.1, XP_017606110.1	TRINITY_DN9730_c0_g1, TRINITY_DN9730_c0_g2	Gohir.A05G149100.3.p, Gohir.A05G149200.1.p, Gohir.D05G151600.1.p, Gohir.D05G151700.1.p, Gohir.D06G142200.1.p	TRINITY_DN3363_c0_g2, TRINITY_DN45276_c0_g1, TRINITY_DN45276_c0_g3	TRINITY_DN13193_c0_g1, TRINITY_DN13193_c0_g2, TRINITY_DN13193_c0_g3	OG0002657	Cytochrome P450 710A1	1.52167	0.875546	0.142587	-0.00206505	-0.298795	-0.0349535	0.197883	0.00344784	0.41658	0.0314784	0.0146385	0.00835804	0.0389826	0.000327769	-0.000709962	0.0572389	0.514371	2.28249	0.0363411	0.413179	-0.020599	-0.0147431	-0.234035	-0.00027718	-0.184568
Gossypium arboreum	brassinosteroid hydroxylase *(CYP72B) &EC_1.14 oxidoreductase acting on paired donor with incorporation or reduction of molecular oxygen	Cytochrome P450 734A1	sp|O48786|C734A_ARATH	TRINITY_DN12645_c0_g1	AT2G26710	TRINITY_DN1088_c1_g1	BVRB_8g195210, BVRB_9g220010	TRINITY_DN124598_c0_g1, TRINITY_DN12645_c0_g1, TRINITY_DN12645_c0_g2	XP_017625452.1, XP_017644799.2	TRINITY_DN7823_c1_g1, TRINITY_DN8709_c0_g1, TRINITY_DN8709_c0_g2	Gohir.A05G019200.1.p, Gohir.A06G057900.1.p, Gohir.A07G002400.1.p, Gohir.A08G239600.1.p, Gohir.D05G020200.1.p, Gohir.D06G056200.1.p, Gohir.D08G260200.1.p	TRINITY_DN12238_c1_g1, TRINITY_DN21980_c0_g2, TRINITY_DN21980_c1_g1, TRINITY_DN30404_c0_g4, TRINITY_DN855_c1_g1	TRINITY_DN17383_c3_g1, TRINITY_DN35666_c1_g1, TRINITY_DN7106_c0_g1	OG0002336	Cytochrome P450 734A1	1.41722	1.01623	0.234917	-0.000786025	-0.0749064	-0.00396197	0.461707	-0.0043831	0.442618	0.000903288	-0.00523121	0.00300666	-0.0140092	0.00232599	0.000626702	0	0	0	0	0	0	0	0	0	0
Gossypium arboreum	EC_1.14 oxidoreductase acting on paired donor with incorporation or reduction of molecular oxygen	Flavonoid-6-hydroxylase	sp|O49858|C82A3_SOYBN	TRINITY_DN17558_c0_g1	AT4G31940, AT4G31950, AT4G31970	0	0	TRINITY_DN17558_c0_g1, TRINITY_DN69242_c0_g2, TRINITY_DN70297_c0_g1	XP_017602888.2, XP_017628590.2, XP_017629781.1, XP_017630055.1, XP_017640932.1, XP_017643115.1, XP_017643194.1	TRINITY_DN1930_c0_g1, TRINITY_DN1930_c0_g3, TRINITY_DN22178_c0_g1, TRINITY_DN30736_c0_g1	Gohir.A05G198200.1.p, Gohir.A05G198400.2.p, Gohir.A05G198500.1.p, Gohir.A05G198600.1.p, Gohir.A05G198700.2.p, Gohir.A05G309900.1.p, Gohir.A06G014800.1.p, Gohir.D05G201100.1.p, Gohir.D05G201200.1.p, Gohir.D05G201266.1.p, Gohir.D05G201300.3.p, Gohir.D05G201400.1.p, Gohir.D05G310700.1.p, Gohir.D06G012800.2.p	TRINITY_DN5509_c0_g1, TRINITY_DN5509_c0_g4	TRINITY_DN1703_c0_g1, TRINITY_DN1703_c1_g1, TRINITY_DN80704_c1_g3	OG0001027	Cytochrome P450 82A3	1.3178	0.490242	1.5078	-0.00271081	0.0142868	0.0995343	0.0101016	-0.0768064	-0.118415	-0.269885	0	0	0	0	0	-0.0638751	-0.0333653	-0.0788562	0.0261276	-0.00076412	0.318394	0.0153223	0.143109	-0.000467939	-0.288207
Gossypium arboreum	DOF transcription factor	Dof zinc finger protein DOF5.6	sp|Q9FM03|DOF56_ARATH	TRINITY_DN11937_c0_g1	AT5G62940	TRINITY_DN49711_c0_g1, TRINITY_DN49711_c0_g3	BVRB_5g117160	TRINITY_DN11937_c0_g1, TRINITY_DN27862_c0_g1, TRINITY_DN7381_c1_g2	XP_017610269.1	TRINITY_DN131221_c0_g1, TRINITY_DN6892_c0_g2, TRINITY_DN8307_c0_g1, TRINITY_DN8307_c1_g1	Gohir.A09G171600.1.p, Gohir.A12G274400.1.p, Gohir.D09G167100.1.p, Gohir.D12G275100.1.p	TRINITY_DN15251_c2_g2, TRINITY_DN231732_c0_g1, TRINITY_DN69775_c0_g3	TRINITY_DN11832_c0_g1, TRINITY_DN11832_c1_g1	OG0004973	Dof zinc finger protein DOF5.6	0.0934833	0.0298915	-0.491195	-0.00159356	-1.26969	0.00666064	-0.0745135	-0.156154	-0.104146	-0.0806283	0	0	0	0	0	0	0	0	0	0	0	0	0	0	0
Gossypium arboreum		Early nodulin-like protein 9	sp|Q9LJU1|ENL09_ARATH	TRINITY_DN7526_c0_g1	AT3G20570	TRINITY_DN24644_c0_g2, TRINITY_DN4640_c0_g1	BVRB_4g091870	TRINITY_DN55548_c0_g1, TRINITY_DN7526_c0_g1, TRINITY_DN7526_c0_g3, TRINITY_DN981_c3_g1	XP_017605522.1, XP_017618744.1, XP_052880926.1	TRINITY_DN109816_c0_g1, TRINITY_DN11178_c1_g1, TRINITY_DN509_c2_g1	Gohir.A04G020800.1.p, Gohir.A13G140600.1.p, Gohir.D05G365900.1.p, Gohir.D13G145400.1.p	TRINITY_DN124577_c0_g1, TRINITY_DN283042_c0_g1	TRINITY_DN86163_c0_g1	OG0005462	Early nodulin-like protein 9	1.18446	0.648278	0.0264961	-0.00124119	-0.597116	-0.0237432	-0.0353395	-0.141343	-0.00455653	-0.0248103	0	0	0	0	0	0	0	0	0	0	0	0	0	0	0
Gossypium arboreum		Early nodulin-like protein 9	sp|Q9LJU1|ENL09_ARATH	TRINITY_DN981_c3_g1	AT3G20570	TRINITY_DN24644_c0_g2, TRINITY_DN4640_c0_g1	BVRB_4g091870	TRINITY_DN55548_c0_g1, TRINITY_DN7526_c0_g1, TRINITY_DN7526_c0_g3, TRINITY_DN981_c3_g1	XP_017605522.1, XP_017618744.1, XP_052880926.1	TRINITY_DN109816_c0_g1, TRINITY_DN11178_c1_g1, TRINITY_DN509_c2_g1	Gohir.A04G020800.1.p, Gohir.A13G140600.1.p, Gohir.D05G365900.1.p, Gohir.D13G145400.1.p	TRINITY_DN124577_c0_g1, TRINITY_DN283042_c0_g1	TRINITY_DN86163_c0_g1	OG0005462_1	Early nodulin-like protein 9	1.56553	1.28777	0.0332396	-0.000707061	-1.14442	-0.0167383	-0.0235633	-0.112773	-0.00253581	-0.025276	0	0	0	0	0	0	0	0	0	0	0	0	0	0	0
Gossypium arboreum			sp|Q84QC2|ERF17_ARATH	TRINITY_DN75286_c0_g1	0	TRINITY_DN13211_c1_g3, TRINITY_DN27598_c0_g1, TRINITY_DN57322_c0_g1	0	TRINITY_DN42668_c1_g1, TRINITY_DN75286_c0_g1	XP_017635577.1	TRINITY_DN34836_c0_g1, TRINITY_DN39344_c1_g1, TRINITY_DN4586_c2_g1, TRINITY_DN4586_c2_g2, TRINITY_DN90498_c0_g1	Gohir.D03G119200.1.p	TRINITY_DN16054_c0_g2	TRINITY_DN1865_c0_g1	OG0013710_1	Ethylene-responsive transcription factor ERF017	-0.0316735	-0.0446829	-2.15841	-0.000340127	-0.348917	0	0	0	0	0	0	0	0	0	0	0	0	0	0	0	0	0	0	0	0
Gossypium arboreum	subgroup ERF-II transcription factor *(ERF16/17/18)	Ethylene-responsive transcription factor ERF017	sp|Q9S7L5|ERF18_ARATH	TRINITY_DN13391_c0_g1	AT1G19210, AT1G74930, AT5G21960	TRINITY_DN135_c1_g2, TRINITY_DN14451_c0_g1, TRINITY_DN26525_c3_g1, TRINITY_DN8432_c5_g1	BVRB_8g190680, BVRB_8g190700	TRINITY_DN13391_c0_g1, TRINITY_DN75286_c0_g2	XP_017617902.1, XP_017625863.1, XP_017645146.1, XP_017645369.1	TRINITY_DN1248_c0_g3, TRINITY_DN4286_c0_g1, TRINITY_DN4286_c0_g2, TRINITY_DN4286_c0_g3, TRINITY_DN4286_c2_g1, TRINITY_DN70219_c0_g1, TRINITY_DN70219_c1_g1	Gohir.A06G078800.1.p, Gohir.A07G016200.1.p, Gohir.A08G246400.2.p, Gohir.A13G189500.1.p, Gohir.D06G078100.1.p, Gohir.D07G016000.1.p, Gohir.D08G267500.1.p	TRINITY_DN319863_c0_g1, TRINITY_DN48162_c0_g1, TRINITY_DN69283_c2_g1, TRINITY_DN69283_c4_g1	TRINITY_DN19330_c1_g1, TRINITY_DN19330_c1_g2, TRINITY_DN27027_c0_g1, TRINITY_DN27027_c2_g1	OG0001219	Ethylene-responsive transcription factor ERF018	-0.0300429	-0.0594318	-3.46198	-0.00122979	-0.468796	-0.00726876	0.0359803	-0.00924547	0.0516809	0.00273015	-0.0132033	0.000755174	-0.129167	0.00364495	-0.00411318	0.0117152	0.105402	0.106451	0.0272235	0.0182794	-0.243776	-0.0393841	-0.332093	0.000461987	0.0504082
Gossypium arboreum	subgroup ERF-III transcription factor	Ethylene-responsive transcription factor ERF025	sp|Q38Q39|ERF27_ARATH	TRINITY_DN3647_c0_g2	0	0	0	TRINITY_DN3647_c0_g1, TRINITY_DN3647_c0_g2, TRINITY_DN3647_c0_g3	XP_017619016.1	TRINITY_DN1848_c0_g1, TRINITY_DN1848_c0_g2	Gohir.A09G179800.1.p, Gohir.D09G175100.1.p	0	0	OG0018135	Ethylene-responsive transcription factor ERF027	-0.0361756	-0.0712083	-3.58327	-0.00137992	-0.333801	-0.000428645	0.0584015	0.0219899	0.0611308	0.00830748	0	0	0	0	0	0	0	0	0	0	0	0	0	0	0
Gossypium arboreum	subgroup ERF-III transcription factor	Ethylene-responsive transcription factor ERF034	sp|Q9M210|ERF35_ARATH	TRINITY_DN41054_c1_g1	AT2G44940, AT3G60490	0	0	TRINITY_DN174596_c0_g1, TRINITY_DN21721_c2_g1, TRINITY_DN21721_c2_g2, TRINITY_DN29551_c1_g1, TRINITY_DN38768_c0_g1, TRINITY_DN41054_c1_g1	XP_017614803.2, XP_017625665.1, XP_017631642.2	TRINITY_DN25612_c0_g1, TRINITY_DN25612_c0_g3, TRINITY_DN25612_c0_g4, TRINITY_DN25612_c0_g5	Gohir.A07G148100.1.p, Gohir.A08G137900.3.p, Gohir.A11G077000.1.p, Gohir.D07G154300.1.p, Gohir.D08G159200.1.p, Gohir.D11G081400.1.p	TRINITY_DN12882_c0_g2, TRINITY_DN229685_c0_g1, TRINITY_DN320992_c0_g1	TRINITY_DN10891_c1_g3, TRINITY_DN10891_c3_g1, TRINITY_DN39231_c0_g1, TRINITY_DN4890_c0_g4	OG0002700	Ethylene-responsive transcription factor ERF035	0.519156	0.420594	-0.0727802	-0.000305116	-1.29181	-0.00760248	0.154616	-0.120194	0.198589	-0.0398961	0	0	0	0	0	0	0	0	0	0	-0.00108263	-0.00958611	0.188388	-0.00059933	0.212663
Gossypium arboreum	subgroup ERF-II transcription factor *(ERF16/17/18)	Ethylene-responsive transcription factor ERF017	sp|Q9SUK8|ERF39_ARATH	TRINITY_DN696_c0_g1	0	0	0	TRINITY_DN696_c0_g1, TRINITY_DN696_c0_g3	XP_017641230.1	TRINITY_DN1637_c0_g4, TRINITY_DN1637_c0_g5	Gohir.A06G080833.1.p	0	0	OG0021926	Ethylene-responsive transcription factor ERF039	-0.0197994	-0.0357267	-3.38541	-0.00070102	-0.688528	-0.0139967	0.0210033	-0.0172246	0.0445499	0.00576298	0	0	0	0	0	0	0	0	0	0	0	0	0	0	0
Gossypium arboreum	subgroup ERF-IX transcription factor	Ethylene-responsive transcription factor ERF105	sp|Q8VY90|EF105_ARATH	TRINITY_DN13979_c0_g2	AT5G51190, AT5G61600	0	0	TRINITY_DN13979_c0_g1, TRINITY_DN13979_c0_g2, TRINITY_DN1910_c0_g1, TRINITY_DN1910_c0_g2	XP_017625491.1, XP_017636134.1, XP_017640650.1	TRINITY_DN13759_c0_g1, TRINITY_DN13759_c0_g2, TRINITY_DN13759_c0_g3, TRINITY_DN13759_c0_g4, TRINITY_DN13759_c0_g5, TRINITY_DN13759_c1_g1	Gohir.A03G060000.1.p, Gohir.A07G043600.1.p, Gohir.A12G196500.1.p, Gohir.D07G048000.1.p, Gohir.D12G198900.1.p	0	0	OG0005721	Ethylene-responsive transcription factor ERF105	1.51949	0.42965	0.390937	-0.00413553	-0.0443733	-0.228087	-0.180417	-0.254966	0.026837	0.0125834	0	0	0	0	0	0	0	0	0	0	0	0	0	0	0
Gossypium arboreum	subgroup ERF-X transcription factor	Ethylene-responsive transcription factor ERF109	sp|Q9SZ06|EF109_ARATH	TRINITY_DN9172_c0_g1	AT4G34410	0	0	TRINITY_DN16495_c1_g1, TRINITY_DN18715_c2_g1, TRINITY_DN2290_c0_g1, TRINITY_DN2290_c0_g2, TRINITY_DN37697_c0_g1, TRINITY_DN52374_c0_g1, TRINITY_DN9172_c0_g1, TRINITY_DN9172_c0_g2	XP_017618866.1, XP_017633272.1, XP_017633274.1, XP_017636867.1	TRINITY_DN18623_c0_g1, TRINITY_DN18623_c0_g2, TRINITY_DN18623_c1_g1, TRINITY_DN3131_c1_g1, TRINITY_DN908_c1_g1, TRINITY_DN908_c1_g2, TRINITY_DN908_c1_g3, TRINITY_DN908_c1_g4, TRINITY_DN908_c1_g5	Gohir.A03G189400.1.p, Gohir.A12G024200.1.p, Gohir.A13G040200.1.p, Gohir.D02G210000.1.p, Gohir.D12G024800.1.p, Gohir.D13G038900.1.p	0	0	OG0002950_2	Ethylene-responsive transcription factor ERF109	-0.0281688	-0.0484084	-1.66654	-0.000887079	-0.157431	-0.0216782	0.0091195	-0.0204717	0.0418982	0.011134	0	0	0	0	0	0	0	0	0	0	0	0	0	0	0
Gossypium arboreum	helicase UAP56	DEAD-box ATP-dependent RNA helicase 56	sp|Q40469|IF4A6_TOBAC	TRINITY_DN11270_c1_g2	0	0	0	TRINITY_DN11270_c1_g2, TRINITY_DN11270_c1_g4, TRINITY_DN7706_c0_g1	0	TRINITY_DN18787_c0_g1, TRINITY_DN18787_c0_g2, TRINITY_DN768_c1_g1	0	0	TRINITY_DN146545_c0_g2, TRINITY_DN71331_c0_g1	OG0018229	Eukaryotic initiation factor 4A-6 (Fragment)	0.229375	1.04847	0.212402	0.00446997	0.00637877	0.027262	0.00456017	-0.00280169	-0.0189347	-0.0173955	0	0	0	0	0	0	0	0	0	0	0	0	0	0	0
Gossypium arboreum	alpha-class expansin	Expansin-A15	sp|Q9C554|EXPA1_ARATH	TRINITY_DN8878_c0_g4	AT1G26770, AT1G69530, AT2G03090, AT2G40610, AT3G29030, AT5G05290, AT5G56320	TRINITY_DN10061_c0_g1, TRINITY_DN10061_c2_g1, TRINITY_DN10203_c0_g4, TRINITY_DN10203_c1_g1, TRINITY_DN1024_c0_g1, TRINITY_DN1024_c0_g2, TRINITY_DN11010_c0_g1	BVRB_2g042540, BVRB_2g042550, BVRB_2g042560, BVRB_5g114530, BVRB_6g153620	TRINITY_DN19722_c0_g2, TRINITY_DN20686_c0_g1, TRINITY_DN20686_c0_g2, TRINITY_DN24174_c0_g2, TRINITY_DN29948_c0_g1, TRINITY_DN29948_c0_g2, TRINITY_DN29948_c0_g3, TRINITY_DN3365_c0_g2, TRINITY_DN35089_c0_g3, TRINITY_DN36462_c0_g2, TRINITY_DN64553_c0_g1, TRINITY_DN64553_c0_g2, TRINITY_DN7378_c0_g1, TRINITY_DN8878_c0_g1, TRINITY_DN8878_c0_g3, TRINITY_DN8878_c0_g4, TRINITY_DN93196_c0_g1	XP_017603230.1, XP_017603331.1, XP_017612873.1, XP_017616622.1, XP_017617131.1, XP_017629436.1, XP_017629437.1, XP_017637923.1, XP_017639648.1, XP_017642669.1, XP_017645505.1, XP_017646608.1, XP_052875341.1, XP_052876100.1, XP_052876632.1	TRINITY_DN14116_c0_g3, TRINITY_DN14116_c0_g4, TRINITY_DN15190_c0_g3, TRINITY_DN15839_c0_g1, TRINITY_DN15839_c0_g2, TRINITY_DN15839_c1_g3, TRINITY_DN15839_c1_g4, TRINITY_DN160_c1_g1, TRINITY_DN160_c1_g2, TRINITY_DN160_c1_g3, TRINITY_DN22722_c0_g3, TRINITY_DN22722_c0_g4, TRINITY_DN514_c0_g1, TRINITY_DN514_c0_g2, TRINITY_DN514_c1_g1, TRINITY_DN514_c1_g2	Gohir.A03G101900.1.p, Gohir.A05G183800.2.p, Gohir.A05G278300.1.p, Gohir.A05G403600.1.p, Gohir.A07G205900.1.p, Gohir.A09G014500.2.p, Gohir.A10G148000.1.p, Gohir.A10G154600.1.p, Gohir.A10G179500.1.p, Gohir.A11G239500.1.p, Gohir.A12G178500.1.p, Gohir.A13G006600.1.p, Gohir.A13G076500.1.p, Gohir.A13G235400.1.p, Gohir.D02G126700.1.p, Gohir.D04G012151.1.p, Gohir.D05G280000.1.p, Gohir.D05G305000.1.p, Goh…	TRINITY_DN11623_c0_g1, TRINITY_DN14825_c0_g1, TRINITY_DN14825_c1_g1, TRINITY_DN15544_c0_g2, TRINITY_DN25522_c0_g1, TRINITY_DN25522_c0_g2, TRINITY_DN80055_c0_g1, TRINITY_DN9466_c0_g2, TRINITY_DN9466_c0_g4	TRINITY_DN20456_c0_g1, TRINITY_DN22646_c0_g1, TRINITY_DN22646_c1_g1, TRINITY_DN22646_c2_g1, TRINITY_DN3419_c0_g1, TRINITY_DN3419_c0_g2, TRINITY_DN3419_c0_g3, TRINITY_DN448773_c0_g1, TRINITY_DN499155_c0_g1	OG0000075_5	Expansin-A1	0.62428	1.18027	0.0839911	0.00244032	-0.120071	-0.0159166	0.0327652	-0.122714	0.068823	-0.0305566	0	0	0	0	0	0	0	0	0	0	0	0	0	0	0
Gossypium arboreum	alpha-class expansin	Expansin-A8	sp|O22874|EXPA8_ARATH	TRINITY_DN29948_c0_g1	AT1G26770, AT1G69530, AT2G03090, AT2G40610, AT3G29030, AT5G05290, AT5G56320	TRINITY_DN10061_c0_g1, TRINITY_DN10061_c2_g1, TRINITY_DN10203_c0_g4, TRINITY_DN10203_c1_g1, TRINITY_DN1024_c0_g1, TRINITY_DN1024_c0_g2, TRINITY_DN11010_c0_g1	BVRB_2g042540, BVRB_2g042550, BVRB_2g042560, BVRB_5g114530, BVRB_6g153620	TRINITY_DN19722_c0_g2, TRINITY_DN20686_c0_g1, TRINITY_DN20686_c0_g2, TRINITY_DN24174_c0_g2, TRINITY_DN29948_c0_g1, TRINITY_DN29948_c0_g2, TRINITY_DN29948_c0_g3, TRINITY_DN3365_c0_g2, TRINITY_DN35089_c0_g3, TRINITY_DN36462_c0_g2, TRINITY_DN64553_c0_g1, TRINITY_DN64553_c0_g2, TRINITY_DN7378_c0_g1, TRINITY_DN8878_c0_g1, TRINITY_DN8878_c0_g3, TRINITY_DN8878_c0_g4, TRINITY_DN93196_c0_g1	XP_017603230.1, XP_017603331.1, XP_017612873.1, XP_017616622.1, XP_017617131.1, XP_017629436.1, XP_017629437.1, XP_017637923.1, XP_017639648.1, XP_017642669.1, XP_017645505.1, XP_017646608.1, XP_052875341.1, XP_052876100.1, XP_052876632.1	TRINITY_DN14116_c0_g3, TRINITY_DN14116_c0_g4, TRINITY_DN15190_c0_g3, TRINITY_DN15839_c0_g1, TRINITY_DN15839_c0_g2, TRINITY_DN15839_c1_g3, TRINITY_DN15839_c1_g4, TRINITY_DN160_c1_g1, TRINITY_DN160_c1_g2, TRINITY_DN160_c1_g3, TRINITY_DN22722_c0_g3, TRINITY_DN22722_c0_g4, TRINITY_DN514_c0_g1, TRINITY_DN514_c0_g2, TRINITY_DN514_c1_g1, TRINITY_DN514_c1_g2	Gohir.A03G101900.1.p, Gohir.A05G183800.2.p, Gohir.A05G278300.1.p, Gohir.A05G403600.1.p, Gohir.A07G205900.1.p, Gohir.A09G014500.2.p, Gohir.A10G148000.1.p, Gohir.A10G154600.1.p, Gohir.A10G179500.1.p, Gohir.A11G239500.1.p, Gohir.A12G178500.1.p, Gohir.A13G006600.1.p, Gohir.A13G076500.1.p, Gohir.A13G235400.1.p, Gohir.D02G126700.1.p, Gohir.D04G012151.1.p, Gohir.D05G280000.1.p, Gohir.D05G305000.1.p, Goh…	TRINITY_DN11623_c0_g1, TRINITY_DN14825_c0_g1, TRINITY_DN14825_c1_g1, TRINITY_DN15544_c0_g2, TRINITY_DN25522_c0_g1, TRINITY_DN25522_c0_g2, TRINITY_DN80055_c0_g1, TRINITY_DN9466_c0_g2, TRINITY_DN9466_c0_g4	TRINITY_DN20456_c0_g1, TRINITY_DN22646_c0_g1, TRINITY_DN22646_c1_g1, TRINITY_DN22646_c2_g1, TRINITY_DN3419_c0_g1, TRINITY_DN3419_c0_g2, TRINITY_DN3419_c0_g3, TRINITY_DN448773_c0_g1, TRINITY_DN499155_c0_g1	OG0000075_6	Expansin-A8	0.0622633	1.95411	0.0503576	0.0706221	-0.00114857	0.026759	0.000206116	-0.414862	-0.0391095	-0.488358	0	0	0	0	0	0	0	0	0	0	0	0	0	0	0
Gossypium arboreum	regulatory protein *(FLZ) of SnRK1 complex	FCS-Like Zinc finger 15	sp|Q9FH22|FLZ15_ARATH	TRINITY_DN33772_c0_g4	AT5G49120	0	0	TRINITY_DN33772_c0_g1, TRINITY_DN33772_c0_g4, TRINITY_DN33772_c0_g6, TRINITY_DN50998_c0_g1, TRINITY_DN57444_c0_g1	XP_017610222.1, XP_017641130.1, XP_017648236.1	TRINITY_DN20934_c0_g1, TRINITY_DN20934_c0_g2, TRINITY_DN481_c0_g1, TRINITY_DN481_c1_g2	Gohir.A02G050300.1.p, Gohir.A09G237800.1.p, Gohir.A10G165800.1.p, Gohir.D02G055400.1.p, Gohir.D09G238700.1.p, Gohir.D10G172001.1.p	TRINITY_DN21516_c0_g1, TRINITY_DN21516_c0_g2	TRINITY_DN19969_c0_g1, TRINITY_DN81753_c1_g1	OG0003836_1	FCS-Like Zinc finger 15	0.30052	1.37127	0.347028	0.00941588	0.0113421	0	0	0	0	0	0	0	0	0	0	0	0	0	0	0	0	0	0	0	0
Gossypium arboreum	EC_2.1 transferase transferring one-carbon group & caffeoyl-CoA 3-O-methyltransferase *(CCoA-OMT)	Flavonoid 3',5'-methyltransferase	sp|C7AE94|FAOMT_VITVI	TRINITY_DN2678_c0_g1	AT1G24735, AT1G67980, AT1G67990	TRINITY_DN23696_c0_g1, TRINITY_DN23696_c0_g4, TRINITY_DN27575_c2_g1, TRINITY_DN4557_c0_g4	BVRB_2g030450, BVRB_6g150930	TRINITY_DN2678_c0_g1	XP_017613187.1	TRINITY_DN21437_c0_g2, TRINITY_DN21437_c0_g5	Gohir.A04G139200.1.p, Gohir.D04G182200.2.p	TRINITY_DN16488_c0_g2, TRINITY_DN1968_c0_g1, TRINITY_DN1968_c0_g2, TRINITY_DN21756_c4_g1, TRINITY_DN34430_c0_g1, TRINITY_DN6643_c0_g1	TRINITY_DN17038_c0_g1, TRINITY_DN18033_c1_g1, TRINITY_DN1901_c0_g1, TRINITY_DN24542_c2_g1, TRINITY_DN413341_c0_g1	OG0002481	Flavonoid 3',5'-methyltransferase	-0.14666	-1.0354	-0.0742824	-0.0432934	0.0237991	0.10224	-0.03048	-0.0147906	-0.258642	-0.108352	0.013442	0.00257542	0.0120073	-0.00155599	-0.00611207	-0.0414546	-0.169805	-0.10434	-0.0355855	-0.00886093	-0.030776	0.0492844	-0.0256497	0.0116225	0.0665189
Gossypium arboreum	galactinol synthase *(GolS)	Galactinol synthase 1	sp|O22893|GOLS1_ARATH	TRINITY_DN3014_c0_g2	AT1G09350, AT1G56600, AT1G60450, AT1G60470, AT2G47180	TRINITY_DN16994_c0_g1, TRINITY_DN33275_c0_g1, TRINITY_DN33275_c0_g2, TRINITY_DN33275_c0_g3	BVRB_4g079980, BVRB_4g080000, BVRB_5g122490	TRINITY_DN106160_c0_g1, TRINITY_DN3014_c0_g1, TRINITY_DN3014_c0_g2, TRINITY_DN52737_c0_g1, TRINITY_DN52737_c0_g2	XP_017609292.1, XP_017618310.1, XP_017618711.1, XP_017629417.1, XP_017643489.1	TRINITY_DN19135_c1_g1, TRINITY_DN19135_c3_g1, TRINITY_DN6671_c0_g1	Gohir.A07G130000.1.p, Gohir.A08G204400.1.p, Gohir.A09G241300.1.p, Gohir.A11G107800.1.p, Gohir.A13G113200.1.p, Gohir.A13G176700.1.p, Gohir.D07G134200.1.p, Gohir.D08G221700.1.p, Gohir.D09G242000.1.p, Gohir.D11G112500.1.p, Gohir.D13G116300.1.p, Gohir.D13G116400.1.p, Gohir.D13G183200.1.p	TRINITY_DN4358_c0_g1, TRINITY_DN5695_c0_g1, TRINITY_DN5695_c0_g2	TRINITY_DN4657_c0_g1, TRINITY_DN4657_c0_g2	OG0000719_1	Galactinol synthase 1	2.0011	1.40316	0.0553811	-0.00364948	-1.38626	0	0	0	0	0	-0.0681751	-0.00687039	-0.0307484	0.00175818	0.0181716	0.031879	0.0377163	0.00777186	-0.0053199	-0.0118734	-1.03519	-0.206184	-0.00480496	0.000638834	0.881716
Gossypium arboreum	EC_2.4 glycosyltransferase	Glucomannan 4-beta-mannosyltransferase 9	sp|Q7PC76|CSLA1_ORYSJ	TRINITY_DN44627_c1_g1	0	TRINITY_DN12383_c2_g1	BVRB_7g180520	TRINITY_DN17863_c2_g1, TRINITY_DN30141_c0_g1, TRINITY_DN44627_c1_g1	0	TRINITY_DN12024_c0_g5, TRINITY_DN12504_c0_g2	0	TRINITY_DN1897_c0_g2	TRINITY_DN4484_c0_g6, TRINITY_DN9454_c0_g1	OG0016774	Glucomannan 4-beta-mannosyltransferase 1	1.05512	0.414933	0.015594	-0.00220961	-0.608832	-0.100729	-0.0337063	-0.393324	0.0720924	-0.0261268	-0.00937348	0.000116052	-0.0209203	0.00312575	0.00238029	0	0	0	0	0	0	0	0	0	0
Gossypium arboreum	KNOX class-I/II transcription factor	Homeobox protein knotted-1-like 7	sp|Q9FPQ8|KNAT7_ARATH	TRINITY_DN15948_c0_g4	AT1G62990	TRINITY_DN1008_c1_g2, TRINITY_DN32446_c0_g1	BVRB_5g101230	TRINITY_DN15948_c0_g2, TRINITY_DN15948_c0_g4, TRINITY_DN24803_c0_g1, TRINITY_DN659_c0_g1	XP_017626698.1, XP_017642580.1, XP_017642739.2, XP_052887947.1	TRINITY_DN21202_c0_g1, TRINITY_DN21202_c0_g2, TRINITY_DN2251_c0_g1	Gohir.A03G013500.1.p, Gohir.A08G177500.1.p, Gohir.A12G224000.1.p, Gohir.D03G156100.1.p, Gohir.D08G195900.1.p, Gohir.D12G226700.1.p	TRINITY_DN11737_c1_g1, TRINITY_DN1230_c5_g1, TRINITY_DN1230_c6_g1	TRINITY_DN11904_c0_g1, TRINITY_DN6064_c0_g3, TRINITY_DN6064_c1_g1	OG0002785_1	Homeobox protein knotted-1-like 7	0.0851192	0.0596186	-0.426156	-0.00124894	-1.87789	-0.00539062	-0.0570528	-0.171141	-0.0525355	-0.0545171	-0.00722486	-0.000358068	-0.0490889	0.00108077	-0.00150817	0.0216951	-0.0202144	0.00593974	-0.0415296	-0.00706397	0	0	0	0	0
Gossypium arboreum		HVA22-like protein f	sp|Q682H0|HA22F_ARATH	TRINITY_DN15287_c0_g1	AT2G42820	0	BVRB_9g205970	TRINITY_DN15287_c0_g1	XP_017610454.1	TRINITY_DN31243_c0_g1, TRINITY_DN31243_c0_g2	Gohir.A09G006900.1.p, Gohir.D09G006000.1.p	TRINITY_DN72629_c0_g1	0	OG0015599	HVA22-like protein f	0.895198	1.20557	0.04505	0.000913669	-0.392417	0.0095619	0.0524494	0.00409645	0.0429538	-0.00616533	0	0	0	0	0	0	0	0	0	0	0	0	0	0	0
Gossypium arboreum	laccase multi-copper oxidoreductase *(LAC4/LAC10) &EC_1.10 oxidoreductase acting on diphenol or related substance as donor	Laccase-4	sp|Q6ID18|LAC10_ARATH	TRINITY_DN5367_c0_g1	AT1G18140, AT2G38080, AT5G01190, AT5G03260, AT5G58910	TRINITY_DN10663_c1_g1, TRINITY_DN14233_c0_g1, TRINITY_DN14233_c0_g2, TRINITY_DN14570_c1_g1, TRINITY_DN43020_c1_g1, TRINITY_DN4411_c0_g3	BVRB_2g024280, BVRB_5g099490, BVRB_6g128970, BVRB_7g172690	TRINITY_DN175838_c0_g1, TRINITY_DN24837_c0_g2, TRINITY_DN36463_c1_g1, TRINITY_DN46325_c1_g2, TRINITY_DN47551_c0_g2, TRINITY_DN47551_c0_g3, TRINITY_DN5367_c0_g1, TRINITY_DN5367_c1_g1, TRINITY_DN64830_c0_g1	XP_017604082.2, XP_017605360.2, XP_017618296.1, XP_017618514.1, XP_017620888.1, XP_017639272.1, XP_017639390.1, XP_017647171.1, XP_017648233.1	TRINITY_DN124860_c0_g1, TRINITY_DN20781_c0_g1, TRINITY_DN23070_c0_g1, TRINITY_DN23070_c1_g1, TRINITY_DN80753_c0_g1, TRINITY_DN9934_c1_g1	Gohir.A01G225600.1.p, Gohir.A03G049300.1.p, Gohir.A03G065950.1.p, Gohir.A03G066200.1.p, Gohir.A05G090300.1.p, Gohir.A05G303700.2.p, Gohir.A10G095800.1.p, Gohir.A10G229200.1.p, Gohir.A11G328800.1.p, Gohir.A13G025900.1.p, Gohir.A13G033625.1.p, Gohir.A13G033650.1.p, Gohir.D01G215300.1.p, Gohir.D03G092700.1.p, Gohir.D03G118100.1.p, Gohir.D04G128900.1.p, Gohir.D05G091300.1.p, Gohir.D05G302700.1.p, Goh…	TRINITY_DN27787_c1_g1, TRINITY_DN5499_c0_g1, TRINITY_DN6117_c0_g1, TRINITY_DN6117_c0_g2, TRINITY_DN87595_c0_g2, TRINITY_DN8885_c0_g1, TRINITY_DN8885_c0_g2	TRINITY_DN12772_c0_g1, TRINITY_DN12772_c0_g2, TRINITY_DN43279_c0_g1, TRINITY_DN43279_c0_g4, TRINITY_DN9184_c0_g1, TRINITY_DN9184_c0_g2	OG0000172_1	Laccase-10	0.285142	0.100897	-0.0467552	-0.00288998	-1.0055	-0.00355743	-0.0996497	-0.340114	-0.108895	-0.155773	-0.00417028	0.000741172	0.010014	0.000602456	0.00194582	0	0	0	0	0	0	0	0	0	0
Gossypium arboreum	laccase multi-copper oxidoreductase *(LAC4/LAC10) &EC_1.10 oxidoreductase acting on diphenol or related substance as donor	Laccase-4	sp|Q0IQU1|LAC22_ORYSJ	TRINITY_DN47551_c0_g2	AT1G18140, AT2G38080, AT5G01190, AT5G03260, AT5G58910	TRINITY_DN10663_c1_g1, TRINITY_DN14233_c0_g1, TRINITY_DN14233_c0_g2, TRINITY_DN14570_c1_g1, TRINITY_DN43020_c1_g1, TRINITY_DN4411_c0_g3	BVRB_2g024280, BVRB_5g099490, BVRB_6g128970, BVRB_7g172690	TRINITY_DN175838_c0_g1, TRINITY_DN24837_c0_g2, TRINITY_DN36463_c1_g1, TRINITY_DN46325_c1_g2, TRINITY_DN47551_c0_g2, TRINITY_DN47551_c0_g3, TRINITY_DN5367_c0_g1, TRINITY_DN5367_c1_g1, TRINITY_DN64830_c0_g1	XP_017604082.2, XP_017605360.2, XP_017618296.1, XP_017618514.1, XP_017620888.1, XP_017639272.1, XP_017639390.1, XP_017647171.1, XP_017648233.1	TRINITY_DN124860_c0_g1, TRINITY_DN20781_c0_g1, TRINITY_DN23070_c0_g1, TRINITY_DN23070_c1_g1, TRINITY_DN80753_c0_g1, TRINITY_DN9934_c1_g1	Gohir.A01G225600.1.p, Gohir.A03G049300.1.p, Gohir.A03G065950.1.p, Gohir.A03G066200.1.p, Gohir.A05G090300.1.p, Gohir.A05G303700.2.p, Gohir.A10G095800.1.p, Gohir.A10G229200.1.p, Gohir.A11G328800.1.p, Gohir.A13G025900.1.p, Gohir.A13G033625.1.p, Gohir.A13G033650.1.p, Gohir.D01G215300.1.p, Gohir.D03G092700.1.p, Gohir.D03G118100.1.p, Gohir.D04G128900.1.p, Gohir.D05G091300.1.p, Gohir.D05G302700.1.p, Goh…	TRINITY_DN27787_c1_g1, TRINITY_DN5499_c0_g1, TRINITY_DN6117_c0_g1, TRINITY_DN6117_c0_g2, TRINITY_DN87595_c0_g2, TRINITY_DN8885_c0_g1, TRINITY_DN8885_c0_g2	TRINITY_DN12772_c0_g1, TRINITY_DN12772_c0_g2, TRINITY_DN43279_c0_g1, TRINITY_DN43279_c0_g4, TRINITY_DN9184_c0_g1, TRINITY_DN9184_c0_g2	OG0000172	Laccase-22	0.888932	0.0991782	-0.0604787	-0.0137674	-2.01176	0.0399568	0.00516079	-0.0358133	-0.0525813	-0.05708	-0.00760335	-0.000735721	0.00560592	0.000479567	0.00327159	-0.115267	-0.0200193	-0.150736	0.0474503	0.00336387	0	0	0	0	0
Gossypium arboreum	component *(eL18) of large ribosomal-subunit (LSU) proteome	Large ribosomal subunit protein eL18y	sp|P42791|RL182_ARATH	TRINITY_DN13768_c2_g1	AT2G47570, AT3G05590, AT5G27850	TRINITY_DN19405_c0_g1, TRINITY_DN6568_c0_g1, TRINITY_DN8083_c1_g1, TRINITY_DN8084_c0_g1	BVRB_4g076000, BVRB_7g163580	TRINITY_DN13768_c2_g1, TRINITY_DN3350_c0_g1, TRINITY_DN430_c0_g1	XP_017617011.1, XP_017624261.1, XP_017626589.2, XP_017628577.1, XP_017630522.1, XP_017649416.1	TRINITY_DN13813_c0_g1, TRINITY_DN18776_c0_g1, TRINITY_DN18776_c0_g3, TRINITY_DN2751_c0_g3, TRINITY_DN9751_c2_g1	Gohir.A08G042200.1.p, Gohir.A08G077100.1.p, Gohir.A08G208200.1.p, Gohir.A11G113800.3.p, Gohir.A11G269300.1.p, Gohir.A13G174820.1.p, Gohir.D08G052000.1.p, Gohir.D08G086700.1.p, Gohir.D11G118800.1.p, Gohir.D11G279500.3.p, Gohir.D13G180650.1.p	TRINITY_DN232242_c0_g1, TRINITY_DN53205_c0_g2, TRINITY_DN53205_c0_g4	TRINITY_DN184328_c0_g1, TRINITY_DN23732_c0_g1, TRINITY_DN31067_c0_g3, TRINITY_DN316117_c0_g1, TRINITY_DN42965_c2_g1, TRINITY_DN61591_c0_g2	OG0000748	Large ribosomal subunit protein eL18y	-0.4257	-1.74012	-0.307206	-0.00994626	0.00161549	0.0823135	0.132518	0.21789	0.0139552	0.00840506	0.00950974	-5.06374e-05	0.00794918	-0.00106047	-0.00251291	0.0871439	-0.00285085	0.057703	-0.0949715	-0.00824933	-0.0544155	-0.0153106	-0.195842	-6.32818e-05	-0.0449037
Gossypium arboreum	component *(uL10) of large ribosomal-subunit (LSU) proteome	Large ribosomal subunit protein uL10	sp|O04204|RLA01_ARATH	TRINITY_DN8929_c1_g1	AT2G40010, AT3G09200, AT3G11250	TRINITY_DN13879_c0_g2, TRINITY_DN1624_c0_g1	BVRB_2g024030, BVRB_7g172440	TRINITY_DN5136_c0_g1, TRINITY_DN81965_c0_g1, TRINITY_DN81965_c0_g2, TRINITY_DN8929_c1_g1	XP_017615417.1, XP_017620188.1, XP_017639188.1, XP_017649153.1	TRINITY_DN113981_c0_g1, TRINITY_DN33321_c1_g1, TRINITY_DN4189_c0_g1	Gohir.A03G050400.1.p, Gohir.A05G316000.1.p, Gohir.A10G233700.1.p, Gohir.D03G117000.1.p, Gohir.D04G067000.1.p, Gohir.D10G246000.1.p, Gohir.D13G017100.1.p	TRINITY_DN53719_c0_g2	TRINITY_DN1853_c0_g1, TRINITY_DN1853_c0_g3	OG0002489_3	Large ribosomal subunit protein uL10z	-0.843752	-1.39236	-3.49387	-0.00153537	-0.317872	0	0	0	0	0	0	0	0	0	0	0	0	0	0	0	0	0	0	0	0
Gossypium arboreum		Late embryogenesis abundant protein At1g64065	sp|Q6DST1|Y1465_ARATH	TRINITY_DN10878_c0_g3	AT1G64065	0	0	TRINITY_DN10878_c0_g1, TRINITY_DN10878_c0_g2, TRINITY_DN10878_c0_g3, TRINITY_DN10878_c0_g5, TRINITY_DN13946_c0_g1, TRINITY_DN13946_c0_g2	XP_017604315.1, XP_017640766.1, XP_017641247.1	TRINITY_DN113211_c0_g1, TRINITY_DN2002_c0_g2, TRINITY_DN2002_c0_g5, TRINITY_DN2002_c0_g6, TRINITY_DN98042_c0_g1	Gohir.A02G104600.1.p, Gohir.A02G104700.2.p, Gohir.A12G233000.1.p, Gohir.D03G079100.1.p, Gohir.D03G079200.1.p, Gohir.D12G234300.1.p	0	0	OG0005961	Late embryogenesis abundant protein At1g64065	0.0624871	0.023151	-0.311516	-0.00129647	-1.11808	-0.00357122	0.0533737	0.071895	0.071853	0.0331242	0	0	0	0	0	0	0	0	0	0	0	0	0	0	0
Gossypium arboreum	EC_2.4 glycosyltransferase	Linamarin synthase 2	sp|G3FIN9|UGTK5_MANES	TRINITY_DN29855_c0_g1	0	TRINITY_DN10615_c0_g1, TRINITY_DN10615_c0_g2, TRINITY_DN10615_c0_g3, TRINITY_DN10615_c0_g5, TRINITY_DN1633_c1_g2, TRINITY_DN1633_c1_g3, TRINITY_DN25316_c0_g1, TRINITY_DN79681_c0_g1, TRINITY_DN98642_c0_g1	BVRB_6g134890, BVRB_6g134900	TRINITY_DN110903_c0_g1, TRINITY_DN1480_c0_g1, TRINITY_DN16038_c0_g1, TRINITY_DN29855_c0_g1, TRINITY_DN29855_c0_g2, TRINITY_DN31517_c0_g1, TRINITY_DN31517_c0_g2, TRINITY_DN31517_c0_g3, TRINITY_DN31517_c1_g1, TRINITY_DN31517_c1_g2, TRINITY_DN74047_c0_g3	XP_017621018.1, XP_017622406.1, XP_017622472.1, XP_017622576.1, XP_017622827.1, XP_052881249.1	TRINITY_DN19142_c0_g1, TRINITY_DN19142_c0_g4, TRINITY_DN26966_c0_g1, TRINITY_DN302_c0_g1	Gohir.A02G142001.1.p, Gohir.A02G142100.1.p, Gohir.A02G142200.1.p, Gohir.A02G152900.1.p, Gohir.D03G038101.1.p, Gohir.D03G038300.1.p, Gohir.D03G038400.1.p, Gohir.D03G038500.1.p, Gohir.D03G038600.1.p, Gohir.D03G038700.1.p, Gohir.D03G038900.1.p, Gohir.D03G039000.1.p	TRINITY_DN2180_c2_g1, TRINITY_DN229895_c0_g1, TRINITY_DN345_c0_g1, TRINITY_DN43212_c0_g1	TRINITY_DN20584_c0_g1, TRINITY_DN20584_c0_g2, TRINITY_DN20584_c0_g3	OG0000461_2	Linamarin synthase 2	-1.05281	-0.121961	-0.0121764	0.0151617	0.803875	0.509176	0.047855	-0.00583839	-0.316712	-0.585698	0.0313231	0.000811212	0.0924663	-0.00928561	-0.00157709	0	0	0	0	0	0	0	0	0	0
Gossypium arboreum	transcriptional regulator *(SVP/AGL24) of floral transition & MADS/AGL transcription factor	MADS-box protein SVP	sp|Q69TG5|MAD55_ORYSJ	TRINITY_DN24832_c0_g2	0	0	0	TRINITY_DN140433_c0_g1, TRINITY_DN19290_c2_g1, TRINITY_DN24832_c0_g1, TRINITY_DN24832_c0_g2, TRINITY_DN46510_c0_g1	XP_017618862.1, XP_017633140.1, XP_052878454.1, XP_052880339.1, XP_052880340.1, XP_052882110.1	TRINITY_DN10392_c1_g1, TRINITY_DN16315_c0_g1, TRINITY_DN26320_c0_g1, TRINITY_DN437_c2_g1	Gohir.A03G177200.1.p, Gohir.A13G051200.1.p, Gohir.D02G200900.1.p, Gohir.D12G016900.1.p, Gohir.D13G049800.1.p	0	0	OG0006030_1	MADS-box transcription factor 55	1.08055	1.64582	0.963888	0.000966592	-0.000613706	-0.0337354	-5.32e-05	-0.0154269	0.0413902	0.0128933	0	0	0	0	0	0	0	0	0	0	0	0	0	0	0
Gossypium arboreum	methylsterol monooxygenase SMO1 of phytosterol C4-demethylation complex &EC_1.14 oxidoreductase acting on paired donor with incorporation or reduction of molecular oxygen	Methylsterol monooxygenase 1-1	sp|F4JLZ6|SMO13_ARATH	TRINITY_DN18010_c1_g1	0	0	0	TRINITY_DN18010_c1_g1, TRINITY_DN33957_c0_g1	XP_017613530.1, XP_052879466.1	0	Gohir.A12G103500.1.p, Gohir.D12G107000.1.p, Gohir.D12G107100.1.p	0	0	OG0018100	Methylsterol monooxygenase 1-3	1.49203	1.12671	0.145921	-0.000756275	-0.175518	0	0	0	0	0	0	0	0	0	0	0	0	0	0	0	0	0	0	0	0
Gossypium arboreum	NAC transcription factor & transcriptional regulator *(NST1/NST2) involved in anther dehiscence	NAC domain-containing protein 43	sp|Q84WP6|NAC43_ARATH	TRINITY_DN9802_c1_g1	AT2G46770	TRINITY_DN51700_c0_g1	BVRB_1g002240	TRINITY_DN46561_c0_g1, TRINITY_DN48532_c0_g1, TRINITY_DN9802_c1_g1	XP_017629605.1, XP_017636273.2, XP_017645180.1	TRINITY_DN144389_c0_g1, TRINITY_DN19355_c0_g3, TRINITY_DN19355_c0_g5, TRINITY_DN25017_c0_g1, TRINITY_DN92987_c0_g1, TRINITY_DN99659_c0_g1	Gohir.A07G134200.2.p, Gohir.A11G100500.1.p, Gohir.A12G116300.2.p, Gohir.D07G138800.1.p, Gohir.D11G105200.1.p, Gohir.D12G119800.3.p	TRINITY_DN14815_c1_g1, TRINITY_DN5363_c0_g1, TRINITY_DN5363_c0_g2, TRINITY_DN5363_c2_g1	TRINITY_DN22001_c0_g1	OG0003049	NAC domain-containing protein 43	-1.10443	-0.0793026	-0.303081	0.163143	0.0844559	0	0	0	0	0	0	0	0	0	0	-0.0066467	-0.10567	-0.0331997	-0.0258165	-0.00511204	0	0	0	0	0
Gossypium arboreum	pectin methylesterase inhibitor		sp|Q9SI74|PMI10_ARATH	TRINITY_DN15134_c0_g1	0	0	0	TRINITY_DN15134_c0_g1	XP_017609495.2	0	Gohir.A09G195050.1.p, Gohir.D09G189500.2.p	0	0	OG0027754	Pectinesterase inhibitor 10	0.100965	3.35004	0.57752	0.0183103	0.0463177	0	0	0	0	0	0	0	0	0	0	0	0	0	0	0	0	0	0	0	0
Gossypium arboreum	type-2 peroxiredoxin *(PrxII)	Peroxiredoxin-2B	sp|Q9FR35|PRX2C_ORYSJ	TRINITY_DN21460_c0_g1	0	0	0	TRINITY_DN21460_c0_g1	XP_017605848.1	TRINITY_DN8391_c0_g1	Gohir.A05G132000.1.p, Gohir.D05G131900.1.p	0	0	OG0024665	Peroxiredoxin-2C	-1.32602	-0.522669	-0.147712	0.00452283	0.284216	-0.400308	-0.194955	-0.786862	0.0601757	-0.0248917	0	0	0	0	0	0	0	0	0	0	0	0	0	0	0
Gossypium arboreum		Probable glycosyltransferase At3g07620	sp|Q9FFN2|GLYT3_ARATH	TRINITY_DN6904_c0_g1	0	TRINITY_DN32788_c0_g1, TRINITY_DN32788_c0_g2	BVRB_2g025570	TRINITY_DN6904_c0_g1	XP_017617953.1	TRINITY_DN26892_c0_g1, TRINITY_DN83136_c0_g1	Gohir.A10G223600.1.p, Gohir.D10G236100.1.p	TRINITY_DN17668_c0_g2	TRINITY_DN13076_c0_g1	OG0014355	Probable glycosyltransferase At5g03795	0.0331179	1.09897	0.0793786	0.226673	0.0316593	0.036091	0.0480617	0.00921431	0.00649668	-0.0189416	-0.00370567	0.00115738	-0.0508167	0.00165552	-0.00401333	0.29412	0.168942	0.794286	-0.0278617	0.0101839	-0.0412759	-0.0407625	0.107877	-0.000426105	0.258271
Gossypium arboreum	RLCK-VIII receptor-like protein kinase &EC_2.7 transferase transferring phosphorus-containing group	Probable protein kinase At2g41970	sp|P93749|Y2197_ARATH	TRINITY_DN9486_c0_g1	AT1G06700, AT2G30730, AT2G30740, AT2G41970, AT2G43230, AT3G59350	TRINITY_DN1721_c0_g1, TRINITY_DN28250_c2_g2	BVRB_3g059910, BVRB_5g124230	TRINITY_DN15686_c2_g1, TRINITY_DN5206_c0_g1, TRINITY_DN88591_c0_g1, TRINITY_DN88591_c1_g2, TRINITY_DN9486_c0_g1	XP_017605557.2, XP_017608262.1, XP_017614686.1, XP_017634109.1, XP_052874878.1, XP_052874989.1, XP_052875914.1, XP_052875915.1	TRINITY_DN123736_c0_g1, TRINITY_DN1553_c0_g1, TRINITY_DN16599_c1_g1	Gohir.A01G136900.1.p, Gohir.A02G014500.3.p, Gohir.A04G054600.1.p, Gohir.A05G327100.1.p, Gohir.A09G210200.1.p, Gohir.A10G134500.2.p, Gohir.D01G125100.1.p, Gohir.D02G016100.2.p, Gohir.D04G089100.1.p, Gohir.D05G327200.2.p, Gohir.D09G203600.1.p, Gohir.D10G132000.1.p	TRINITY_DN9639_c1_g1	TRINITY_DN1514_c3_g1, TRINITY_DN24725_c0_g1, TRINITY_DN7827_c0_g1	OG0000617_1	Probable protein kinase At2g41970	-0.107062	-0.23548	0.192811	-0.000930383	1.13111	0.055117	0.0508023	-0.0204157	-0.00998655	-0.0567597	0.051344	0.00185682	0.0923356	-0.000612562	-0.000833975	0	0	0	0	0	-0.445911	-0.200261	-0.0955578	0.000355781	0.364276
Gossypium arboreum	EC_2.7 transferase transferring phosphorus-containing group	Serine/threonine-protein kinase CTR1	sp|P0DKI6|Y1332_ARATH	TRINITY_DN35506_c0_g1	AT4G24480	TRINITY_DN19630_c4_g1, TRINITY_DN29180_c0_g1, TRINITY_DN42683_c0_g2, TRINITY_DN46311_c0_g4, TRINITY_DN9470_c1_g1	BVRB_1g005600	TRINITY_DN12561_c1_g1, TRINITY_DN19080_c0_g2, TRINITY_DN20122_c0_g1, TRINITY_DN30961_c0_g2, TRINITY_DN35506_c0_g1, TRINITY_DN4645_c0_g2, TRINITY_DN4645_c1_g1, TRINITY_DN49236_c0_g1, TRINITY_DN49236_c0_g2, TRINITY_DN5501_c1_g1	XP_017603401.1, XP_017645576.1	TRINITY_DN14229_c0_g4, TRINITY_DN17766_c1_g3, TRINITY_DN355_c0_g2, TRINITY_DN526_c0_g1, TRINITY_DN526_c0_g2, TRINITY_DN74525_c0_g1	Gohir.A05G218900.1.p, Gohir.A06G031600.1.p, Gohir.D05G221600.1.p, Gohir.D06G030800.3.p	TRINITY_DN12451_c0_g3, TRINITY_DN4131_c2_g1, TRINITY_DN45315_c1_g1, TRINITY_DN5643_c0_g2, TRINITY_DN8022_c0_g1	TRINITY_DN1992_c0_g2, TRINITY_DN261564_c0_g1, TRINITY_DN33721_c0_g2, TRINITY_DN59151_c3_g1, TRINITY_DN6482_c0_g1	OG0001339_2	Probable receptor-like protein kinase At1g33260	0.387672	1.42844	0.0550652	0.0130858	-0.0985823	-0.0723136	-0.147989	-0.294324	-0.0269552	-0.0564455	0	0	0	0	0	0	0	0	0	0	0	0	0	0	0
Gossypium arboreum	sulfate transporter *(SULTR)	Probable sulfate transporter 3.5	sp|Q94LW6|SUT35_ARATH	TRINITY_DN35569_c0_g1	AT5G19600	TRINITY_DN20883_c1_g1, TRINITY_DN3252_c0_g1	BVRB_8g196030	TRINITY_DN35569_c0_g1	XP_017610370.1	0	Gohir.A05G022200.1.p, Gohir.D05G023700.1.p	TRINITY_DN28307_c0_g1, TRINITY_DN28307_c0_g2	TRINITY_DN2726_c1_g1	OG0013941	Probable sulfate transporter 3.5	1.77495	1.19178	0.0538514	-0.00168274	-0.882874	0	0	0	0	0	0.0165688	-0.00610998	0.0320303	-0.0219011	-0.00154997	-0.0129041	0.00328663	0.875545	0.014973	0.796083	0.0328765	0.00539064	0.28231	-7.34636e-05	0.191186
Gossypium arboreum	GeBP-type transcription factor	Probable transcription factor At1g11510	sp|Q3EAE7|STKLL_ARATH	TRINITY_DN17988_c1_g3	0	TRINITY_DN10210_c1_g1, TRINITY_DN10531_c0_g1	BVRB_8g186660	TRINITY_DN16075_c0_g1, TRINITY_DN17988_c1_g3, TRINITY_DN17988_c2_g1, TRINITY_DN18075_c1_g1, TRINITY_DN29234_c0_g1, TRINITY_DN29234_c0_g2, TRINITY_DN29234_c0_g3, TRINITY_DN9670_c0_g2	XP_017620394.1, XP_017642364.1, XP_052875620.1, XP_052875621.1	TRINITY_DN10852_c0_g2, TRINITY_DN10852_c0_g4, TRINITY_DN35350_c0_g1, TRINITY_DN44645_c0_g1, TRINITY_DN839_c0_g1, TRINITY_DN839_c0_g2	Gohir.A01G040800.1.p, Gohir.A05G223250.2.p, Gohir.A10G196200.1.p, Gohir.A13G018100.1.p, Gohir.D01G028300.1.p, Gohir.D05G225950.1.p, Gohir.D10G203100.1.p, Gohir.D13G019101.1.p	TRINITY_DN21047_c0_g2, TRINITY_DN21047_c0_g3	TRINITY_DN5888_c0_g2, TRINITY_DN5888_c0_g6	OG0001650_1	Probable transcription factor At4g00232	-1.18813	-0.0276676	0.0398537	0.556301	1.44244	0.0570928	0.0360687	0.0298788	-0.0331777	-0.0282192	-0.157469	-0.00148006	-0.161311	0.00166568	0.000820191	0.0291847	-0.0117532	-0.0136558	-0.0440359	-0.0185858	0.0713292	0.00253294	0.521574	-0.000187846	0.337592
Gossypium arboreum	transcription factor *(WRKY)	Probable WRKY transcription factor 9	sp|Q9C9F0|WRKY9_ARATH	TRINITY_DN4622_c0_g1	AT1G68150	TRINITY_DN117307_c0_g1	0	TRINITY_DN26532_c0_g1, TRINITY_DN4622_c0_g1	XP_017622657.2, XP_017636682.1	TRINITY_DN5117_c0_g1, TRINITY_DN5117_c0_g2, TRINITY_DN5117_c0_g3	Gohir.A01G176300.1.p, Gohir.A12G033100.1.p, Gohir.D01G167100.2.p, Gohir.D12G039700.1.p	0	0	OG0012466	Probable WRKY transcription factor 9	1.22365	0.712407	0.176405	-0.00120881	-0.110941	-0.029138	0.331203	-0.0673887	0.498643	-0.00507385	0	0	0	0	0	0	0	0	0	0	0	0	0	0	0
Gossypium arboreum	plasma membrane-to-nucleus signalling factor *(BRX)	Protein Brevis radix-like 4	sp|Q8GZ92|BRXL4_ARATH	TRINITY_DN4134_c0_g2	AT5G20540	TRINITY_DN27231_c0_g2	BVRB_002150	TRINITY_DN4134_c0_g1, TRINITY_DN4134_c0_g2, TRINITY_DN44743_c2_g1, TRINITY_DN44743_c2_g2, TRINITY_DN44743_c2_g3	XP_017618735.1, XP_017627949.1, XP_017627950.1, XP_017627951.1, XP_017627952.1, XP_017643896.1, XP_017643899.1, XP_017643901.1, XP_052884805.1	TRINITY_DN17638_c0_g1, TRINITY_DN9404_c0_g1, TRINITY_DN9404_c0_g2	Gohir.A05G032700.6.p, Gohir.A06G075200.1.p, Gohir.A13G192000.1.p, Gohir.D05G034100.5.p, Gohir.D06G074000.1.p, Gohir.D13G197400.1.p	TRINITY_DN6262_c0_g1, TRINITY_DN9494_c0_g1, TRINITY_DN9494_c0_g2	TRINITY_DN11552_c0_g1, TRINITY_DN11552_c0_g2, TRINITY_DN14937_c0_g1, TRINITY_DN14937_c0_g2	OG0001220_1	Protein Brevis radix-like 4	0.295413	0.172161	-0.0975949	-0.000747696	-1.0747	0	0	0	0	0	0	0	0	0	0	-0.0138866	-0.0715554	0.0148682	-0.0283263	0.0124349	-0.110034	0.00243221	0.233807	0.0020814	0.599396
Gossypium arboreum	auxin efflux transporter *(PILS) & auxin transporter *(PILS)	Protein PIN-LIKES 2	sp|Q9C999|PILS2_ARATH	TRINITY_DN55470_c0_g1	0	0	0	TRINITY_DN55470_c0_g1	XP_017624536.1	TRINITY_DN89776_c0_g1	Gohir.A07G075800.1.p, Gohir.D07G080200.2.p	0	0	OG0019521	Protein PIN-LIKES 2	0.720532	1.10837	0.0499574	0.00105098	-0.248583	0.00143714	-0.027744	-0.0295773	-0.0349646	-0.0131731	0	0	0	0	0	0	0	0	0	0	0	0	0	0	0
Gossypium arboreum	auxin efflux transporter *(PILS) & auxin transporter *(PILS)	Protein PIN-LIKES 5	sp|Q9FKY4|PILS7_ARATH	TRINITY_DN13615_c0_g3	AT2G17500, AT5G65980	TRINITY_DN12251_c0_g1, TRINITY_DN2467_c0_g1	BVRB_6g135980	TRINITY_DN13615_c0_g1, TRINITY_DN13615_c0_g2, TRINITY_DN13615_c0_g3, TRINITY_DN49260_c3_g1	XP_017613949.1, XP_017641542.1, XP_017641549.1	TRINITY_DN15103_c0_g1, TRINITY_DN15103_c0_g2, TRINITY_DN1826_c0_g1, TRINITY_DN1826_c0_g2	Gohir.A02G178900.1.p, Gohir.D03G000800.1.p, Gohir.D07G178700.1.p	TRINITY_DN34051_c0_g1, TRINITY_DN4857_c0_g1	TRINITY_DN20914_c0_g1	OG0004638_1	Protein PIN-LIKES 7	1.44084	0.961362	0.018264	-0.0010428	-0.837782	0.012397	0.0476574	0.0420152	0.0294466	0.0127945	0	0	0	0	0	0	0	0	0	0	0	0	0	0	0
Gossypium arboreum		Protein trichome birefringence-like 41	sp|F4IWA8|TBL41_ARATH	TRINITY_DN30316_c0_g1	AT3G14850	TRINITY_DN25151_c1_g2, TRINITY_DN2758_c1_g1, TRINITY_DN42554_c0_g1	BVRB_4g085120	TRINITY_DN30316_c0_g1, TRINITY_DN30316_c0_g2	XP_017616598.1, XP_017640126.1	TRINITY_DN6589_c0_g1, TRINITY_DN6589_c0_g2	Gohir.A11G288900.1.p, Gohir.A13G150600.1.p, Gohir.D11G303600.1.p, Gohir.D13G154900.1.p	TRINITY_DN4790_c0_g1, TRINITY_DN4790_c0_g2	TRINITY_DN3855_c0_g2, TRINITY_DN40854_c3_g1	OG0006525	Protein trichome birefringence-like 41	0.598623	0.107599	1.06952	-0.00696335	0.0301041	-0.0360871	-0.364961	-0.796575	-0.197485	-0.362941	-0.00798604	0.00140255	0.019942	0.00132572	0.00401437	-0.0921272	-0.0461668	-0.0839775	0.0302821	0.00677641	0.163112	0.0104261	0.260854	-0.000229897	-0.0455749
Gossypium arboreum	organic phosphate/glycerol-3-phosphate permease *(G3P)	Putative glycerol-3-phosphate transporter 1	sp|Q9SB41|GLPT2_ARATH	TRINITY_DN3261_c0_g1	AT3G47420	TRINITY_DN10573_c2_g1, TRINITY_DN189917_c0_g1, TRINITY_DN6730_c0_g1	BVRB_3g067670	TRINITY_DN21997_c0_g1, TRINITY_DN3261_c0_g1, TRINITY_DN51317_c0_g1	XP_017623490.1, XP_017635326.1, XP_017639455.1, XP_052879573.1, XP_052883424.1	TRINITY_DN1384_c0_g2, TRINITY_DN14081_c0_g1, TRINITY_DN14081_c0_g3, TRINITY_DN291_c0_g2	Gohir.A03G058900.1.p, Gohir.A07G041400.1.p, Gohir.A12G198500.1.p, Gohir.D03G107200.2.p, Gohir.D07G045500.1.p, Gohir.D12G201100.2.p	TRINITY_DN17689_c0_g1, TRINITY_DN3014_c0_g1	TRINITY_DN3773_c0_g1	OG0002794	Putative glycerol-3-phosphate transporter 2	-0.186898	0.116345	0.44106	0.647785	1.28529	-0.0117792	-0.0330508	0.0693151	-0.022576	0.0423856	0.00610527	-0.000922827	-0.0612875	-0.00101724	-0.0128408	0.112013	0.264032	0.00726217	0.00807681	-0.0484267	-0.0108294	-0.296759	0.221255	-0.0163232	0.283849
Gossypium arboreum		Protein trichome birefringence-like 45	sp|Q93ZA5|TBL46_ARATH	NA	NA	NA	NA	NA	NA	NA	NA	NA	NA	TRINITY_DN17011_c1_g1	Putative truncated protein trichome birefringence-like 46	1.07416	2.80161	0.0990805	0.0064547	-0.111633	0	0	0	0	0	0	0	0	0	0	0	0	0	0	0	0	0	0	0	0
Gossypium arboreum		Rac-like GTP-binding protein RAC13	sp|Q41253|RAC13_GOSHI	TRINITY_DN26102_c1_g1	AT1G20090, AT1G75840, AT2G17800, AT2G44690, AT3G48040, AT3G51300, AT4G28950, AT4G35020, AT4G35950, AT5G45970, AT5G62880	TRINITY_DN32182_c0_g1, TRINITY_DN4926_c0_g1, TRINITY_DN553_c0_g1, TRINITY_DN553_c0_g2, TRINITY_DN553_c0_g4, TRINITY_DN7322_c0_g2, TRINITY_DN9015_c2_g2	BVRB_1g020700, BVRB_5g116510, BVRB_6g130240, BVRB_8g182230, BVRB_8g196830, BVRB_9g214100	TRINITY_DN12356_c0_g1, TRINITY_DN24653_c0_g3, TRINITY_DN26102_c0_g2, TRINITY_DN26102_c1_g1, TRINITY_DN26102_c1_g2, TRINITY_DN34183_c0_g1, TRINITY_DN40056_c0_g1, TRINITY_DN412_c0_g2, TRINITY_DN412_c2_g1, TRINITY_DN41975_c1_g2, TRINITY_DN45253_c1_g1, TRINITY_DN45814_c0_g1, TRINITY_DN49115_c0_g1, TRINITY_DN7874_c1_g1, TRINITY_DN7874_c2_g1, TRINITY_DN7874_c2_g2, TRINITY_DN992_c0_g1	XP_017604992.1, XP_017609778.1, XP_017615522.2, XP_017615523.2, XP_017623163.2, XP_017626274.1, XP_017630854.1, XP_017637004.1, XP_017643652.1, XP_017645744.2, XP_017647352.1, XP_017649847.1, XP_052879087.1, XP_052882169.1, XP_052885737.1, XP_052885738.1, XP_052885834.1	TRINITY_DN12124_c0_g1, TRINITY_DN12124_c0_g2, TRINITY_DN12124_c0_g3, TRINITY_DN12124_c0_g4, TRINITY_DN13706_c0_g1, TRINITY_DN13730_c0_g2, TRINITY_DN184_c0_g1, TRINITY_DN184_c0_g3, TRINITY_DN25127_c0_g1, TRINITY_DN3141_c0_g1, TRINITY_DN3141_c0_g2, TRINITY_DN3955_c0_g1, TRINITY_DN53888_c0_g1, TRINITY_DN5392_c0_g1, TRINITY_DN5392_c0_g3, TRINITY_DN73478_c0_g2, TRINITY_DN73478_c0_g3, TRINITY_DN908_c3_…	Gohir.A01G168200.1.p, Gohir.A02G083300.1.p, Gohir.A05G024600.1.p, Gohir.A05G185200.1.p, Gohir.A05G256600.1.p, Gohir.A06G002400.1.p, Gohir.A06G064300.1.p, Gohir.A06G134600.1.p, Gohir.A06G204701.1.p, Gohir.A08G056700.1.p, Gohir.A08G139900.2.p, Gohir.A10G029100.1.p, Gohir.A11G173400.1.p, Gohir.A12G037300.1.p, Gohir.A12G276000.1.p, Gohir.D01G159200.1.p, Gohir.D02G098600.1.p, Gohir.D03G007800.1.p, Goh…	TRINITY_DN15541_c0_g1, TRINITY_DN15541_c0_g2, TRINITY_DN15541_c1_g1, TRINITY_DN24056_c0_g1, TRINITY_DN26281_c0_g3, TRINITY_DN30591_c0_g1, TRINITY_DN47052_c1_g2, TRINITY_DN8130_c1_g2, TRINITY_DN9055_c0_g2	TRINITY_DN11698_c0_g1, TRINITY_DN15935_c0_g1, TRINITY_DN15935_c0_g2, TRINITY_DN15935_c0_g4, TRINITY_DN17901_c1_g1, TRINITY_DN24843_c0_g1, TRINITY_DN509431_c0_g1, TRINITY_DN7878_c1_g1	OG0000067_5	Rac-like GTP-binding protein RAC13	0.657218	0.952905	-0.024928	0.000690247	-1.07657	-0.0228551	-0.00980271	-0.0845593	0.0217147	-0.0137264	0	0	0	0	0	0	0	0	0	0	0	0	0	0	0
Gossypium arboreum	RGF precursor polypeptide		NA	TRINITY_DN30320_c0_g1	AT4G16515	TRINITY_DN96933_c0_g1	BVRB_5g122830	TRINITY_DN30320_c0_g1, TRINITY_DN47413_c0_g1	XP_017636929.1, XP_052874268.1	TRINITY_DN33021_c0_g1, TRINITY_DN36478_c0_g1	Gohir.A08G172100.1.p, Gohir.A12G220001.1.p, Gohir.D08G190400.1.p, Gohir.D12G222201.1.p	TRINITY_DN4036_c0_g1	0	OG0008934	RGF precursor polypeptide	0.161248	3.38997	0.185454	0.071463	0.0147499	-0.0642553	-0.0438762	-0.655216	0.0329062	-0.0616619	0	0	0	0	0	0	0	0	0	0	0	0	0	0	0
Gossypium arboreum		Senescence associated gene 20	sp|Q94AK6|SAG20_ARATH	TRINITY_DN12330_c0_g1	AT3G10985	TRINITY_DN25305_c0_g2	BVRB_2g029600	TRINITY_DN12330_c0_g1, TRINITY_DN20323_c0_g1, TRINITY_DN20323_c0_g2, TRINITY_DN20323_c0_g3, TRINITY_DN20323_c0_g4, TRINITY_DN30530_c0_g1	XP_017618474.1, XP_017619597.1, XP_017643514.1	TRINITY_DN152534_c0_g1, TRINITY_DN31784_c0_g1, TRINITY_DN919_c0_g3, TRINITY_DN919_c1_g1, TRINITY_DN919_c2_g1	Gohir.A06G159702.1.p, Gohir.A10G240650.1.p, Gohir.A10G240700.2.p, Gohir.A13G013600.1.p, Gohir.D06G165500.1.p, Gohir.D10G252900.1.p, Gohir.D13G014700.1.p	TRINITY_DN230731_c0_g1, TRINITY_DN315321_c0_g1, TRINITY_DN9801_c0_g1	TRINITY_DN5008_c0_g1, TRINITY_DN5008_c0_g2, TRINITY_DN5008_c0_g3	OG0002165	Senescence associated gene 20	-1.14626	-0.766679	-0.181192	0.00119949	0.244184	-0.0248017	0.0891872	0.0390542	0.191745	0.0390153	0.00489841	0.000511329	0.122875	-0.000233428	0.00728323	-0.0101632	0.212029	0.185068	0.128974	0.0917449	-0.159222	0.000671712	-0.228513	0.00190586	0.0795151
Gossypium arboreum	serine carboxypeptidase &EC_3.4 hydrolase acting on peptide bond (peptidase)	Serine carboxypeptidase-like 45	sp|Q93Y09|SCP45_ARATH	TRINITY_DN10928_c0_g1	AT1G28110, AT2G33530	TRINITY_DN2039_c0_g2, TRINITY_DN7284_c0_g1	BVRB_5g113310, BVRB_6g149800	TRINITY_DN10928_c0_g1, TRINITY_DN43541_c0_g1	XP_017635121.1, XP_017646062.1	TRINITY_DN2027_c1_g4, TRINITY_DN7308_c0_g1	Gohir.A03G152900.1.p, Gohir.A11G038300.1.p, Gohir.D02G174900.1.p, Gohir.D11G041600.1.p	TRINITY_DN7307_c0_g2	TRINITY_DN22473_c0_g1	OG0006892	Serine carboxypeptidase-like 45	0.334065	0.306093	-0.160787	-0.000137685	-1.09043	0.0562481	-0.0148392	-0.0518938	-0.108101	-0.0991338	4.07115e-05	-0.00542806	-0.124639	-0.00220277	-0.0175009	-0.0527069	-0.155092	-0.354817	-0.0167305	-0.023177	0.0931657	0.00571282	0.173091	-0.000376036	-0.0609144
Gossypium arboreum	component *(cS23) of small plastid ribosomal-subunit proteome	Small ribosomal subunit protein cS23	sp|Q9SX22|RRP31_ARATH	TRINITY_DN12614_c0_g2	AT1G68590, AT5G15760	TRINITY_DN23685_c0_g1, TRINITY_DN81945_c0_g1	BVRB_2g026700	TRINITY_DN12614_c0_g1, TRINITY_DN12614_c0_g2	XP_017621517.1, XP_017628021.2, XP_052878185.1	TRINITY_DN158379_c0_g1, TRINITY_DN48661_c0_g1	Gohir.A03G097501.1.p, Gohir.A11G162950.1.p, Gohir.D02G115700.1.p, Gohir.D11G169200.1.p	TRINITY_DN9281_c1_g2	TRINITY_DN28732_c0_g3	OG0006886_1	Small ribosomal subunit protein cS23z	1.42678	0.944157	0.231567	-0.00106406	-0.108344	0	0	0	0	0	-0.0054465	-0.00481204	-0.124881	-0.000710469	-0.00733073	0	0	0	0	0	0	0	0	0	0
Gossypium arboreum	GASA precursor polypeptide	Snakin-2	sp|Q93X17|SNAK2_SOLTU	TRINITY_DN42137_c0_g1	0	0	0	TRINITY_DN42137_c0_g1, TRINITY_DN8346_c0_g1	XP_017614732.1	TRINITY_DN15147_c0_g2	Gohir.A05G186666.1.p, Gohir.A06G004300.2.p, Gohir.D05G189600.1.p, Gohir.D06G000100.1.p	0	0	OG0017057	Snakin-2	0.0828347	1.77432	0.0310937	0.393369	-0.0300093	-0.0122319	-0.00647619	-0.0935184	0.010734	-0.0236859	0	0	0	0	0	0	0	0	0	0	0	0	0	0	0
Gossypium arboreum	subgroup ERF-X transcription factor		NA	TRINITY_DN9172_c0_g2	AT4G34410	0	0	TRINITY_DN16495_c1_g1, TRINITY_DN18715_c2_g1, TRINITY_DN2290_c0_g1, TRINITY_DN2290_c0_g2, TRINITY_DN37697_c0_g1, TRINITY_DN52374_c0_g1, TRINITY_DN9172_c0_g1, TRINITY_DN9172_c0_g2	XP_017618866.1, XP_017633272.1, XP_017633274.1, XP_017636867.1	TRINITY_DN18623_c0_g1, TRINITY_DN18623_c0_g2, TRINITY_DN18623_c1_g1, TRINITY_DN3131_c1_g1, TRINITY_DN908_c1_g1, TRINITY_DN908_c1_g2, TRINITY_DN908_c1_g3, TRINITY_DN908_c1_g4, TRINITY_DN908_c1_g5	Gohir.A03G189400.1.p, Gohir.A12G024200.1.p, Gohir.A13G040200.1.p, Gohir.D02G210000.1.p, Gohir.D12G024800.1.p, Gohir.D13G038900.1.p	0	0	OG0002950_3	subgroup ERF-X transcription factor	-0.0220343	-0.0381181	-3.69167	-0.000719744	-0.493267	-0.016206	0.0315156	-0.0215919	0.0591932	0.00670869	0	0	0	0	0	0	0	0	0	0	0	0	0	0	0
Gossypium arboreum		Subtilisin-like protease SBT4.3	sp|Q9FIF8|SBT43_ARATH	TRINITY_DN20042_c0_g1	AT3G46840, AT3G46850, AT4G15040, AT5G58820, AT5G58830, AT5G58840, AT5G59090, AT5G59100, AT5G59120, AT5G59130, AT5G59190	TRINITY_DN18947_c0_g1, TRINITY_DN26389_c0_g1	BVRB_006880, BVRB_006890, BVRB_7g173080	TRINITY_DN1120_c0_g1, TRINITY_DN185207_c0_g1, TRINITY_DN20042_c0_g1, TRINITY_DN20042_c0_g2, TRINITY_DN21704_c1_g1	XP_017604767.2, XP_017604769.1, XP_017604772.2, XP_017605811.2, XP_017640665.2, XP_017644772.1, XP_017648616.2, XP_052873898.1, XP_052876325.1	TRINITY_DN5980_c0_g1	Gohir.A05G092200.2.p, Gohir.A06G165700.1.p, Gohir.A06G165800.1.p, Gohir.A08G000109.1.p, Gohir.A08G000113.1.p, Gohir.A10G224800.1.p, Gohir.A10G224900.1.p, Gohir.A10G225000.1.p, Gohir.A10G225200.1.p, Gohir.D05G093000.1.p, Gohir.D06G170900.1.p, Gohir.D06G171001.1.p, Gohir.D06G171051.3.p, Gohir.D06G171100.2.p, Gohir.D08G009300.1.p, Gohir.D10G238000.1.p, Gohir.D10G238008.1.p, Gohir.D10G238016.1.p, Goh…	0	TRINITY_DN5775_c0_g1	OG0000354_1	Subtilisin-like protease SBT4.3	-1.58366	-1.72531	-1.92577	-0.000635803	-0.0280265	0	0	0	0	0	0	0	0	0	0	0	0	0	0	0	0	0	0	0	0
Gossypium arboreum	transport protein *(TSUP)	Sulfite exporter TauE/SafE family protein 3	sp|Q8L7A0|TAUE3_ARATH	TRINITY_DN3133_c0_g1	0	TRINITY_DN35555_c0_g2, TRINITY_DN736_c0_g1	BVRB_6g137430	TRINITY_DN3133_c0_g1, TRINITY_DN9632_c0_g1	XP_017628249.1, XP_017636306.1	TRINITY_DN8823_c0_g2	Gohir.A11G043900.1.p, Gohir.A11G184800.1.p, Gohir.D11G047400.1.p, Gohir.D11G191200.1.p	0	0	OG0008717	Sulfite exporter TauE/SafE family protein 3	0.980487	0.838955	-0.00534444	-0.000237199	-1.04431	-0.129234	-0.0478288	-0.546163	0.0775212	-0.0197935	-0.041244	-0.00419003	-0.104853	0.0026207	0.00200419	0	0	0	0	0	0	0	0	0	0
Gossypium arboreum		Thaumatin-like protein 1	sp|A0A1P8B554|THLP1_ARATH	TRINITY_DN18834_c0_g1	AT4G36000, AT4G38660	TRINITY_DN23567_c0_g1, TRINITY_DN5560_c0_g1, TRINITY_DN5560_c0_g3	BVRB_6g130520, BVRB_9g214310	TRINITY_DN12869_c0_g1, TRINITY_DN12869_c0_g3, TRINITY_DN17919_c0_g1, TRINITY_DN18834_c0_g1	XP_017629545.1, XP_017635394.1, XP_017639675.1	TRINITY_DN33779_c0_g1, TRINITY_DN4224_c0_g1, TRINITY_DN4228_c0_g1, TRINITY_DN4228_c0_g2, TRINITY_DN81448_c0_g1	Gohir.A01G166200.1.p, Gohir.A11G174400.1.p, Gohir.A12G059000.1.p, Gohir.D01G157400.1.p, Gohir.D11G181700.1.p, Gohir.D12G059000.1.p	TRINITY_DN18347_c0_g1, TRINITY_DN18347_c0_g2, TRINITY_DN20090_c0_g1, TRINITY_DN20090_c0_g2, TRINITY_DN20090_c0_g3, TRINITY_DN20090_c0_g5, TRINITY_DN23456_c0_g1, TRINITY_DN23456_c0_g2	TRINITY_DN11505_c0_g1, TRINITY_DN11505_c1_g1, TRINITY_DN14870_c0_g1, TRINITY_DN14870_c0_g2, TRINITY_DN21410_c0_g1, TRINITY_DN42510_c0_g1, TRINITY_DN42510_c0_g2	OG0000955_1	Thaumatin-like protein 1 OS=	1.15855	0.597078	0.0243309	-0.00136034	-0.694713	2.19e-05	0.116772	0.0266384	0.13209	0.0106682	0	0	0	0	0	-0.00457152	-0.00605545	0.0237377	0.000952079	0.00933733	0.223334	0.0659298	-0.0944083	-5.75461e-05	-0.546372
Gossypium arboreum	MYB class-R2R3 subgroup-19/20 transcription factor	Transcription factor MYB2	sp|Q9FGY3|MYB78_ARATH	TRINITY_DN4794_c1_g1	AT1G48000, AT3G06490, AT5G49620	TRINITY_DN496_c0_g3	BVRB_001400	TRINITY_DN24566_c2_g6, TRINITY_DN32290_c2_g1, TRINITY_DN32290_c4_g1, TRINITY_DN37312_c0_g2, TRINITY_DN4794_c1_g1, TRINITY_DN4794_c4_g1	XP_017609293.1, XP_017648588.1	TRINITY_DN55_c0_g2, TRINITY_DN55_c0_g4	Gohir.A09G241500.1.p, Gohir.A10G175500.1.p, Gohir.D09G242200.1.p, Gohir.D10G182100.1.p	TRINITY_DN10621_c0_g1, TRINITY_DN10621_c0_g2, TRINITY_DN13350_c0_g1, TRINITY_DN13350_c1_g1	TRINITY_DN13467_c0_g1, TRINITY_DN2661_c1_g1, TRINITY_DN68246_c0_g1	OG0003119_1	Transcription factor MYB78	1.30914	1.15821	0.21668	-0.00021077	-0.093776	0	0	0	0	0	0	0	0	0	0	0	0	0	0	0	0	0	0	0	0
Gossypium arboreum	transcriptional regulator *(MYB88/FLP) involved in stomata formation & MYB class-R2R3 transcription factor *(FLP/MYB88)	Transcription factor MYB88	sp|F4IRB4|MYB88_ARATH	TRINITY_DN29971_c0_g2	AT1G14350, AT2G02820	TRINITY_DN2258_c0_g1, TRINITY_DN2258_c0_g2, TRINITY_DN2258_c0_g3	BVRB_6g154350	TRINITY_DN28822_c1_g1, TRINITY_DN29971_c0_g1, TRINITY_DN29971_c0_g2, TRINITY_DN4790_c0_g1	XP_017607479.1, XP_017632309.2, XP_052881663.1	TRINITY_DN23569_c0_g1, TRINITY_DN23569_c1_g1, TRINITY_DN23569_c2_g1, TRINITY_DN5149_c0_g2	Gohir.A03G098800.3.p, Gohir.A13G072500.1.p, Gohir.D02G114500.1.p, Gohir.D13G072600.1.p	TRINITY_DN4215_c0_g1, TRINITY_DN4215_c0_g3	TRINITY_DN27815_c0_g1, TRINITY_DN8630_c0_g1	OG0003486	Transcription factor MYB88	0.313482	0.294299	-0.142726	-0.000185868	-1.39671	-0.0029719	0.0298009	-0.0242892	0.0418504	-0.00742256	-0.0471206	-0.003992	-0.168709	0.0014711	0.000209789	-0.0280463	0.0320547	-0.331087	0.0648795	-0.0586381	0.152949	0.0140021	-0.238441	-0.000234392	-0.656296
Gossypium arboreum	transcriptional co-regulator *(ZPR)		NA	TRINITY_DN128578_c0_g2	AT3G52770	0	BVRB_7g159680	TRINITY_DN128578_c0_g1, TRINITY_DN128578_c0_g2, TRINITY_DN54070_c0_g1	XP_017610234.1, XP_017614915.1, XP_052875493.1	TRINITY_DN21063_c0_g1, TRINITY_DN82694_c0_g1	Gohir.A04G064385.1.p, Gohir.A09G138700.7.p, Gohir.D04G100900.1.p, Gohir.D09G136000.1.p	TRINITY_DN54310_c0_g1	TRINITY_DN1269_c1_g1, TRINITY_DN37488_c1_g1, TRINITY_DN37488_c1_g2	OG0005953	transcriptional co-regulator *(ZPR)	0.396571	0.134893	-0.0656002	-0.00240789	-1.21025	0	0	0	0	0	0	0	0	0	0	0	0	0	0	0	0	0	0	0	0
Gossypium arboreum	transcriptional repressor *(NZZ/SPL)		NA	TRINITY_DN11199_c0_g1	0	0	0	TRINITY_DN11199_c0_g1	XP_052884884.1	TRINITY_DN48570_c0_g1, TRINITY_DN48570_c0_g4	Gohir.A05G157001.1.p, Gohir.D05G159900.1.p	0	0	OG0021637	transcriptional repressor *(NZZ/SPL)	-1.07591	-0.161575	0.0545835	0.00975938	1.70753	-0.0363909	0.000785666	0.0130074	0.0562743	0.0361115	0	0	0	0	0	0	0	0	0	0	0	0	0	0	0
Gossypium arboreum	EC_1.1 oxidoreductase acting on CH-OH group of donor	Tropinone reductase homolog At2g29290	sp|Q9LHT0|TRNHF_ARATH	TRINITY_DN32533_c0_g4	0	0	0	TRINITY_DN32533_c0_g4, TRINITY_DN3692_c0_g1	XP_017646008.1, XP_017646010.1, XP_052880434.1, XP_052880435.1, XP_052880436.1	TRINITY_DN24783_c1_g1, TRINITY_DN24783_c3_g1, TRINITY_DN370_c1_g1, TRINITY_DN8287_c0_g1, TRINITY_DN8287_c0_g3	Gohir.A13G226000.2.p, Gohir.A13G226100.1.p, Gohir.A13G226200.2.p, Gohir.A13G226300.1.p, Gohir.A13G226500.1.p, Gohir.D13G231400.2.p, Gohir.D13G231500.1.p, Gohir.D13G231600.1.p, Gohir.D13G231700.1.p, Gohir.D13G231800.1.p, Gohir.D13G231900.1.p	0	0	OG0003602	Tropinone reductase homolog At5g06060	1.83725	0.740419	1.0679	-0.00455522	-0.0326527	0.114809	0.0201703	0.198689	-0.113866	-0.00495163	0	0	0	0	0	0	0	0	0	0	0	0	0	0	0
Gossypium arboreum	type-I inositol-polyphosphate 5-phosphatase &EC_3.1 hydrolase acting on ester bond	Type I inositol polyphosphate 5-phosphatase 8	sp|Q0WT19|IP5P8_ARATH	TRINITY_DN19525_c0_g1	AT2G37440	0	0	TRINITY_DN19525_c0_g1, TRINITY_DN19525_c0_g2, TRINITY_DN5942_c0_g1, TRINITY_DN5942_c1_g1, TRINITY_DN5942_c1_g2	XP_017614540.1, XP_052875441.1	TRINITY_DN9910_c0_g1, TRINITY_DN9910_c0_g2, TRINITY_DN9910_c0_g3	Gohir.A04G079600.2.p, Gohir.A09G158900.1.p, Gohir.D04G118800.1.p, Gohir.D09G154500.5.p	0	TRINITY_DN397311_c0_g1	OG0009503	Type I inositol polyphosphate 5-phosphatase 8	-0.545027	-0.205532	0.0552903	0.00212864	1.36202	-0.0297863	0.00742352	0.0275752	0.0527025	0.0358515	0	0	0	0	0	0	0	0	0	0	0	0	0	0	0
Gossypium arboreum	E3 ubiquitin ligase	U-box domain-containing protein 21	sp|Q5PNY6|PUB21_ARATH	TRINITY_DN7319_c0_g2	AT1G66160, AT5G37490	TRINITY_DN1144_c0_g1, TRINITY_DN22715_c0_g1, TRINITY_DN41542_c0_g1	BVRB_8g201840	TRINITY_DN22608_c0_g1, TRINITY_DN22608_c0_g2, TRINITY_DN22608_c0_g3, TRINITY_DN23449_c1_g1, TRINITY_DN23449_c1_g3, TRINITY_DN23449_c1_g4, TRINITY_DN36132_c0_g1, TRINITY_DN7319_c0_g1, TRINITY_DN7319_c0_g2	XP_017605626.1, XP_017618864.1, XP_017636037.1, XP_017641037.1	TRINITY_DN122276_c0_g1, TRINITY_DN122667_c0_g1, TRINITY_DN126264_c0_g1, TRINITY_DN41209_c0_g1, TRINITY_DN55515_c0_g1, TRINITY_DN55515_c1_g1, TRINITY_DN8525_c0_g1, TRINITY_DN8525_c0_g2, TRINITY_DN99490_c0_g1	Gohir.A03G112300.1.p, Gohir.A11G169000.1.p, Gohir.A12G271000.1.p, Gohir.A13G028000.1.p, Gohir.D02G136900.1.p, Gohir.D11G175200.1.p, Gohir.D12G271500.1.p, Gohir.D13G026800.1.p	TRINITY_DN109797_c0_g2, TRINITY_DN41842_c0_g1	TRINITY_DN133943_c0_g1, TRINITY_DN13946_c0_g1	OG0001042	U-box domain-containing protein 21	-0.0961483	-0.125306	-3.26922	-0.00030332	-0.298163	-0.0260656	0.0293943	0.0285081	0.0757306	0.03656	0.0052969	0.0057001	-0.0128819	0.00183321	-0.00531135	0.0823167	0.526182	0.215997	0.020516	0.00386232	-0.72299	-0.0917471	-0.253077	0.00183472	0.196186
Gossypium arboreum	regulatory protein *(HRM1) involved in hypoxia response		sp|Q6NN02|Y4445_ARATH	TRINITY_DN168_c0_g1	AT1G04330, AT3G23170, AT4G14450	TRINITY_DN5252_c0_g1, TRINITY_DN5252_c0_g2	BVRB_3g056810	TRINITY_DN14029_c0_g1, TRINITY_DN14029_c0_g3, TRINITY_DN168_c0_g1, TRINITY_DN168_c0_g2, TRINITY_DN315978_c0_g1, TRINITY_DN32444_c0_g1	XP_017609978.1, XP_017629966.1, XP_017633237.1	TRINITY_DN115544_c0_g1, TRINITY_DN12228_c0_g1, TRINITY_DN12228_c0_g2, TRINITY_DN12228_c1_g1, TRINITY_DN19955_c0_g1, TRINITY_DN4095_c0_g1	Gohir.A02G037100.1.p, Gohir.A09G057700.1.p, Gohir.A09G225100.1.p, Gohir.A10G112500.1.p, Gohir.D02G043800.1.p, Gohir.D09G056900.2.p, Gohir.D09G226800.1.p, Gohir.D10G154400.1.p	TRINITY_DN18440_c0_g1, TRINITY_DN18440_c0_g2, TRINITY_DN260030_c0_g1, TRINITY_DN33686_c0_g1, TRINITY_DN41256_c0_g1, TRINITY_DN56623_c0_g1	TRINITY_DN5456_c0_g1, TRINITY_DN5456_c0_g2, TRINITY_DN8853_c0_g1, TRINITY_DN8853_c2_g1, TRINITY_DN996_c1_g1	OG0000938_2	Uncharacterized protein At4g14450, chloroplastic	-0.0221647	-0.0699375	-2.77159	-0.00252581	-0.363807	-0.0004798	0.0540118	-0.143616	0.0610723	-0.0707386	0	0	0	0	0	0.167061	1.79224	0.31186	0.0480889	0.000711837	0.640695	0.0921911	0.102789	-0.000467032	-0.514424
Gossypium arboreum		Wax ester synthase/diacylglycerol acyltransferase 11	sp|Q5KS41|WSD11_ARATH	TRINITY_DN43357_c0_g1	0	TRINITY_DN11632_c2_g1, TRINITY_DN36474_c0_g1, TRINITY_DN39526_c0_g1, TRINITY_DN5154_c0_g1, TRINITY_DN5154_c0_g2	BVRB_5g109350, BVRB_9g217840, BVRB_9g217860, BVRB_9g224370, BVRB_9g224560	TRINITY_DN11444_c0_g1, TRINITY_DN13750_c0_g1, TRINITY_DN13750_c0_g2, TRINITY_DN30099_c1_g1, TRINITY_DN31527_c0_g1, TRINITY_DN43357_c0_g1	XP_017634085.1, XP_017644958.1	TRINITY_DN2913_c0_g1, TRINITY_DN2913_c0_g4, TRINITY_DN30628_c0_g1, TRINITY_DN9290_c0_g1	Gohir.A03G188000.1.p, Gohir.A03G188200.1.p, Gohir.A13G042100.1.p, Gohir.D02G208800.1.p, Gohir.D02G209000.1.p, Gohir.D13G040600.1.p	TRINITY_DN55522_c0_g1	0	OG0002585_2	Wax ester synthase/diacylglycerol acyltransferase 11	-0.138579	0.0469611	0.238923	0.0636915	1.17432	0	0	0	0	0	0.00470954	-0.000855574	0.0146448	-0.00143247	-0.000646985	0	0	0	0	0	0	0	0	0	0
Gossypium arboreum	EC_1.1 oxidoreductase acting on CH-OH group of donor	(+)-neomenthol dehydrogenase	NA	TRINITY_DN38163_c1_g3	0	0	0	TRINITY_DN38163_c1_g3	XP_052886955.1	0	0	0	0	OG0056611	(+)-neomenthol dehydrogenase	2.62216	1.37328	0.188111	-0.16141	-1.56954	0	0	0	0	0	0	0	0	0	0	0	0	0	0	0	0	0	0	0	0
Gossypium arboreum	EC_1.1 oxidoreductase acting on CH-OH group of donor	(+)-neomenthol dehydrogenase	NA	NA	NA	NA	NA	NA	NA	NA	NA	NA	NA	TRINITY_DN5723_c1_g1	(+)-neomenthol dehydrogenase	0.160769	0.132031	1.05198	-0.000271786	0.478174	0	0	0	0	0	0	0	0	0	0	0	0	0	0	0	0	0	0	0	0
Gossypium arboreum	regulatory component *(RPN2) of 26S proteasome	26S proteasome non-ATPase regulatory subunit 1 homolog A	NA	TRINITY_DN23256_c3_g1	0	0	0	TRINITY_DN21677_c0_g1, TRINITY_DN23256_c3_g1, TRINITY_DN32950_c1_g1, TRINITY_DN340510_c0_g1	0	TRINITY_DN111334_c0_g1, TRINITY_DN2186_c0_g1, TRINITY_DN2186_c0_g2, TRINITY_DN2186_c0_g3	0	TRINITY_DN289556_c0_g1, TRINITY_DN292122_c0_g1	TRINITY_DN142798_c0_g2, TRINITY_DN348226_c0_g1	OG0015307_1	26S proteasome non-ATPase regulatory subunit 1 homolog A	-0.132067	-0.0193331	0.255908	0.00659978	1.47336	0.0114549	0.00786185	0.0586482	-0.00340412	0.0175758	0	0	0	0	0	0	0	0	0	0	0	0	0	0	0
Gossypium arboreum		5-methyltetrahydropteroyltriglutamate--homocysteine methyltransferase	NA	TRINITY_DN18124_c0_g1	0	TRINITY_DN3785_c0_g3, TRINITY_DN570_c0_g3, TRINITY_DN9623_c3_g1	0	TRINITY_DN1564_c1_g1, TRINITY_DN18124_c0_g1, TRINITY_DN21785_c0_g1, TRINITY_DN21785_c0_g4, TRINITY_DN39256_c1_g1	0	TRINITY_DN10488_c0_g1, TRINITY_DN17861_c1_g1, TRINITY_DN99436_c0_g1	0	TRINITY_DN18614_c0_g2, TRINITY_DN18614_c0_g3	TRINITY_DN24198_c0_g1, TRINITY_DN42775_c1_g1	OG0012900_1	5-methyltetrahydropteroyltriglutamate--homocysteine methyltransferase	-0.141569	-0.507313	-1.02623	-0.00211851	-0.398958	0.108085	0.114019	0.0759977	-0.00381406	-0.0190685	-0.0183094	-0.0167763	-0.00846359	-0.000506169	0.00307994	-0.0151761	-0.0230971	0.000497753	0.000824935	0.00757278	-0.104823	-0.0235334	0.136766	0.000146758	0.462017
Gossypium arboreum		65-kDa microtubule-associated protein 1	NA	TRINITY_DN52029_c0_g1	0	0	0	TRINITY_DN52029_c0_g1	0	TRINITY_DN7187_c0_g1	0	TRINITY_DN16491_c2_g1, TRINITY_DN5806_c2_g1	TRINITY_DN16985_c0_g1, TRINITY_DN18019_c0_g1	OG0018288	65-kDa microtubule-associated protein 1	0.637783	0.778397	-0.0485111	0.000316214	-1.02898	0.0739341	-0.0167718	-0.145474	-0.154167	-0.380879	0	0	0	0	0	0	0	0	0	0	0	0	0	0	0
Gossypium arboreum		ABC transporter B family member 19	NA	TRINITY_DN24744_c0_g1	0	TRINITY_DN118316_c0_g1, TRINITY_DN2299_c11_g1	BVRB_3g062320	TRINITY_DN134865_c0_g1, TRINITY_DN221603_c0_g1, TRINITY_DN24744_c0_g1, TRINITY_DN24744_c2_g1, TRINITY_DN41310_c1_g2, TRINITY_DN4486_c1_g1	0	TRINITY_DN104986_c0_g1, TRINITY_DN138558_c0_g1, TRINITY_DN170434_c0_g1, TRINITY_DN25883_c0_g1, TRINITY_DN25883_c1_g1, TRINITY_DN7569_c1_g1	0	TRINITY_DN22980_c0_g1, TRINITY_DN235545_c0_g1, TRINITY_DN48646_c0_g1	TRINITY_DN11182_c4_g1, TRINITY_DN120279_c0_g1, TRINITY_DN17688_c1_g1, TRINITY_DN17688_c6_g1, TRINITY_DN19901_c0_g3, TRINITY_DN238362_c0_g1, TRINITY_DN74324_c0_g1	OG0005017	ABC transporter B family member 19	1.38258	1.28527	0.126175	-0.000101918	-0.301237	0	0	0	0	0	0	0	0	0	0	-0.157015	-0.0701151	-0.0524228	0.0396481	0.0228815	0.032582	-0.006809	0.196737	-0.000687587	0.107451
Gossypium arboreum	subfamily ABCC transporter	ABC transporter C family member 3	sp|Q7GB25|AB5C_ARATH	TRINITY_DN3780_c0_g1	0	TRINITY_DN139_c0_g1, TRINITY_DN21693_c0_g1, TRINITY_DN23079_c1_g1	BVRB_6g151560	TRINITY_DN3780_c0_g1	XP_017616130.1, XP_017618784.1	TRINITY_DN11610_c1_g2, TRINITY_DN8446_c0_g1	Gohir.A03G129500.2.p, Gohir.A04G138400.2.p, Gohir.D02G153200.1.p, Gohir.D04G181300.1.p	TRINITY_DN52087_c0_g1	TRINITY_DN3812_c0_g1	OG0009614	ABC transporter C family member 5	-1.03625	-0.352721	-0.135502	0.00426293	0.201859	-0.0364588	-0.0153144	0.0384009	0.0318003	0.0528358	0.00402277	-0.000281635	0.502358	-0.000262974	0.0907522	0.0101716	0.0959712	0.194882	0.0338954	0.0398398	-0.298458	-0.0538832	0.240127	0.000216342	0.897982
Gossypium arboreum		ABC transporter G family member 1	NA	TRINITY_DN75092_c0_g1	0	TRINITY_DN12886_c0_g1, TRINITY_DN12886_c1_g1, TRINITY_DN5221_c0_g1	BVRB_9g215430	TRINITY_DN524_c0_g1, TRINITY_DN7506_c0_g2, TRINITY_DN75092_c0_g1, TRINITY_DN75092_c0_g2	0	TRINITY_DN15638_c0_g2, TRINITY_DN5475_c0_g3	Gohir.D11G219566.1.p	TRINITY_DN115603_c0_g1, TRINITY_DN115603_c0_g3, TRINITY_DN15346_c0_g1, TRINITY_DN17690_c2_g1, TRINITY_DN17690_c2_g2, TRINITY_DN45117_c0_g1	TRINITY_DN11848_c0_g1, TRINITY_DN15006_c0_g1, TRINITY_DN27466_c0_g1, TRINITY_DN41116_c3_g1, TRINITY_DN712_c1_g1	OG0005504	ABC transporter G family member 1	1.77485	0.389422	1.21639	-0.00517414	-0.0230001	0	0	0	0	0	0.00402037	0.0025535	0.138432	0.000399281	0.0129547	0.0426585	0.00596667	0.208959	-0.0333503	0.0157909	-1.52751	-0.959621	-0.298051	0.000366681	0.565486
Gossypium arboreum		ABC transporter G family member 22	NA	TRINITY_DN1846_c1_g1	0	0	0	TRINITY_DN1846_c0_g1, TRINITY_DN1846_c1_g1, TRINITY_DN1846_c1_g2, TRINITY_DN64066_c1_g2	0	TRINITY_DN10651_c1_g1, TRINITY_DN8948_c0_g2	0	TRINITY_DN40594_c0_g1, TRINITY_DN40594_c0_g2, TRINITY_DN40594_c0_g3	TRINITY_DN57784_c1_g2	OG0016968_1	ABC transporter G family member 22	-0.760706	-1.06231	-0.0255262	-0.00118833	0.658749	0	0	0	0	0	0	0	0	0	0	0	0	0	0	0	0	0	0	0	0
Gossypium arboreum		Acetyl-CoA carboxylase 1	NA	TRINITY_DN15079_c0_g2	0	0	0	TRINITY_DN15079_c0_g2	0	TRINITY_DN1252_c0_g3, TRINITY_DN18050_c1_g1	0	0	TRINITY_DN56263_c2_g1	OG0033744	Acetyl-CoA carboxylase 1	-0.0426997	-1.12423	-0.0146378	-0.0465162	0.0223522	0.379434	0.0371647	0.142099	-0.229062	-0.0800954	0	0	0	0	0	0	0	0	0	0	-0.112011	-0.00714531	0.0527933	0.000732331	0.353515
Gossypium arboreum		Acetyl-coenzyme A carboxylase carboxyl transferase subunit alpha, chloroplastic	NA	TRINITY_DN23594_c0_g4	0	TRINITY_DN66996_c2_g1	0	TRINITY_DN23594_c0_g4	0	TRINITY_DN34056_c4_g1, TRINITY_DN5804_c0_g3	0	0	TRINITY_DN86708_c0_g3	OG0026740	Acetyl-coenzyme A carboxylase carboxyl transferase subunit alpha, chloroplastic	0.0707914	-0.0256867	-0.17079	-0.0107792	-1.00889	0	0	0	0	0	0.0210718	0.000665525	-0.0972138	-0.00123747	-0.127211	0	0	0	0	0	0	0	0	0	0
Gossypium arboreum		Aconitate hydratase (Fragment)	NA	TRINITY_DN22984_c0_g1	0	TRINITY_DN44847_c1_g2	0	TRINITY_DN16733_c0_g1, TRINITY_DN19395_c0_g2, TRINITY_DN22984_c0_g1, TRINITY_DN3364_c1_g1, TRINITY_DN67027_c0_g1, TRINITY_DN74388_c0_g1, TRINITY_DN74388_c0_g2	0	TRINITY_DN10104_c1_g2, TRINITY_DN17071_c1_g1, TRINITY_DN18299_c0_g2, TRINITY_DN18299_c3_g1, TRINITY_DN83439_c0_g1	0	TRINITY_DN27682_c0_g3	TRINITY_DN213606_c0_g1, TRINITY_DN260507_c0_g1, TRINITY_DN260507_c0_g2, TRINITY_DN353364_c0_g1, TRINITY_DN497395_c0_g1, TRINITY_DN57199_c0_g3, TRINITY_DN72202_c0_g2, TRINITY_DN83049_c0_g1	OG0006603_1	Aconitate hydratase (Fragment)	-0.178849	-0.531632	-1.02133	-0.0017508	-0.428082	-0.0584219	-0.0644196	-0.0681346	0.00616018	0.0112379	0	0	0	0	0	0	0	0	0	0	0	0	0	0	0
Gossypium arboreum	ammonium transporter *(AMT1)	Ammonium transporter 1 member 1	NA	TRINITY_DN4234_c1_g1	0	TRINITY_DN49812_c0_g2	0	TRINITY_DN4234_c1_g1	0	TRINITY_DN19925_c0_g1, TRINITY_DN19925_c0_g2	0	0	0	OG0030853	Ammonium transporter 1 member 1	0.0170759	-1.0141	-0.0447745	-1.10654	-0.070273	0.179222	0.0103581	0.456573	-0.193771	0.00604536	0	0	0	0	0	0	0	0	0	0	0	0	0	0	0
Gossypium arboreum	glutamine-dependent asparagine synthetase *(ASN1)	Asparagine synthetase [glutamine-hydrolyzing]	NA	TRINITY_DN55502_c0_g1	0	TRINITY_DN134566_c0_g1, TRINITY_DN39625_c0_g2	0	TRINITY_DN101257_c0_g1, TRINITY_DN55502_c0_g1, TRINITY_DN63884_c0_g2	0	TRINITY_DN100833_c0_g1, TRINITY_DN13295_c0_g2, TRINITY_DN13295_c1_g1	Gohir.D09G089100.1.p	0	TRINITY_DN325572_c0_g1	OG0015784	Asparagine synthetase [glutamine-hydrolyzing]	-0.373256	-1.75289	-0.085166	-0.00421709	0.0435394	-0.00186981	-0.0337903	0.00805903	-0.0341364	0.00461881	0	0	0	0	0	0	0	0	0	0	0	0	0	0	0
Gossypium arboreum	Pepsin-type protease &EC_3.4 hydrolase acting on peptide bond (peptidase)	Aspartyl protease family protein 2	NA	TRINITY_DN42980_c0_g1	0	0	0	TRINITY_DN172960_c0_g1, TRINITY_DN203621_c0_g1, TRINITY_DN42980_c0_g1, TRINITY_DN6707_c0_g3	0	TRINITY_DN2631_c0_g4	0	0	0	OG0027706_1	Aspartyl protease family protein 2	0.0191022	0.0114133	-0.70526	-0.000295163	-1.10004	0	0	0	0	0	0	0	0	0	0	0	0	0	0	0	0	0	0	0	0
Gossypium arboreum		ATP-dependent helicase BRM	NA	TRINITY_DN20327_c0_g1	0	TRINITY_DN115398_c0_g1	0	TRINITY_DN17239_c2_g1, TRINITY_DN20327_c0_g1, TRINITY_DN501_c2_g1	0	TRINITY_DN12065_c0_g1, TRINITY_DN8505_c0_g1, TRINITY_DN8505_c0_g2	0	TRINITY_DN12882_c0_g4	TRINITY_DN90175_c0_g1	OG0017586	ATP-dependent helicase BRM	-0.46787	-3.11499	-0.377649	-1.36723	0.000936097	0.199304	-0.00200294	0.081259	-0.2494	-0.0443673	0.00882598	0.00442113	0.0277218	0.000296899	-0.000431639	0	0	0	0	0	0	0	0	0	0
Gossypium arboreum	clathrin uncoating protein *(AUL)	Auxilin-related protein 2	NA	TRINITY_DN8979_c0_g3	AT1G30280	TRINITY_DN2253_c0_g3, TRINITY_DN43407_c3_g1, TRINITY_DN43407_c4_g1	BVRB_8g187920	TRINITY_DN10232_c1_g1, TRINITY_DN10232_c1_g2, TRINITY_DN10232_c1_g3, TRINITY_DN8979_c0_g1, TRINITY_DN8979_c0_g3, TRINITY_DN8979_c1_g1	XP_017603980.1, XP_052885742.1	TRINITY_DN113777_c0_g1, TRINITY_DN1190_c0_g1, TRINITY_DN1190_c0_g2, TRINITY_DN1190_c1_g1, TRINITY_DN83915_c0_g1	Gohir.A05G146400.1.p, Gohir.A06G196200.2.p, Gohir.D05G148800.1.p, Gohir.D06G203700.1.p	TRINITY_DN28545_c0_g1, TRINITY_DN28545_c0_g2, TRINITY_DN7689_c1_g1, TRINITY_DN7689_c1_g2	TRINITY_DN119819_c0_g1, TRINITY_DN119819_c1_g4, TRINITY_DN16199_c1_g1	OG0002677_1	Auxilin-related protein 2	0.348546	0.273304	-0.30764	-0.000242794	-1.09676	0.00591727	-0.0126666	0.00968298	-0.0214113	-0.00203568	0	0	0	0	0	0.0106623	0.0135162	-0.0390357	0.000278689	-0.0199397	0	0	0	0	0
Gossypium arboreum	auxin transporter *(PIN) & auxin efflux transporter *(PIN)	Auxin efflux carrier component 1	sp|Q9C6B8|PINI_ARATH	TRINITY_DN23723_c0_g1	AT1G73590	TRINITY_DN19287_c0_g1, TRINITY_DN19287_c1_g1	BVRB_5g111350	TRINITY_DN11113_c0_g1, TRINITY_DN23723_c0_g1, TRINITY_DN30701_c0_g3	XP_017607895.1, XP_017608834.1, XP_017634250.2	TRINITY_DN9636_c0_g1	Gohir.A09G176050.1.p, Gohir.A11G003202.1.p, Gohir.A12G269300.1.p, Gohir.D09G170400.1.p, Gohir.D11G002800.1.p, Gohir.D12G269750.1.p	TRINITY_DN35472_c0_g1	TRINITY_DN14489_c1_g1, TRINITY_DN31605_c0_g1	OG0005340_1	Auxin efflux carrier component 1	0.215289	0.0114879	-0.416426	-0.00971748	-1.04693	0	0	0	0	0	0	0	0	0	0	0	0	0	0	0	0	0	0	0	0
Gossypium arboreum		Auxin response factor 4	NA	TRINITY_DN87737_c0_g1	0	TRINITY_DN8786_c0_g3	0	TRINITY_DN7541_c0_g1, TRINITY_DN87737_c0_g1	0	TRINITY_DN12954_c0_g1, TRINITY_DN12954_c0_g3	0	TRINITY_DN25990_c0_g1	TRINITY_DN28772_c2_g1	OG0020945_1	Auxin response factor 4	0.428746	1.28015	0.183278	0.00465089	-0.0235889	0	0	0	0	0	0	0	0	0	0	0	0	0	0	0	0	0	0	0	0
Gossypium arboreum	auxin transporter *(AUX/LAX) & auxin transporter *(AUX/LAX)	Auxin transporter-like protein 2	sp|Q8L884|LAX4_MEDTR	TRINITY_DN5515_c0_g1	AT1G77690, AT2G21050, AT2G38120, AT5G01240	TRINITY_DN11307_c0_g1, TRINITY_DN1657_c0_g2, TRINITY_DN1657_c0_g4, TRINITY_DN16810_c0_g1, TRINITY_DN16810_c0_g2, TRINITY_DN3180_c0_g3	BVRB_1g000210, BVRB_2g024010, BVRB_5g111820, BVRB_9g214340	TRINITY_DN12935_c0_g1, TRINITY_DN21080_c0_g1, TRINITY_DN22395_c2_g1, TRINITY_DN3220_c0_g1, TRINITY_DN49908_c1_g2, TRINITY_DN49908_c5_g1, TRINITY_DN5515_c0_g1, TRINITY_DN75247_c0_g3	XP_017608694.1, XP_017614297.1, XP_017615887.1, XP_017615888.1, XP_017615889.1, XP_017615890.1, XP_017617777.1, XP_017632332.1, XP_017639095.1, XP_017643562.1, XP_017647323.1, XP_052875460.1, XP_052879666.1, XP_052879667.1, XP_052879668.1, XP_052882429.1, XP_052882430.1	TRINITY_DN11838_c0_g1, TRINITY_DN11838_c0_g2, TRINITY_DN19135_c0_g1, TRINITY_DN19135_c0_g2, TRINITY_DN22950_c0_g1, TRINITY_DN22950_c0_g2, TRINITY_DN22950_c0_g3, TRINITY_DN2877_c3_g1, TRINITY_DN4639_c0_g1, TRINITY_DN4639_c0_g2, TRINITY_DN6277_c0_g1	Gohir.A01G165900.1.p, Gohir.A01G226300.1.p, Gohir.A03G204200.1.p, Gohir.A04G089200.1.p, Gohir.A05G329000.1.p, Gohir.A06G042000.1.p, Gohir.A09G164200.1.p, Gohir.A10G233900.4.p, Gohir.A13G015900.1.p, Gohir.D01G157100.1.p, Gohir.D01G215900.1.p, Gohir.D02G225500.1.p, Gohir.D04G067100.1.p, Gohir.D04G129401.1.p, Gohir.D06G043000.1.p, Gohir.D09G159800.1.p, Gohir.D10G246200.1.p, Gohir.D13G017000.1.p	TRINITY_DN11699_c0_g1, TRINITY_DN12910_c2_g2, TRINITY_DN12910_c2_g3, TRINITY_DN35107_c1_g2	TRINITY_DN11861_c0_g2, TRINITY_DN11861_c0_g3, TRINITY_DN12912_c0_g1, TRINITY_DN12912_c0_g2, TRINITY_DN12912_c0_g4, TRINITY_DN16220_c0_g1	OG0000158_4	Auxin transporter-like protein 4	0.238627	0.219413	-0.17789	-0.000217444	-1.23187	-0.0709849	-0.0404828	-0.202763	0.0425201	-0.00842279	0	0	0	0	0	0	0	0	0	0	0	0	0	0	0
Gossypium arboreum	solute transporter *(UmamiT)	Protein WALLS ARE THIN 1	sp|Q6J163|5NG4_PINTA	TRINITY_DN18880_c0_g2	AT1G75500	TRINITY_DN8936_c0_g4, TRINITY_DN8936_c0_g5	BVRB_1g006370	TRINITY_DN18880_c0_g2, TRINITY_DN3301_c0_g1, TRINITY_DN40676_c2_g1	XP_017608365.1, XP_017639301.1, XP_017645784.1	TRINITY_DN16462_c0_g1, TRINITY_DN16462_c0_g2, TRINITY_DN16462_c0_g5	Gohir.A01G113600.1.p, Gohir.A05G189000.1.p, Gohir.A06G006500.1.p, Gohir.D01G101400.1.p, Gohir.D05G192300.1.p, Gohir.D06G002400.1.p	TRINITY_DN20069_c0_g1, TRINITY_DN20069_c0_g3	TRINITY_DN11839_c0_g1, TRINITY_DN3729_c2_g1	OG0004173	Auxin-induced protein 5NG4	0.266607	0.150753	-0.0836844	-0.000982404	-1.11144	-0.0625172	0.0228954	-0.00724766	0.146022	0.0356561	-0.0166271	-0.000111107	-0.0269133	0.00203585	0.00279216	-0.0462351	-0.0395938	-0.0374043	0.0139534	0.00736239	0.155231	-0.00933615	0.450444	-0.0164548	0.0991627
Gossypium arboreum	solute transporter *(UmamiT)	Protein WALLS ARE THIN 1	sp|Q6J163|5NG4_PINTA	TRINITY_DN3301_c0_g1	AT1G75500	TRINITY_DN8936_c0_g4, TRINITY_DN8936_c0_g5	BVRB_1g006370	TRINITY_DN18880_c0_g2, TRINITY_DN3301_c0_g1, TRINITY_DN40676_c2_g1	XP_017608365.1, XP_017639301.1, XP_017645784.1	TRINITY_DN16462_c0_g1, TRINITY_DN16462_c0_g2, TRINITY_DN16462_c0_g5	Gohir.A01G113600.1.p, Gohir.A05G189000.1.p, Gohir.A06G006500.1.p, Gohir.D01G101400.1.p, Gohir.D05G192300.1.p, Gohir.D06G002400.1.p	TRINITY_DN20069_c0_g1, TRINITY_DN20069_c0_g3	TRINITY_DN11839_c0_g1, TRINITY_DN3729_c2_g1	OG0004173_1	Auxin-induced protein 5NG4	0.350867	0.116939	-0.10775	-0.00189644	-1.01754	0.0147812	0.0221711	-0.0248844	0.00672571	-0.0206621	-0.0181775	-0.000145751	-0.00866086	0.00214991	0.00557151	-0.0507014	-0.0239498	-0.0127262	0.023212	0.0173564	0.0784039	-0.00950757	0.459771	-0.00415901	0.218547
Gossypium arboreum	transcriptional repressor *(IAA/AUX)	Auxin-induced protein AUX22	sp|P49680|IAA6_PEA	TRINITY_DN35397_c0_g1	AT1G52830, AT3G15540	TRINITY_DN23507_c0_g1, TRINITY_DN23507_c0_g2	BVRB_9g220390	TRINITY_DN35397_c0_g1, TRINITY_DN35397_c0_g2, TRINITY_DN38433_c0_g1	XP_017605454.1, XP_017645215.1	TRINITY_DN17238_c0_g1, TRINITY_DN17238_c0_g2, TRINITY_DN17238_c0_g3	Gohir.A05G127200.1.p, Gohir.A06G187800.1.p, Gohir.D05G128100.1.p, Gohir.D06G193900.1.p	TRINITY_DN17452_c0_g2	TRINITY_DN69830_c0_g1	OG0006075	Auxin-induced protein IA	0.261542	2.52133	0.0242081	0.0451454	-0.127321	-0.0016271	0.00553496	-0.105698	0.00904058	-0.0439456	-0.0126036	-0.00731288	0.0134418	-0.00059885	0.0113959	0.0281798	0.047123	0.116638	-0.00226879	0.00886109	0	0	0	0	0
Gossypium arboreum	transcription factor *(YABBY)	Axial regulator YABBY 5	sp|O22152|YAB1_ARATH	TRINITY_DN2744_c1_g3	0	0	0	TRINITY_DN15690_c0_g1, TRINITY_DN2744_c1_g3	XP_017620695.1	TRINITY_DN15177_c1_g4, TRINITY_DN2055_c1_g2	Gohir.A04G042500.4.p, Gohir.D05G340700.1.p	0	0	OG0019860_1	Axial regulator YABBY 1	1.28003	1.36629	0.0278706	0.000406177	-0.992627	-0.115145	0.0362588	-0.27715	0.312989	-0.0137955	0	0	0	0	0	0	0	0	0	0	0	0	0	0	0
Gossypium arboreum	borate transporter *(BOR)	Boron transporter 1	NA	TRINITY_DN12134_c1_g1	0	0	0	TRINITY_DN12134_c1_g1, TRINITY_DN16144_c2_g1	0	TRINITY_DN17649_c0_g4	0	0	TRINITY_DN15536_c0_g1	OG0032910	Boron transporter 1	1.23423	0.444345	0.422462	-0.00273575	-0.0366768	-0.0875952	0.0230832	-0.149372	0.203063	-0.00203541	0	0	0	0	0	0	0	0	0	0	0	0	0	0	0
Gossypium arboreum		BRASSINOSTEROID INSENSITIVE 1-associated receptor kinase 1	NA	TRINITY_DN55599_c0_g1	AT3G43740	TRINITY_DN28757_c0_g1	BVRB_6g149980	TRINITY_DN14601_c1_g3, TRINITY_DN19794_c0_g3, TRINITY_DN35625_c0_g1, TRINITY_DN42822_c1_g1, TRINITY_DN42822_c1_g3, TRINITY_DN55599_c0_g1, TRINITY_DN9770_c0_g1, TRINITY_DN9770_c0_g2	XP_052880037.1	TRINITY_DN21104_c0_g4, TRINITY_DN22861_c0_g4, TRINITY_DN27807_c0_g1, TRINITY_DN9731_c0_g1	Gohir.A01G021450.1.p, Gohir.A13G065925.1.p	TRINITY_DN3737_c0_g2, TRINITY_DN3737_c0_g3, TRINITY_DN5831_c1_g1	TRINITY_DN25956_c0_g1, TRINITY_DN25956_c0_g3, TRINITY_DN38903_c0_g1	OG0004934_1	BRASSINOSTEROID INSENSITIVE 1-associated receptor kinase 1	-1.01357	-0.890089	-1.85302	0.000200423	-0.0800953	0	0	0	0	0	0	0	0	0	0	0	0	0	0	0	0	0	0	0	0
Gossypium arboreum		Calcium-binding protein KRP1	sp|Q9ZPX9|KIC_ARATH	TRINITY_DN20222_c0_g2	0	TRINITY_DN148186_c0_g1, TRINITY_DN160877_c0_g1	BVRB_4g093410	TRINITY_DN20222_c0_g1, TRINITY_DN20222_c0_g2	XP_017630030.1, XP_017641165.1	TRINITY_DN11498_c2_g1, TRINITY_DN11498_c4_g1	Gohir.A01G070200.1.p, Gohir.A04G024800.1.p, Gohir.D01G057400.1.p	0	0	OG0013742	Calcium-binding protein KI	0.856236	1.20137	0.0103816	0.000942071	-0.728716	-0.184808	-0.217274	-0.427394	0.0037261	-0.00818457	-0.0184795	-0.000490695	-0.0919886	0.00351743	-0.000683977	0	0	0	0	0	0	0	0	0	0
Gossypium arboreum	MLK protein kinase & protein kinase *(MLK) &EC_2.7 transferase transferring phosphorus-containing group	Casein kinase 1-like protein HD16	NA	TRINITY_DN16503_c1_g2	0	TRINITY_DN14179_c8_g1	0	TRINITY_DN1578_c4_g1, TRINITY_DN1578_c8_g1, TRINITY_DN16503_c0_g1, TRINITY_DN16503_c1_g1, TRINITY_DN16503_c1_g2, TRINITY_DN19334_c0_g2, TRINITY_DN26843_c0_g1, TRINITY_DN26843_c1_g1, TRINITY_DN27711_c0_g1, TRINITY_DN27711_c1_g1, TRINITY_DN30813_c0_g1, TRINITY_DN30813_c0_g2, TRINITY_DN31698_c0_g1, TRINITY_DN32552_c0_g2, TRINITY_DN3702_c0_g2, TRINITY_DN48045_c2_g2, TRINITY_DN63037_c0_g2, TRINITY_DN6…	0	TRINITY_DN10552_c4_g1, TRINITY_DN10552_c5_g1, TRINITY_DN11907_c0_g1, TRINITY_DN11907_c0_g3, TRINITY_DN18172_c0_g1, TRINITY_DN2264_c0_g1, TRINITY_DN2264_c0_g2, TRINITY_DN28210_c0_g2, TRINITY_DN2887_c0_g1, TRINITY_DN2887_c0_g2, TRINITY_DN406_c1_g1, TRINITY_DN6909_c0_g1	Gohir.A11G302766.1.p	TRINITY_DN14591_c0_g1, TRINITY_DN14591_c0_g2, TRINITY_DN14591_c0_g3, TRINITY_DN29573_c4_g1, TRINITY_DN4750_c0_g3	TRINITY_DN10853_c0_g1, TRINITY_DN11666_c1_g1, TRINITY_DN24252_c0_g2	OG0001348_11	Casein kinase 1-like protein HD16	-0.0069906	-1.08716	-0.0588821	-1.08507	-0.0438984	0	0	0	0	0	0	0	0	0	0	0	0	0	0	0	0	0	0	0	0
Gossypium arboreum		Cellulose synthase A catalytic subunit 9 [UDP-forming]	NA	TRINITY_DN51637_c0_g1	0	0	0	TRINITY_DN51637_c0_g1, TRINITY_DN51637_c1_g1	XP_052887034.1	TRINITY_DN15406_c1_g1, TRINITY_DN15406_c2_g1	0	0	0	OG0027740	Cellulose synthase A catalytic subunit 9 [UDP-forming]	0.319902	0.128787	-0.179693	-0.00267311	-1.32825	0	0	0	0	0	0	0	0	0	0	0	0	0	0	0	0	0	0	0	0
Gossypium arboreum		CHD3-type chromatin-remodeling factor PICKLE	NA	TRINITY_DN46680_c0_g3	0	0	0	TRINITY_DN46680_c0_g3	0	TRINITY_DN11631_c2_g1	0	0	0	OG0056473	CHD3-type chromatin-remodeling factor PICKLE	-0.10371	-1.316	-2.39769	-0.088703	-1.44013	0	0	0	0	0	0	0	0	0	0	0	0	0	0	0	0	0	0	0	0
Gossypium arboreum	regulatory protein *(CTL) of cellulose-hemicellulose network assembly	Chitinase-like protein 2	sp|Q9MA41|CTL1_ARATH	TRINITY_DN1535_c0_g1	AT1G05850, AT3G16920	TRINITY_DN16914_c1_g1, TRINITY_DN2821_c0_g1	BVRB_5g112530	TRINITY_DN12403_c0_g1, TRINITY_DN12403_c0_g2, TRINITY_DN1535_c0_g1, TRINITY_DN1535_c0_g2, TRINITY_DN16013_c0_g3	XP_017608228.1, XP_017647216.1, XP_017649413.1	TRINITY_DN14406_c1_g1, TRINITY_DN14406_c1_g2, TRINITY_DN3233_c0_g1, TRINITY_DN3233_c0_g2, TRINITY_DN9812_c0_g1, TRINITY_DN9812_c0_g2	Gohir.A09G065100.1.p, Gohir.A10G004700.1.p, Gohir.A10G170600.1.p, Gohir.D09G064100.1.p, Gohir.D10G004700.1.p	TRINITY_DN7854_c0_g1	TRINITY_DN36962_c0_g1, TRINITY_DN36962_c0_g4	OG0003018_2	Chitinase-like protein 1	0.126572	0.161723	-0.104563	0.000124563	-1.06547	-0.300779	-0.0910035	-0.621395	0.0927068	-0.0269959	0	0	0	0	0	0	0	0	0	0	0	0	0	0	0
Gossypium arboreum	component *(LHCb4) of LHC-II complex	Chlorophyll a-b binding protein CP29.3, chloroplastic	sp|Q9S7W1|CB4C_ARATH	TRINITY_DN72886_c0_g1	AT2G40100	TRINITY_DN11065_c0_g1, TRINITY_DN11065_c0_g2	BVRB_5g105530	TRINITY_DN13423_c0_g2, TRINITY_DN20479_c1_g1, TRINITY_DN20479_c2_g1, TRINITY_DN72886_c0_g1	XP_017610262.1, XP_017617351.1	TRINITY_DN26552_c0_g3, TRINITY_DN26552_c0_g4, TRINITY_DN26552_c0_g5, TRINITY_DN26552_c1_g1	Gohir.A06G164200.1.p, Gohir.A10G235100.1.p, Gohir.D06G169100.1.p, Gohir.D10G247500.1.p	0	0	OG0007574_2	Chlorophyll a-b binding protein CP29.3, chloroplastic	1.87062	0.345332	0.15295	-0.00787721	-0.133302	0.525231	-0.219052	-0.0654637	-1.03995	-0.824257	0	0	0	0	0	0	0	0	0	0	0	0	0	0	0
Gossypium arboreum		Choline transporter protein 1	NA	TRINITY_DN35817_c0_g1	0	TRINITY_DN22299_c1_g2	0	TRINITY_DN35817_c0_g1, TRINITY_DN35817_c0_g2	0	TRINITY_DN20502_c0_g8, TRINITY_DN40925_c0_g1	0	0	0	OG0027233	Choline transporter protein 1	-1.09783	-0.220663	-0.358007	0.00854076	0.0491993	-0.0119104	-0.00449193	0.074223	0.0109272	0.0455843	0	0	0	0	0	0	0	0	0	0	0	0	0	0	0
Gossypium arboreum		Coatomer subunit gamma	NA	TRINITY_DN31924_c0_g1	0	TRINITY_DN149791_c0_g1, TRINITY_DN49697_c0_g1	0	TRINITY_DN234548_c0_g1, TRINITY_DN27633_c1_g2, TRINITY_DN31924_c0_g1	0	TRINITY_DN12712_c0_g1, TRINITY_DN6326_c4_g1	0	0	TRINITY_DN200070_c0_g1, TRINITY_DN279042_c0_g2	OG0017875_1	Coatomer subunit gamma	0.303078	1.00548	0.40936	0.00290793	0.0173046	0	0	0	0	0	0	0	0	0	0	0	0	0	0	0	0	0	0	0	0
Gossypium arboreum	SIM-type cyclin-dependent kinase inhibitor		sp|Q9LZ60|SMR3_ARATH	TRINITY_DN78626_c0_g6	AT2G28870, AT5G02420, AT5G59360	TRINITY_DN6785_c0_g1, TRINITY_DN6785_c0_g2	BVRB_5g111790	TRINITY_DN1540_c0_g2, TRINITY_DN59833_c0_g1, TRINITY_DN78626_c0_g1, TRINITY_DN78626_c0_g2, TRINITY_DN78626_c0_g6	XP_017625628.1, XP_017640998.1	TRINITY_DN6069_c1_g1, TRINITY_DN6924_c0_g1, TRINITY_DN6924_c0_g2, TRINITY_DN6924_c0_g3	Gohir.A01G222700.1.p, Gohir.A03G037600.1.p, Gohir.A07G098000.1.p, Gohir.A12G119150.1.p, Gohir.D01G212200.1.p, Gohir.D03G126300.1.p, Gohir.D07G102400.1.p	TRINITY_DN283762_c0_g1, TRINITY_DN314_c10_g1	TRINITY_DN24723_c0_g1, TRINITY_DN24723_c1_g1, TRINITY_DN497815_c0_g1	OG0002373_1	Cyclin-dependent protein kinase inhibitor SMR3	3.75232	4.62895	3.45266	0.00444834	-0.050153	0	0	0	0	0	0	0	0	0	0	0	0	0	0	0	0	0	0	0	0
Gossypium arboreum		Cytochrome P450 CYP749A22	NA	TRINITY_DN617_c1_g1	0	0	0	TRINITY_DN12260_c1_g1, TRINITY_DN12260_c1_g2, TRINITY_DN12260_c2_g1, TRINITY_DN129_c0_g2, TRINITY_DN129_c2_g1, TRINITY_DN129_c4_g1, TRINITY_DN146086_c0_g1, TRINITY_DN19956_c1_g2, TRINITY_DN23669_c0_g1, TRINITY_DN23669_c0_g2, TRINITY_DN25309_c0_g2, TRINITY_DN25309_c2_g1, TRINITY_DN25815_c0_g1, TRINITY_DN28217_c0_g2, TRINITY_DN30050_c3_g1, TRINITY_DN30050_c4_g1, TRINITY_DN45089_c0_g1, TRINITY_DN478…	XP_017621314.2, XP_017632759.1, XP_017633168.1, XP_017633240.2, XP_017633854.1, XP_017633856.1, XP_052880612.1, XP_052880678.1	TRINITY_DN11118_c0_g1, TRINITY_DN11118_c0_g3, TRINITY_DN11118_c0_g4, TRINITY_DN12442_c0_g1, TRINITY_DN12442_c5_g1, TRINITY_DN14533_c0_g1, TRINITY_DN14533_c0_g3, TRINITY_DN14533_c0_g4, TRINITY_DN14575_c0_g1, TRINITY_DN148878_c0_g1, TRINITY_DN16232_c0_g1, TRINITY_DN1856_c0_g2, TRINITY_DN22458_c0_g1, TRINITY_DN22458_c0_g2, TRINITY_DN22458_c1_g1, TRINITY_DN22796_c0_g2, TRINITY_DN25079_c0_g1, TRINITY_…	Gohir.A02G021900.1.p, Gohir.A02G022102.1.p, Gohir.A02G022300.1.p, Gohir.A02G022500.1.p, Gohir.A02G022502.1.p, Gohir.A02G022551.1.p, Gohir.A10G124801.1.p, Gohir.D02G028400.1.p, Gohir.D02G028700.1.p, Gohir.D02G028850.1.p, Gohir.D02G028900.1.p, Gohir.D02G029000.1.p, Gohir.D02G029100.1.p, Gohir.D02G029300.2.p, Gohir.D02G029400.1.p, Gohir.D02G029500.1.p, Gohir.D02G030300.2.p, Gohir.D04G189900.2.p	0	0	OG0000198_7	Cytochrome P450 CYP749A22	-0.03628	-1.74071	-0.0921437	-1.3505	-0.0345426	0.0259308	-0.177209	-0.110036	-0.32406	-0.109909	0	0	0	0	0	0	0	0	0	0	0	0	0	0	0
Gossypium arboreum	cytokinin phosphoribohydrolase *(LOG)	Cytokinin riboside 5'-monophosphate phosphoribohydrolase LOG3	sp|Q8RUN2|LOG1_ARATH	TRINITY_DN11359_c0_g1	AT2G28305, AT2G35990, AT2G37210, AT3G53450, AT4G35190, AT5G03270, AT5G06300	TRINITY_DN12993_c1_g1, TRINITY_DN19064_c0_g3, TRINITY_DN4366_c1_g1, TRINITY_DN623_c0_g3, TRINITY_DN623_c0_g4, TRINITY_DN623_c0_g5	BVRB_008410, BVRB_7g158260, BVRB_7g161800, BVRB_9g212920	TRINITY_DN106035_c0_g1, TRINITY_DN11359_c0_g1, TRINITY_DN11359_c0_g2, TRINITY_DN11883_c0_g1, TRINITY_DN15072_c0_g1, TRINITY_DN1974_c0_g1, TRINITY_DN1974_c0_g2, TRINITY_DN20031_c0_g2, TRINITY_DN20031_c0_g3, TRINITY_DN22933_c0_g1, TRINITY_DN39489_c2_g2, TRINITY_DN39670_c2_g3, TRINITY_DN6738_c0_g1, TRINITY_DN6738_c0_g2, TRINITY_DN92008_c0_g1	XP_017605298.1, XP_017605403.1, XP_017610258.1, XP_017612958.1, XP_017614764.1, XP_017618786.1, XP_017622445.1, XP_017622578.1, XP_017640799.1, XP_017640823.1, XP_017641114.1, XP_017645026.1	TRINITY_DN10025_c0_g1, TRINITY_DN10025_c0_g2, TRINITY_DN10726_c0_g1, TRINITY_DN14926_c0_g1, TRINITY_DN1660_c0_g1, TRINITY_DN1660_c0_g2, TRINITY_DN1660_c1_g2, TRINITY_DN37574_c0_g1, TRINITY_DN66564_c0_g1, TRINITY_DN66564_c0_g2, TRINITY_DN787_c0_g1, TRINITY_DN787_c0_g2	Gohir.A01G001800.1.p, Gohir.A01G107400.2.p, Gohir.A01G111600.1.p, Gohir.A01G140537.1.p, Gohir.A01G172700.2.p, Gohir.A01G202300.1.p, Gohir.A01G215100.1.p, Gohir.A03G032300.2.p, Gohir.A04G060900.1.p, Gohir.A04G073800.1.p, Gohir.A05G104400.1.p, Gohir.A05G180600.1.p, Gohir.A05G187300.1.p, Gohir.A09G135500.1.p, Gohir.D01G001400.1.p, Gohir.D01G093800.1.p, Gohir.D01G098300.1.p, Gohir.D01G163800.1.p, Goh…	TRINITY_DN109424_c0_g1, TRINITY_DN4517_c0_g1, TRINITY_DN4517_c0_g3, TRINITY_DN6237_c0_g1, TRINITY_DN8421_c0_g1, TRINITY_DN8421_c0_g2	TRINITY_DN1194_c0_g1, TRINITY_DN21602_c0_g1, TRINITY_DN21602_c1_g1, TRINITY_DN2252_c2_g1, TRINITY_DN2252_c2_g3, TRINITY_DN3742_c2_g1, TRINITY_DN81094_c0_g1	OG0000106	Cytokinin riboside 5'-monophosphate phosphoribohydrolase LOG1	0.122441	0.316977	1.15605	0.000943005	0.537992	-0.0716589	-0.00580837	-0.385683	0.0805203	-0.0522676	0.0177264	-0.00864747	0.0685064	-0.0595559	-0.000292198	0.0068558	0.0572211	0.0974416	0.0298627	0.027574	-0.00633936	-0.0178923	-0.0453604	-0.000525781	-0.0290336
Gossypium arboreum	cytokinin phosphoribohydrolase *(LOG)	Cytokinin riboside 5'-monophosphate phosphoribohydrolase LOG5	sp|Q8LBB7|LOG5_ARATH	TRINITY_DN20031_c0_g2	AT2G28305, AT2G35990, AT2G37210, AT3G53450, AT4G35190, AT5G03270, AT5G06300	TRINITY_DN12993_c1_g1, TRINITY_DN19064_c0_g3, TRINITY_DN4366_c1_g1, TRINITY_DN623_c0_g3, TRINITY_DN623_c0_g4, TRINITY_DN623_c0_g5	BVRB_008410, BVRB_7g158260, BVRB_7g161800, BVRB_9g212920	TRINITY_DN106035_c0_g1, TRINITY_DN11359_c0_g1, TRINITY_DN11359_c0_g2, TRINITY_DN11883_c0_g1, TRINITY_DN15072_c0_g1, TRINITY_DN1974_c0_g1, TRINITY_DN1974_c0_g2, TRINITY_DN20031_c0_g2, TRINITY_DN20031_c0_g3, TRINITY_DN22933_c0_g1, TRINITY_DN39489_c2_g2, TRINITY_DN39670_c2_g3, TRINITY_DN6738_c0_g1, TRINITY_DN6738_c0_g2, TRINITY_DN92008_c0_g1	XP_017605298.1, XP_017605403.1, XP_017610258.1, XP_017612958.1, XP_017614764.1, XP_017618786.1, XP_017622445.1, XP_017622578.1, XP_017640799.1, XP_017640823.1, XP_017641114.1, XP_017645026.1	TRINITY_DN10025_c0_g1, TRINITY_DN10025_c0_g2, TRINITY_DN10726_c0_g1, TRINITY_DN14926_c0_g1, TRINITY_DN1660_c0_g1, TRINITY_DN1660_c0_g2, TRINITY_DN1660_c1_g2, TRINITY_DN37574_c0_g1, TRINITY_DN66564_c0_g1, TRINITY_DN66564_c0_g2, TRINITY_DN787_c0_g1, TRINITY_DN787_c0_g2	Gohir.A01G001800.1.p, Gohir.A01G107400.2.p, Gohir.A01G111600.1.p, Gohir.A01G140537.1.p, Gohir.A01G172700.2.p, Gohir.A01G202300.1.p, Gohir.A01G215100.1.p, Gohir.A03G032300.2.p, Gohir.A04G060900.1.p, Gohir.A04G073800.1.p, Gohir.A05G104400.1.p, Gohir.A05G180600.1.p, Gohir.A05G187300.1.p, Gohir.A09G135500.1.p, Gohir.D01G001400.1.p, Gohir.D01G093800.1.p, Gohir.D01G098300.1.p, Gohir.D01G163800.1.p, Goh…	TRINITY_DN109424_c0_g1, TRINITY_DN4517_c0_g1, TRINITY_DN4517_c0_g3, TRINITY_DN6237_c0_g1, TRINITY_DN8421_c0_g1, TRINITY_DN8421_c0_g2	TRINITY_DN1194_c0_g1, TRINITY_DN21602_c0_g1, TRINITY_DN21602_c1_g1, TRINITY_DN2252_c2_g1, TRINITY_DN2252_c2_g3, TRINITY_DN3742_c2_g1, TRINITY_DN81094_c0_g1	OG0000106_5	Cytokinin riboside 5'-monophosphate phosphoribohydrolase LOG5	-1.5931	-1.44286	-0.105467	0.00032934	0.360028	0	0	0	0	0	0	0	0	0	0	0	0	0	0	0	0	0	0	0	0
Gossypium arboreum	DDX6-type mRNA helicase *(RH12/RH8)	DEAD-box ATP-dependent RNA helicase 8	NA	TRINITY_DN12650_c1_g2	0	0	0	TRINITY_DN12650_c1_g2	0	TRINITY_DN42051_c0_g1, TRINITY_DN9949_c0_g2	0	TRINITY_DN1936_c0_g3	TRINITY_DN552462_c0_g1, TRINITY_DN9198_c0_g1	OG0022041	DEAD-box ATP-dependent RNA helicase 8	1.02399	0.139368	0.104044	-0.0110387	-0.113245	0.00298478	-0.0273854	-0.0401743	-0.0336218	-0.0171836	0	0	0	0	0	0.014628	0.030817	-0.00113159	0.00969472	-0.00630788	-0.0724329	0.00984487	0.0921549	0.00376726	0.300775
Gossypium arboreum		Disease resistance protein RUN1	sp|F4I902|CHS1_ARATH	TRINITY_DN91787_c0_g2	0	0	0	TRINITY_DN20552_c1_g3, TRINITY_DN36090_c0_g2, TRINITY_DN91787_c0_g2, TRINITY_DN931_c1_g1	XP_017617977.2, XP_017621847.2, XP_017628816.1, XP_017628823.1, XP_017628834.1, XP_017628842.1, XP_017638464.1, XP_052875712.1, XP_052875713.1, XP_052875714.1, XP_052875715.1, XP_052875716.1, XP_052875717.1, XP_052875718.1, XP_052875719.1, XP_052875720.1, XP_052875721.1, XP_052875722.1, XP_052875723.1, XP_052876333.1, XP_052876334.1, XP_052876338.1, XP_052876340.1, XP_052876643.1	TRINITY_DN138_c0_g1, TRINITY_DN3245_c0_g1, TRINITY_DN3863_c1_g1, TRINITY_DN3863_c1_g4, TRINITY_DN82_c0_g1	Gohir.A10G217700.1.p, Gohir.A10G229980.1.p, Gohir.A10G230040.1.p, Gohir.A10G230100.2.p, Gohir.A10G230400.1.p, Gohir.A10G230800.2.p, Gohir.A10G231400.2.p, Gohir.A10G232401.1.p, Gohir.A10G232700.1.p, Gohir.D10G226900.1.p, Gohir.D10G227000.2.p, Gohir.D10G244200.2.p, Gohir.D10G244508.1.p, Gohir.D10G244516.1.p, Gohir.D10G244532.1.p, Gohir.D10G244540.1.p, Gohir.D10G244564.1.p, Gohir.D10G244572.1.p, Goh…	0	0	OG0000206_1	Disease resistance protein CHS1	-0.130732	-1.47171	-0.336024	-0.0866731	-0.041994	-0.0119091	-0.00352396	0.13244	0.00845116	0.0931161	0	0	0	0	0	0	0	0	0	0	0	0	0	0	0
Gossypium arboreum		Disease resistance protein RUN1	NA	NA	NA	NA	NA	NA	NA	NA	NA	NA	NA	TRINITY_DN33098_c1_g1	Disease resistance protein RUN1	1.43251	0.0203779	0.218812	-1.16803	-0.202107	0	0	0	0	0	0	0	0	0	0	0	0	0	0	0	0	0	0	0	0
Gossypium arboreum	DOF transcription factor	Dof zinc finger protein DOF2.4	NA	TRINITY_DN44492_c0_g2	AT1G07640, AT2G28810, AT2G37590, AT3G55370, AT5G02460	TRINITY_DN29208_c0_g2, TRINITY_DN61141_c0_g1, TRINITY_DN61141_c0_g2, TRINITY_DN61141_c0_g3, TRINITY_DN6127_c2_g1, TRINITY_DN6127_c3_g1, TRINITY_DN6127_c3_g2	BVRB_7g174070, BVRB_7g174080	TRINITY_DN11963_c0_g2, TRINITY_DN144_c0_g1, TRINITY_DN18840_c1_g2, TRINITY_DN18840_c2_g2, TRINITY_DN2144_c0_g1, TRINITY_DN2144_c0_g4, TRINITY_DN2144_c0_g5, TRINITY_DN24602_c0_g1, TRINITY_DN24602_c0_g2, TRINITY_DN24602_c0_g3, TRINITY_DN24602_c0_g4, TRINITY_DN24602_c0_g5, TRINITY_DN33253_c2_g1, TRINITY_DN44492_c0_g2, TRINITY_DN5391_c0_g1, TRINITY_DN5391_c0_g4, TRINITY_DN5391_c1_g1, TRINITY_DN5391_c…	XP_017605441.1, XP_017610134.1, XP_017614674.1, XP_017619029.1, XP_017625348.1, XP_017648234.1	TRINITY_DN10059_c0_g1, TRINITY_DN10661_c0_g2, TRINITY_DN10661_c1_g1, TRINITY_DN123973_c0_g1, TRINITY_DN1698_c0_g2, TRINITY_DN1698_c0_g3, TRINITY_DN1698_c0_g4, TRINITY_DN1698_c0_g5, TRINITY_DN20733_c0_g1, TRINITY_DN22305_c0_g1, TRINITY_DN22305_c1_g1, TRINITY_DN31096_c0_g1, TRINITY_DN43772_c0_g1, TRINITY_DN43772_c0_g2, TRINITY_DN571_c0_g3, TRINITY_DN9142_c1_g1	Gohir.A03G041400.1.p, Gohir.A04G082100.1.p, Gohir.A05G096400.1.p, Gohir.A05G301500.1.p, Gohir.A07G096900.2.p, Gohir.A08G000200.2.p, Gohir.A09G156900.1.p, Gohir.A10G217400.1.p, Gohir.A13G086045.1.p, Gohir.D03G126700.1.p, Gohir.D04G120600.1.p, Gohir.D05G096600.1.p, Gohir.D05G301150.1.p, Gohir.D07G101402.1.p, Gohir.D08G011200.2.p, Gohir.D09G152200.1.p, Gohir.D10G226100.1.p	TRINITY_DN15251_c0_g1, TRINITY_DN15251_c1_g1, TRINITY_DN21778_c0_g1, TRINITY_DN21778_c1_g2, TRINITY_DN21888_c0_g2, TRINITY_DN21888_c0_g4, TRINITY_DN21888_c0_g5, TRINITY_DN27045_c0_g2, TRINITY_DN27045_c0_g4, TRINITY_DN3129_c2_g1, TRINITY_DN3129_c2_g3, TRINITY_DN3129_c2_g4, TRINITY_DN318054_c0_g1, TRINITY_DN65566_c0_g1, TRINITY_DN7122_c0_g1, TRINITY_DN7122_c1_g1, TRINITY_DN7122_c1_g2, TRINITY_DN712…	TRINITY_DN1554_c0_g1, TRINITY_DN1554_c0_g2, TRINITY_DN1554_c0_g3, TRINITY_DN17291_c0_g1, TRINITY_DN20513_c0_g1, TRINITY_DN20513_c0_g2, TRINITY_DN348954_c0_g1, TRINITY_DN42059_c0_g2, TRINITY_DN6109_c0_g1, TRINITY_DN6109_c2_g1, TRINITY_DN65323_c0_g1, TRINITY_DN65323_c0_g2, TRINITY_DN65323_c0_g3, TRINITY_DN8356_c0_g1, TRINITY_DN8356_c0_g2, TRINITY_DN8356_c0_g4	OG0000084_3	Dof zinc finger protein DOF2.4	-0.172341	-0.12496	-1.02085	0.000954875	-0.104042	-0.0225105	0.0257568	-0.182363	0.0712254	-0.0454552	0.02149	-0.000100355	0.0302218	-0.00160178	-0.00207269	-0.00823607	-0.146904	-0.00355734	-0.0618233	0.00251198	0.0353476	0.00531639	0.296101	7.83847e-05	0.206507
Gossypium arboreum	DOF transcription factor	Dof zinc finger protein DOF5.3	NA	TRINITY_DN3844_c1_g1	0	0	BVRB_6g134670	TRINITY_DN10789_c1_g1, TRINITY_DN17110_c0_g1, TRINITY_DN2144_c0_g3, TRINITY_DN3844_c1_g1, TRINITY_DN4353_c1_g1, TRINITY_DN4353_c1_g3	XP_017635460.1, XP_017648193.1	TRINITY_DN10826_c0_g1, TRINITY_DN10826_c0_g3, TRINITY_DN10826_c1_g1, TRINITY_DN844_c3_g1	Gohir.A10G093400.1.p, Gohir.A12G069200.1.p, Gohir.D10G094800.1.p, Gohir.D12G090000.1.p	TRINITY_DN686_c0_g1, TRINITY_DN686_c0_g4	TRINITY_DN14196_c0_g1, TRINITY_DN14196_c1_g1	OG0005523_2	Dof zinc finger protein DOF5.3	0.881126	0.438581	-0.0244436	-0.0016105	-1.09076	0	0	0	0	0	0	0	0	0	0	0	0	0	0	0	0	0	0	0	0
Gossypium arboreum	EC_2.7 transferase transferring phosphorus-containing group	Dual specificity protein kinase YAK1 homolog	NA	TRINITY_DN16376_c0_g1	0	TRINITY_DN182892_c0_g1, TRINITY_DN73262_c0_g1, TRINITY_DN90403_c0_g1	0	TRINITY_DN11311_c1_g3, TRINITY_DN16376_c0_g1, TRINITY_DN22391_c0_g2, TRINITY_DN239875_c0_g1	0	TRINITY_DN4392_c0_g1	Gohir.A05G365300.1.p	TRINITY_DN223795_c0_g1	TRINITY_DN146138_c0_g2, TRINITY_DN223820_c0_g1, TRINITY_DN290345_c0_g1, TRINITY_DN322213_c0_g1, TRINITY_DN338931_c0_g1, TRINITY_DN346952_c0_g1, TRINITY_DN406988_c0_g1, TRINITY_DN57362_c0_g1, TRINITY_DN57362_c0_g2	OG0008774_1	Dual specificity protein kinase YAK1 homolog	-0.0509348	-1.4164	-0.157424	-0.770989	-0.0485527	0	0	0	0	0	0	0	0	0	0	0	0	0	0	0	0	0	0	0	0
Gossypium arboreum		Dynamin-related protein 5A	NA	NA	NA	NA	NA	NA	NA	NA	NA	NA	NA	TRINITY_DN19422_c0_g1	Dynamin-related protein 5A	1.01994	0.0659048	0.163631	-0.0830542	-0.0992688	0	0	0	0	0	0	0	0	0	0	0	0	0	0	0	0	0	0	0	0
Gossypium arboreum	EC_2.7 transferase transferring phosphorus-containing group		NA	NA	NA	NA	NA	NA	NA	NA	NA	NA	NA	TRINITY_DN39376_c0_g2	EC_2.7 transferase transferring phosphorus-containing group	-0.190196	0.0460784	0.705893	0.124498	1.61231	0	0	0	0	0	0	0	0	0	0	0	0	0	0	0	0	0	0	0	0
Gossypium arboreum	EC_3.4 hydrolase acting on peptide bond (peptidase)		NA	TRINITY_DN12357_c0_g1	AT1G20380, AT1G76140	TRINITY_DN12154_c0_g1, TRINITY_DN2894_c2_g1	BVRB_008170, BVRB_008180	TRINITY_DN12357_c0_g1, TRINITY_DN34715_c1_g1	0	TRINITY_DN5045_c0_g1, TRINITY_DN5520_c0_g1, TRINITY_DN5520_c0_g5	Gohir.A01G108300.1.p, Gohir.A01G108400.1.p, Gohir.D01G094800.3.p	TRINITY_DN2921_c0_g3	TRINITY_DN3410_c0_g1, TRINITY_DN3410_c0_g2	OG0007094	EC_3.4 hydrolase acting on peptide bond (peptidase)	-3.68264	-1.69041	-0.54645	0.022282	0.524939	-0.0158062	0.12657	0.537141	0.179505	0.380549	0.00804749	-0.00348763	-0.0146311	-0.0053506	-0.00586414	-0.00137794	0.0944075	-0.0251701	0.0895774	-0.00970884	0.0056026	0.00147587	-0.291016	6.92962e-05	-0.327923
Gossypium arboreum		Ethylene-insensitive protein 2.2	NA	TRINITY_DN16243_c0_g1	0	0	0	TRINITY_DN16243_c0_g1, TRINITY_DN6800_c2_g1, TRINITY_DN6800_c2_g2, TRINITY_DN8509_c0_g4, TRINITY_DN8509_c1_g1	0	TRINITY_DN14424_c1_g4	Gohir.D09G094300.2.p	0	0	OG0019506	Ethylene-insensitive protein 2.2	-0.67708	-1.00394	-0.0700388	-0.000837061	0.126439	0	0	0	0	0	0	0	0	0	0	0	0	0	0	0	0	0	0	0	0
Gossypium arboreum	subgroup ERF-II transcription factor *(ERF16/17/18)	Ethylene-responsive transcription factor ERF017	NA	TRINITY_DN696_c0_g3	0	0	0	TRINITY_DN696_c0_g1, TRINITY_DN696_c0_g3	XP_017641230.1	TRINITY_DN1637_c0_g4, TRINITY_DN1637_c0_g5	Gohir.A06G080833.1.p	0	0	OG0021926_1	Ethylene-responsive transcription factor ERF017	-0.0168059	-0.0529408	-2.39285	-0.00196975	-0.475673	-0.00325134	0.020431	-0.00277732	0.0265308	0.00189941	0	0	0	0	0	0	0	0	0	0	0	0	0	0	0
Gossypium arboreum	Fasciclin-type arabinogalactan protein	Fasciclin-like arabinogalactan protein 16	NA	TRINITY_DN7609_c0_g2	AT5G05650	TRINITY_DN3661_c3_g2	0	TRINITY_DN7609_c0_g2	0	TRINITY_DN1072_c0_g1	0	TRINITY_DN13906_c1_g2, TRINITY_DN23339_c0_g1	TRINITY_DN14185_c0_g1	OG0018749	Fasciclin-like arabinogalactan protein 16	0.184598	0.144899	-0.0874498	-0.000581649	-1.05584	-0.0139714	-0.0374236	-0.133412	-0.0241348	-0.038894	-0.0108543	-0.00107486	-0.0483469	0.00040198	-6.47188e-05	0	0	0	0	0	0	0	0	0	0
Gossypium arboreum	substrate adaptor *(SLY) of SCF E3 ubiquitin ligase	F-box protein GID2	sp|Q9STX3|GID2_ARATH	TRINITY_DN12841_c0_g1	AT4G24210	TRINITY_DN10592_c0_g2, TRINITY_DN67740_c0_g1	BVRB_015500	TRINITY_DN12771_c0_g1, TRINITY_DN12771_c0_g3, TRINITY_DN12841_c0_g1	XP_017644718.1	TRINITY_DN27820_c0_g1, TRINITY_DN8587_c1_g1, TRINITY_DN8587_c3_g1	Gohir.A05G262600.1.p, Gohir.A06G022200.1.p, Gohir.D05G264800.1.p, Gohir.D06G019600.1.p	TRINITY_DN2709_c0_g2, TRINITY_DN2709_c0_g3, TRINITY_DN2709_c0_g4	TRINITY_DN18202_c0_g1, TRINITY_DN18202_c0_g2, TRINITY_DN18202_c0_g3	OG0004926_1	F-box protein GID2	0.126863	-0.0654516	-0.293549	-0.0943639	-1.01509	0.0796689	0.156993	0.0401898	0.0255072	-0.0369922	0.00922798	0.000668073	-0.0485771	-0.000305053	-0.00912668	-0.0214428	-0.125343	-0.00878385	-0.0471758	0.00581264	0.0400792	-0.00564064	0.400601	-0.000713865	0.281931
Gossypium arboreum	ferredoxin targeted to NADP reduction	Ferredoxin-1, chloroplastic	sp|P00221|FER1_SPIOL	TRINITY_DN67900_c0_g1	AT1G10960, AT1G60950	TRINITY_DN3038_c0_g1, TRINITY_DN74052_c0_g1, TRINITY_DN7947_c0_g2	BVRB_2g024300, BVRB_8g196730	TRINITY_DN250551_c0_g1, TRINITY_DN50401_c0_g1, TRINITY_DN52348_c0_g1, TRINITY_DN67900_c0_g1, TRINITY_DN67900_c0_g2	XP_017617443.1, XP_017632275.1, XP_017636620.1	TRINITY_DN101319_c0_g1, TRINITY_DN114122_c0_g1, TRINITY_DN122291_c0_g1, TRINITY_DN40498_c0_g1, TRINITY_DN78374_c0_g1, TRINITY_DN98029_c0_g1	Gohir.A03G192900.1.p, Gohir.A12G027700.1.p, Gohir.A13G036200.1.p, Gohir.D02G213900.1.p, Gohir.D12G027100.1.p, Gohir.D13G034500.2.p	TRINITY_DN18249_c0_g1, TRINITY_DN3460_c0_g1	TRINITY_DN15607_c1_g1, TRINITY_DN66562_c0_g1	OG0002176_2	Ferredoxin-1, chloroplastic	1.34185	0.306295	0.104331	-0.0181234	-0.513932	0.0452062	-0.0423055	-0.104389	-0.150704	-0.146415	0	0	0	0	0	0	0	0	0	0	0	0	0	0	0
Gossypium arboreum	ferredoxin targeted to NADP reduction	Ferredoxin-1, chloroplastic	sp|P00221|FER1_SPIOL	TRINITY_DN67900_c0_g2	AT1G10960, AT1G60950	TRINITY_DN3038_c0_g1, TRINITY_DN74052_c0_g1, TRINITY_DN7947_c0_g2	BVRB_2g024300, BVRB_8g196730	TRINITY_DN250551_c0_g1, TRINITY_DN50401_c0_g1, TRINITY_DN52348_c0_g1, TRINITY_DN67900_c0_g1, TRINITY_DN67900_c0_g2	XP_017617443.1, XP_017632275.1, XP_017636620.1	TRINITY_DN101319_c0_g1, TRINITY_DN114122_c0_g1, TRINITY_DN122291_c0_g1, TRINITY_DN40498_c0_g1, TRINITY_DN78374_c0_g1, TRINITY_DN98029_c0_g1	Gohir.A03G192900.1.p, Gohir.A12G027700.1.p, Gohir.A13G036200.1.p, Gohir.D02G213900.1.p, Gohir.D12G027100.1.p, Gohir.D13G034500.2.p	TRINITY_DN18249_c0_g1, TRINITY_DN3460_c0_g1	TRINITY_DN15607_c1_g1, TRINITY_DN66562_c0_g1	OG0002176_3	Ferredoxin-1, chloroplastic	1.15949	0.234825	0.0801636	-0.0231988	-0.56396	0.0484076	-0.0358862	-0.0546392	-0.142902	-0.0880072	0	0	0	0	0	0	0	0	0	0	0	0	0	0	0
Gossypium arboreum		Filament-like plant protein 7	NA	TRINITY_DN73506_c0_g1	0	0	0	TRINITY_DN32630_c1_g3, TRINITY_DN73506_c0_g1	0	TRINITY_DN959_c0_g2	Gohir.A13G042400.2.p, Gohir.D13G040800.2.p	0	0	OG0027491	Filament-like plant protein 7	0.17305	0.0459308	-0.108034	-0.00402692	-1.16271	0	0	0	0	0	0	0	0	0	0	0	0	0	0	0	0	0	0	0	0
Gossypium arboreum		Glucan endo-1,3-beta-glucosidase	NA	TRINITY_DN24967_c0_g1	AT1G09460	TRINITY_DN6675_c0_g1, TRINITY_DN6675_c0_g3	BVRB_4g079560	TRINITY_DN24967_c0_g1, TRINITY_DN24967_c0_g2	XP_017637084.1	TRINITY_DN11237_c0_g1, TRINITY_DN11237_c0_g2	Gohir.A11G275400.1.p, Gohir.D11G285800.1.p	0	0	OG0014886	Glucan endo-1,3-beta-glucosidase	0.58241	0.375553	-0.0345369	-0.000599643	-1.02428	-0.0167148	0.0218969	-0.0541323	0.0485358	-0.0113163	0	0	0	0	0	0	0	0	0	0	0	0	0	0	0
Gossypium arboreum	EC_3.2 glycosylase	Glucan endo-1,3-beta-glucosidase 7	sp|Q9M069|E137_ARATH	TRINITY_DN33138_c0_g1	0	0	0	TRINITY_DN33138_c0_g1	XP_017643290.1	TRINITY_DN21016_c0_g1, TRINITY_DN21016_c0_g2	Gohir.A05G194700.2.p, Gohir.D05G197900.3.p	0	0	OG0021611	Glucan endo-1,3-beta-glucosidase 7	0.307637	0.136495	-0.119295	-0.00112492	-1.02129	-0.0669816	-0.0352827	-0.423299	0.0348757	-0.0562075	0	0	0	0	0	0	0	0	0	0	0	0	0	0	0
Gossypium arboreum		Heterogeneous nuclear ribonucleoprotein 1	sp|Q9LIS2|RBG4_ARATH	TRINITY_DN4167_c0_g1	0	TRINITY_DN185647_c0_g1, TRINITY_DN57531_c1_g1	BVRB_9g207870	TRINITY_DN11563_c0_g1, TRINITY_DN11563_c0_g2, TRINITY_DN4167_c0_g1, TRINITY_DN8901_c0_g5	0	TRINITY_DN6615_c1_g4	0	TRINITY_DN16622_c2_g1, TRINITY_DN529_c0_g1	TRINITY_DN14033_c0_g3, TRINITY_DN21219_c0_g1	OG0015192_1	Glycine-rich RNA-binding protein 4, mitochondrial	-1.17697	-0.463421	-0.334674	0.00250849	0.0525709	0	0	0	0	0	0	0	0	0	0	0	0	0	0	0	0	0	0	0	0
Gossypium arboreum		G-type lectin S-receptor-like serine/threonine-protein kinase At1g11303	NA	TRINITY_DN34976_c0_g1	AT1G11300, AT1G11303, AT1G11330, AT1G11350	TRINITY_DN1331_c0_g3, TRINITY_DN24090_c0_g1, TRINITY_DN3045_c2_g1, TRINITY_DN35674_c1_g1, TRINITY_DN4513_c0_g1, TRINITY_DN6009_c0_g1, TRINITY_DN6009_c0_g2, TRINITY_DN9608_c0_g2	0	TRINITY_DN12544_c0_g2, TRINITY_DN14341_c0_g1, TRINITY_DN14341_c2_g1, TRINITY_DN14341_c3_g1, TRINITY_DN34976_c0_g1, TRINITY_DN34976_c0_g2, TRINITY_DN34976_c0_g3, TRINITY_DN3895_c0_g1, TRINITY_DN3895_c1_g2, TRINITY_DN3895_c2_g1, TRINITY_DN64258_c0_g1, TRINITY_DN82904_c0_g1, TRINITY_DN8652_c0_g1	XP_017640332.1, XP_017640334.1, XP_017640335.1, XP_052875514.1, XP_052875517.1, XP_052875526.1, XP_052875545.1, XP_052887332.1, XP_052887334.1, XP_052887339.1, XP_052887348.1	TRINITY_DN11691_c1_g1, TRINITY_DN14697_c0_g2, TRINITY_DN1786_c0_g1, TRINITY_DN19_c1_g1, TRINITY_DN3628_c0_g1, TRINITY_DN3628_c0_g3	Gohir.A01G037600.1.p, Gohir.A01G037700.1.p, Gohir.A01G037800.1.p, Gohir.A01G037900.2.p, Gohir.A01G037966.1.p, Gohir.A01G038100.4.p, Gohir.A01G038200.2.p, Gohir.D01G024900.2.p, Gohir.D01G025001.1.p, Gohir.D01G025100.1.p, Gohir.D01G025200.1.p, Gohir.D01G025300.1.p, Gohir.D01G025500.1.p, Gohir.D01G025550.1.p, Gohir.D01G025600.1.p, Gohir.D01G025650.1.p, Gohir.D01G025700.2.p, Gohir.D01G025800.2.p, Goh…	0	0	OG0000270_5	G-type lectin S-receptor-like serine/threonine-protein kinase At1g11303	-0.226161	-0.216795	0.0944173	0.00022413	1.03511	0	0	0	0	0	0	0	0	0	0	0	0	0	0	0	0	0	0	0	0
Gossypium arboreum		Heavy metal-associated isoprenylated plant protein 7	sp|Q9C5D3|HIP7_ARATH	TRINITY_DN77578_c0_g1	AT5G50740, AT5G63530	TRINITY_DN10600_c0_g1, TRINITY_DN10600_c0_g2	BVRB_5g126430	TRINITY_DN3474_c0_g1, TRINITY_DN3474_c0_g2, TRINITY_DN3474_c0_g3, TRINITY_DN4990_c0_g1, TRINITY_DN4990_c1_g1, TRINITY_DN77578_c0_g1	XP_017608232.1, XP_017623423.1, XP_017637567.1	TRINITY_DN16514_c0_g2, TRINITY_DN4701_c0_g1, TRINITY_DN7229_c0_g2, TRINITY_DN7229_c0_g3, TRINITY_DN7229_c3_g1	Gohir.A07G049700.1.p, Gohir.A09G247200.1.p, Gohir.A12G190400.1.p, Gohir.D07G054000.1.p, Gohir.D09G247800.1.p, Gohir.D12G192700.1.p	TRINITY_DN321_c3_g1, TRINITY_DN42094_c0_g1, TRINITY_DN54261_c0_g2, TRINITY_DN60630_c1_g2	TRINITY_DN28656_c0_g1, TRINITY_DN8149_c1_g1, TRINITY_DN8149_c1_g2, TRINITY_DN8149_c1_g3, TRINITY_DN8149_c1_g4	OG0001518_5	Heavy metal-associated isoprenylated plant protein 7	1.06954	0.50485	0.191509	-0.00168651	-0.0959338	0	0	0	0	0	0	0	0	0	0	0	0	0	0	0	0	0	0	0	0
Gossypium arboreum		High mobility group B protein 10	NA	TRINITY_DN29193_c0_g2	AT1G55650, AT3G13350	TRINITY_DN10412_c0_g1	BVRB_3g058900	TRINITY_DN17282_c0_g1, TRINITY_DN17282_c0_g3, TRINITY_DN29193_c0_g2	XP_017619361.1	TRINITY_DN5003_c1_g1, TRINITY_DN5003_c1_g2	Gohir.A13G128500.1.p, Gohir.D13G131900.1.p	TRINITY_DN15002_c0_g1, TRINITY_DN15002_c0_g2	TRINITY_DN20853_c0_g1	OG0009783_1	High mobility group B protein 10	0.702999	1.08122	0.105497	0.000921633	-0.0791017	-0.0369053	0.0213078	-0.0503823	0.0672703	-0.0023884	0	0	0	0	0	0	0	0	0	0	0	0	0	0	0
Gossypium arboreum		Histidine kinase 2	NA	TRINITY_DN20268_c1_g4	0	0	0	TRINITY_DN1710_c1_g1, TRINITY_DN20268_c1_g4, TRINITY_DN33353_c0_g1	0	0	0	0	0	OG0040169_1	Histidine kinase 2	-1.21954	-1.24791	-1.43309	-0.000216796	-0.0225896	0	0	0	0	0	0	0	0	0	0	0	0	0	0	0	0	0	0	0	0
Gossypium arboreum		Histidine kinase 2	NA	NA	NA	NA	NA	NA	NA	NA	NA	NA	NA	TRINITY_DN26412_c2_g1	Histidine kinase 2	0.350961	-0.0524183	-0.230399	-0.587082	-1.00548	0	0	0	0	0	0	0	0	0	0	0	0	0	0	0	0	0	0	0	0
Gossypium arboreum	HD-ZIP IV-type transcription factor	Homeobox-leucine zipper protein ANTHOCYANINLESS 2	NA	NA	NA	NA	NA	NA	NA	NA	NA	NA	NA	TRINITY_DN12625_c4_g1	Homeobox-leucine zipper protein ANTHOCYANINLESS 2	-1.47441	-0.119218	-0.0626376	0.0861173	0.647006	0	0	0	0	0	0	0	0	0	0	0	0	0	0	0	0	0	0	0	0
Gossypium arboreum	HD-ZIP IV-type transcription factor	Homeobox-leucine zipper protein HDG2	NA	TRINITY_DN287_c0_g2	0	TRINITY_DN25279_c3_g1	0	TRINITY_DN241134_c0_g1, TRINITY_DN287_c0_g2, TRINITY_DN34807_c0_g2, TRINITY_DN44186_c0_g1, TRINITY_DN44186_c1_g1, TRINITY_DN44186_c1_g3	0	TRINITY_DN138213_c0_g1, TRINITY_DN14699_c0_g2, TRINITY_DN20664_c1_g3, TRINITY_DN22277_c1_g1	Gohir.D12G050901.1.p	TRINITY_DN12664_c0_g2, TRINITY_DN13498_c0_g1, TRINITY_DN13498_c3_g1, TRINITY_DN23551_c0_g1, TRINITY_DN23551_c0_g2	TRINITY_DN39816_c0_g1, TRINITY_DN39816_c0_g2, TRINITY_DN7092_c1_g1, TRINITY_DN7092_c1_g2	OG0007199	Homeobox-leucine zipper protein HDG2	-0.013159	1.09442	0.0672638	1.12875	0.10351	0	0	0	0	0	0	0	0	0	0	-0.00675666	-0.0656674	-0.0517686	-0.0254933	-0.0120244	0	0	0	0	0
Gossypium arboreum		HVA22-like protein e	NA	TRINITY_DN25108_c0_g1	AT4G24960, AT5G50720	TRINITY_DN30719_c2_g1, TRINITY_DN3297_c0_g2	BVRB_5g126450	TRINITY_DN25108_c0_g1, TRINITY_DN25108_c1_g1, TRINITY_DN3064_c0_g1	XP_017636654.1, XP_017639977.1	TRINITY_DN7818_c0_g1, TRINITY_DN8075_c0_g1, TRINITY_DN8075_c0_g2	Gohir.A07G049600.1.p, Gohir.A12G190700.1.p, Gohir.D07G053900.1.p, Gohir.D12G192866.1.p	TRINITY_DN14699_c0_g2, TRINITY_DN6876_c0_g1	TRINITY_DN28981_c1_g1, TRINITY_DN6431_c0_g3	OG0004619	HVA22-like protein e	0.0856568	0.00981563	-0.299253	-0.00427509	-1.38587	-0.0119082	0.0259509	-0.0567396	0.049172	-0.0108318	0.101794	-0.00182657	0.221174	-0.192709	-0.00147428	0.0115625	-0.0161925	0.0626864	-0.0268649	0.0146527	0.327402	0.00472026	0.338187	-0.00169877	-0.104839
Gossypium arboreum	EC_1.14 oxidoreductase acting on paired donor with incorporation or reduction of molecular oxygen	Protein DMR6-LIKE OXYGENASE 1	sp|O80449|JOX4_ARATH	TRINITY_DN2363_c0_g1	AT3G19000, AT3G19010	TRINITY_DN14410_c0_g1, TRINITY_DN14410_c0_g2, TRINITY_DN14410_c1_g2, TRINITY_DN18374_c1_g1, TRINITY_DN190_c0_g1, TRINITY_DN37937_c4_g1	BVRB_9g218450, BVRB_9g218460, BVRB_9g218490	TRINITY_DN2363_c0_g1, TRINITY_DN2363_c0_g2, TRINITY_DN29082_c0_g1, TRINITY_DN29082_c0_g2, TRINITY_DN29082_c0_g3	XP_017639319.1, XP_017640933.1, XP_017642227.1, XP_017642228.1	TRINITY_DN35496_c0_g1, TRINITY_DN43782_c0_g1, TRINITY_DN43782_c0_g6, TRINITY_DN99111_c0_g1	Gohir.A01G003266.1.p, Gohir.A01G005600.1.p, Gohir.A01G005700.2.p, Gohir.D01G005700.1.p, Gohir.D01G005800.1.p	TRINITY_DN27876_c0_g2, TRINITY_DN4686_c0_g1, TRINITY_DN4686_c0_g2, TRINITY_DN6083_c0_g2	TRINITY_DN4805_c0_g3, TRINITY_DN5585_c0_g2, TRINITY_DN9304_c1_g1	OG0001494	Jasmonate-induced oxygenase 4	-1.23239	-0.429916	-0.0287045	0.0539603	1.06275	-0.00983027	-0.022952	0.146955	-0.0139212	0.0899346	0.00984241	0.00124925	0.139319	-0.00119164	0.00773248	0.0289469	0.0573421	0.0457677	0.00636427	0.00136937	0.102987	0.0373042	0.630921	8.37424e-05	0.334517
Gossypium arboreum	zinc-dependent lactoyl-glutathione lyase *(GLX-I3)	Lactoylglutathione lyase	sp|O04885|LGUL_BRAJU	TRINITY_DN222_c3_g1	AT1G08110	TRINITY_DN10948_c0_g2, TRINITY_DN4156_c2_g2	BVRB_9g205530	TRINITY_DN1185_c0_g1, TRINITY_DN1185_c0_g2, TRINITY_DN1185_c1_g1, TRINITY_DN222_c3_g1	XP_017639416.1, XP_017640651.1, XP_017640706.1, XP_017640707.1, XP_017643301.1	TRINITY_DN1352_c0_g1, TRINITY_DN1366_c0_g1, TRINITY_DN38799_c6_g1	Gohir.A03G030000.3.p, Gohir.A03G030100.1.p, Gohir.A03G030200.1.p, Gohir.A13G232600.2.p, Gohir.D03G138300.1.p, Gohir.D03G138400.1.p, Gohir.D03G138500.1.p, Gohir.D13G238300.1.p	TRINITY_DN3780_c0_g1	TRINITY_DN1323_c0_g1, TRINITY_DN15736_c0_g2	OG0002720_1	Lactoylglutathione lyase	1.00009	0.441163	0.746109	-0.00166049	-0.0042993	0.0582275	-0.0336374	-0.14535	-0.158121	-0.273414	0.000790145	-0.000885354	0.019048	-0.000310434	0.000252503	0	0	0	0	0	-0.00676659	0.00085625	-0.40432	0.000134851	-0.399248
Gossypium arboreum		L-ascorbate oxidase homolog	NA	TRINITY_DN87620_c0_g1	0	TRINITY_DN14939_c1_g1, TRINITY_DN27361_c0_g2	0	TRINITY_DN119219_c0_g1, TRINITY_DN32175_c1_g1, TRINITY_DN32175_c2_g1, TRINITY_DN3239_c1_g1, TRINITY_DN87620_c0_g1, TRINITY_DN87620_c0_g5	0	TRINITY_DN10532_c0_g1, TRINITY_DN10532_c1_g1, TRINITY_DN152914_c0_g1, TRINITY_DN165741_c0_g1, TRINITY_DN8694_c0_g2	0	TRINITY_DN23641_c0_g1, TRINITY_DN53906_c0_g1	TRINITY_DN192196_c0_g1, TRINITY_DN22894_c0_g2, TRINITY_DN34196_c3_g1	OG0008753_2	L-ascorbate oxidase homolog	-0.138819	-0.12445	-3.66374	0.000615879	-0.196626	0	0	0	0	0	0	0	0	0	0	0	0	0	0	0	0	0	0	0	0
Gossypium arboreum		Leucine-rich repeat receptor-like serine/threonine-protein kinase SKM1	NA	TRINITY_DN20598_c0_g1	0	0	0	TRINITY_DN13825_c0_g1, TRINITY_DN13825_c0_g2, TRINITY_DN20598_c0_g1, TRINITY_DN220882_c0_g1, TRINITY_DN22943_c0_g1, TRINITY_DN33011_c0_g2, TRINITY_DN33664_c0_g1, TRINITY_DN33664_c0_g2, TRINITY_DN60981_c0_g1	0	0	0	0	0	OG0018016_1	Leucine-rich repeat receptor-like serine/threonine-protein kinase SKM1	-1.04821	-0.174787	-0.125822	0.00783203	0.0988358	0	0	0	0	0	0	0	0	0	0	0	0	0	0	0	0	0	0	0	0
Gossypium arboreum	EC_1.13 oxidoreductase acting on single donor with incorporation of molecular oxygen (oxygenase)	Linoleate 9S-lipoxygenase 5	sp|P27481|LOXB_PHAVU	TRINITY_DN12664_c0_g1	0	0	0	TRINITY_DN12664_c0_g1, TRINITY_DN67797_c0_g2	XP_017623755.2, XP_017623762.2	TRINITY_DN5319_c0_g1	Gohir.A08G047800.1.p, Gohir.A08G048066.1.p, Gohir.A08G048133.1.p, Gohir.D08G058200.2.p	0	0	OG0015253	Linoleate 9S-lipoxygenase (Fragment)	0.930767	0.352745	-0.0226094	-0.00225297	-1.17536	0	0	0	0	0	0	0	0	0	0	0	0	0	0	0	0	0	0	0	0
Gossypium arboreum		Lon protease homolog 2, peroxisomal	NA	TRINITY_DN11173_c1_g1	0	0	0	TRINITY_DN11173_c1_g1	0	0	0	0	TRINITY_DN7539_c1_g1	OG0053791	Lon protease homolog 2, peroxisomal	-0.392222	-1.03486	-0.24265	-0.130268	0.0266973	0	0	0	0	0	0	0	0	0	0	0	0	0	0	0	1.3069	0.0441551	0.128878	-0.00748477	-0.704456
Gossypium arboreum	EC_2.7 transferase transferring phosphorus-containing group	Leucine-rich repeat receptor-like protein kinase TDR	sp|C0LGF4|FEI1_ARATH	TRINITY_DN36643_c0_g1	AT5G61480	TRINITY_DN17570_c0_g1, TRINITY_DN17570_c0_g2	BVRB_3g067830	TRINITY_DN103112_c0_g1, TRINITY_DN14095_c0_g1, TRINITY_DN1871_c0_g1, TRINITY_DN2150_c2_g1, TRINITY_DN36643_c0_g1	XP_017629178.1, XP_017634295.1	TRINITY_DN26234_c0_g1, TRINITY_DN26234_c0_g2, TRINITY_DN26234_c0_g3, TRINITY_DN81241_c0_g1	Gohir.A07G042100.1.p, Gohir.A12G197700.1.p, Gohir.D07G046300.1.p, Gohir.D12G200200.1.p	TRINITY_DN6359_c0_g3, TRINITY_DN6359_c1_g1	TRINITY_DN3245_c0_g2, TRINITY_DN58033_c0_g1	OG0004419_2	LRR receptor-like serine/threonine-protein kinase FEI 1	0.116153	-0.000291502	-0.148688	-0.00907999	-1.12277	0	0	0	0	0	0	0	0	0	0	0	0	0	0	0	0	0	0	0	0
Gossypium arboreum	component *(MIP2) of DSL1 (Depends-on-SLY1) complex	MAG2-interacting protein 2	NA	TRINITY_DN40312_c0_g1	0	TRINITY_DN43459_c0_g1	0	TRINITY_DN40312_c0_g1, TRINITY_DN45580_c0_g1, TRINITY_DN50382_c1_g1, TRINITY_DN50382_c1_g2	0	TRINITY_DN14907_c0_g1	0	0	TRINITY_DN71069_c0_g2	OG0020975	MAG2-interacting protein 2	-0.27149	-1.45803	-0.0471529	-0.00729678	0.0744255	0	0	0	0	0	0	0	0	0	0	0	0	0	0	0	0	0	0	0	0
Gossypium arboreum		MDIS1-interacting receptor like kinase 2	NA	TRINITY_DN3293_c15_g2	0	0	0	TRINITY_DN3293_c15_g2, TRINITY_DN67939_c0_g1	0	TRINITY_DN11664_c0_g1	0	0	0	OG0041399	MDIS1-interacting receptor like kinase 2	-1.32549	-0.599041	-1.27767	0.00206075	-0.00457278	0.555564	0.349155	0.567129	-0.0425085	-0.0183993	0	0	0	0	0	0	0	0	0	0	0	0	0	0	0
Gossypium arboreum	component *(MED5/MED24/MED33) of tail module of MEDIATOR transcription co-activator complex	Mediator of RNA polymerase II transcription subunit 33B	NA	TRINITY_DN58686_c0_g2	0	0	0	TRINITY_DN53106_c0_g1, TRINITY_DN58686_c0_g1, TRINITY_DN58686_c0_g2	0	TRINITY_DN13462_c0_g1, TRINITY_DN25567_c0_g1	0	TRINITY_DN8073_c1_g1	0	OG0019591	Mediator of RNA polymerase II transcription subunit 33B	-1.03485	-0.141645	-0.277336	0.0299734	0.0799358	0	0	0	0	0	0	0	0	0	0	0	0	0	0	0	0	0	0	0	0
Gossypium arboreum	EC_3.4 hydrolase acting on peptide bond (peptidase) & Matrixin-type metalloprotease	Metalloendoproteinase 1	sp|Q5XF51|3MMP_ARATH	TRINITY_DN42940_c0_g1	0	0	0	TRINITY_DN42940_c0_g1	XP_017628730.2	TRINITY_DN155465_c0_g1, TRINITY_DN5270_c0_g1	Gohir.A11G068200.1.p, Gohir.D11G072000.1.p	0	0	OG0021788	Metalloendoproteinase 3-MMP	1.2478	0.46018	0.117851	-0.00266272	-0.159523	0.0191188	0.376477	-0.0273378	0.267824	-0.02613	0	0	0	0	0	0	0	0	0	0	0	0	0	0	0
Gossypium arboreum	EC_1.7 oxidoreductase acting on other nitrogenous compound as donor & nitrate reductase *(NIA1/2)	Nitrate reductase [NADH]	sp|P17570|NIA_SOLLC	TRINITY_DN38871_c0_g1	AT1G37130, AT1G77760	TRINITY_DN6230_c0_g1	BVRB_1g000370	TRINITY_DN38871_c0_g1, TRINITY_DN9183_c0_g1	XP_017612882.1, XP_017615965.1, XP_052874394.1	TRINITY_DN12751_c0_g1, TRINITY_DN12751_c0_g3	Gohir.A01G187900.1.p, Gohir.A02G074700.1.p, Gohir.D01G181700.1.p, Gohir.D02G081700.1.p, Gohir.D08G062600.1.p	TRINITY_DN2817_c0_g1, TRINITY_DN2817_c0_g2, TRINITY_DN2817_c0_g3	TRINITY_DN16273_c0_g1	OG0004627	Nitrate reductase [NADH	-1.15875	-0.628907	-0.024291	0.00147843	0.548814	-0.0844688	-0.0790707	-0.30265	0.0114466	-0.0238896	-0.0167527	-0.00154612	-0.216704	0.000534616	-0.00418171	0.024901	0.0487245	0.04961	0.00154047	0.00195446	-0.0411663	-0.00483387	-0.449922	2.58146e-06	-0.329773
Gossypium arboreum	EC_1.7 oxidoreductase acting on other nitrogenous compound as donor & nitrate reductase *(NIA1/2)	Nitrate reductase [NADH]	sp|P17569|NIA_CUCMA	TRINITY_DN9183_c0_g1	AT1G37130, AT1G77760	TRINITY_DN6230_c0_g1	BVRB_1g000370	TRINITY_DN38871_c0_g1, TRINITY_DN9183_c0_g1	XP_017612882.1, XP_017615965.1, XP_052874394.1	TRINITY_DN12751_c0_g1, TRINITY_DN12751_c0_g3	Gohir.A01G187900.1.p, Gohir.A02G074700.1.p, Gohir.D01G181700.1.p, Gohir.D02G081700.1.p, Gohir.D08G062600.1.p	TRINITY_DN2817_c0_g1, TRINITY_DN2817_c0_g2, TRINITY_DN2817_c0_g3	TRINITY_DN16273_c0_g1	OG0004627_1	Nitrate reductase [NADH	-1.89604	-0.994797	-0.0514022	0.00373049	1.03242	-0.0272995	0.00395128	-0.042596	0.042421	-0.000170601	0	0	0	0	0	0.00833224	0.0256671	0.021934	0.00509443	0.00248203	0	0	0	0	0
Gossypium arboreum		Non-classical arabinogalactan protein 31	NA	TRINITY_DN12947_c0_g1	AT2G34700	TRINITY_DN7212_c0_g1, TRINITY_DN7212_c0_g2	BVRB_011810	TRINITY_DN12947_c0_g1, TRINITY_DN12947_c0_g3, TRINITY_DN83131_c0_g1, TRINITY_DN83131_c0_g3	XP_017603219.1, XP_017646209.2	TRINITY_DN151603_c0_g1, TRINITY_DN34330_c0_g1, TRINITY_DN4190_c0_g1, TRINITY_DN4190_c0_g2	Gohir.A05G161100.1.p, Gohir.A06G128400.1.p, Gohir.D05G163801.1.p, Gohir.D06G132500.1.p	TRINITY_DN55250_c0_g1	TRINITY_DN445804_c0_g1	OG0005596	Non-classical arabinogalactan protein 31	0.0481767	0.11294	-0.273409	0.000916547	-1.00669	0.0126229	-0.0287899	-0.637821	-0.0577809	-0.51374	-0.00806612	-0.00103279	-0.0286608	0.00072762	0.000586436	0	0	0	0	0	0	0	0	0	0
Gossypium arboreum	oligopeptide transporter *(OPT)	Oligopeptide transporter 5	sp|Q9SUA4|OPT5_ARATH	TRINITY_DN15388_c0_g1	AT4G26590, AT5G55930	0	0	TRINITY_DN15388_c0_g1	XP_052886130.1	TRINITY_DN18917_c0_g1	Gohir.A06G203400.1.p, Gohir.D06G218300.1.p	TRINITY_DN54522_c0_g1	0	OG0015552	Oligopeptide transporter 5	-1.34064	-0.263257	-0.287517	0.0433614	0.203984	0	0	0	0	0	0	0	0	0	0	0	0	0	0	0	0	0	0	0	0
Gossypium arboreum		Oxysterol-binding protein-related protein 1C	NA	TRINITY_DN49053_c0_g1	0	TRINITY_DN5301_c0_g4	0	TRINITY_DN27354_c1_g1, TRINITY_DN45872_c0_g4, TRINITY_DN49053_c0_g1	0	TRINITY_DN14101_c0_g2, TRINITY_DN14101_c0_g3, TRINITY_DN8871_c0_g1	0	TRINITY_DN15306_c0_g1, TRINITY_DN15306_c0_g3	TRINITY_DN55021_c0_g3, TRINITY_DN9745_c0_g1	OG0015948	Oxysterol-binding protein-related protein 1C	-0.300551	-1.80769	-0.17545	-0.105963	0.0141741	-0.0303156	0.0117606	-0.000389174	0.0629301	0.0207895	0	0	0	0	0	0.192401	0.478965	0.859382	0.0246411	0.0542477	0	0	0	0	0
Gossypium arboreum		Paired amphipathic helix protein Sin3-like 2	NA	TRINITY_DN30524_c4_g1	AT1G10250	TRINITY_DN1821_c0_g4	0	TRINITY_DN27948_c1_g3, TRINITY_DN30524_c1_g1, TRINITY_DN30524_c2_g2, TRINITY_DN30524_c2_g3, TRINITY_DN30524_c3_g1, TRINITY_DN30524_c4_g1, TRINITY_DN33349_c0_g2, TRINITY_DN46991_c0_g1, TRINITY_DN62437_c0_g1, TRINITY_DN88338_c0_g2, TRINITY_DN88581_c0_g1, TRINITY_DN88581_c0_g2	0	TRINITY_DN11034_c0_g1, TRINITY_DN11034_c0_g3, TRINITY_DN11034_c0_g4, TRINITY_DN11034_c0_g5, TRINITY_DN11034_c0_g6, TRINITY_DN128_c1_g2, TRINITY_DN2673_c1_g2	Gohir.D10G063700.1.p, Gohir.D10G063750.1.p	TRINITY_DN13753_c3_g2, TRINITY_DN16423_c0_g1, TRINITY_DN18862_c0_g4	TRINITY_DN17957_c1_g2, TRINITY_DN9854_c0_g1, TRINITY_DN9854_c0_g2	OG0003488_4	Paired amphipathic helix protein Sin3-like 2	-0.74203	-0.0760019	-2.89663	0.0180248	-0.128007	0	0	0	0	0	0	0	0	0	0	0	0	0	0	0	0	0	0	0	0
Gossypium arboreum	phospholipase-A2 *(pPLA2-II))	Patatin-like protein 2	sp|O48723|PLP2_ARATH	TRINITY_DN1178_c0_g1	AT2G26560, AT4G37050, AT4G37060, AT4G37070, AT5G43590	TRINITY_DN134179_c0_g1, TRINITY_DN96952_c0_g1	BVRB_6g132290, BVRB_6g134320	TRINITY_DN10629_c0_g1, TRINITY_DN1178_c0_g1, TRINITY_DN179069_c0_g1, TRINITY_DN25016_c0_g1, TRINITY_DN27410_c1_g2, TRINITY_DN32841_c4_g1, TRINITY_DN36438_c0_g1, TRINITY_DN36438_c2_g3, TRINITY_DN390_c0_g1, TRINITY_DN41804_c0_g2, TRINITY_DN41804_c1_g1, TRINITY_DN44570_c1_g1, TRINITY_DN50469_c0_g1, TRINITY_DN6726_c1_g1, TRINITY_DN80614_c0_g1, TRINITY_DN80614_c0_g2	XP_017604194.2, XP_017604195.1, XP_017604198.1, XP_017604199.1, XP_017605668.2, XP_017625316.1, XP_017639690.1, XP_017640172.1, XP_017641106.1, XP_017648298.1, XP_052877998.1, XP_052882142.1, XP_052883448.1, XP_052885943.1	TRINITY_DN13670_c0_g1, TRINITY_DN13670_c0_g2, TRINITY_DN13670_c1_g2, TRINITY_DN13670_c1_g4, TRINITY_DN14986_c0_g1, TRINITY_DN14986_c0_g2, TRINITY_DN15148_c0_g1, TRINITY_DN153450_c0_g1, TRINITY_DN17718_c0_g1, TRINITY_DN17799_c0_g1, TRINITY_DN17799_c0_g2, TRINITY_DN20676_c6_g1, TRINITY_DN4801_c3_g1, TRINITY_DN7796_c0_g1, TRINITY_DN7796_c0_g4, TRINITY_DN7828_c0_g1, TRINITY_DN7828_c0_g2	Gohir.A02G159933.1.p, Gohir.A03G077800.1.p, Gohir.A03G077900.1.p, Gohir.A05G200700.1.p, Gohir.A05G200800.1.p, Gohir.A05G200901.1.p, Gohir.A05G201000.1.p, Gohir.A05G201050.1.p, Gohir.A05G201100.1.p, Gohir.A06G016650.1.p, Gohir.A06G016700.1.p, Gohir.A10G092601.1.p, Gohir.A11G046400.2.p, Gohir.A11G190900.1.p, Gohir.D02G092500.2.p, Gohir.D02G092600.1.p, Gohir.D03G020300.1.p, Gohir.D03G020600.1.p, Goh…	TRINITY_DN18791_c0_g1, TRINITY_DN2226_c0_g1, TRINITY_DN2226_c0_g2, TRINITY_DN24531_c1_g1	TRINITY_DN103539_c0_g1, TRINITY_DN13779_c0_g2, TRINITY_DN5225_c0_g1, TRINITY_DN5225_c0_g2, TRINITY_DN5225_c0_g3, TRINITY_DN5849_c0_g1	OG0000129_1	Patatin-like protein 2	-0.593455	-0.722997	0.245209	-0.000350463	1.18007	0.00665567	-0.0221194	0.0419389	-0.0329272	0.00817044	0	0	0	0	0	0.187628	0.132455	0.496436	-0.0209745	0.00566698	-0.160614	-0.0379695	-0.0824729	2.82798e-05	0.244282
Gossypium arboreum		Pentatricopeptide repeat-containing protein At1g08070, chloroplastic	NA	TRINITY_DN62106_c0_g1	0	TRINITY_DN29312_c1_g1	0	TRINITY_DN62106_c0_g1	0	TRINITY_DN35365_c2_g1	0	0	0	OG0038446	Pentatricopeptide repeat-containing protein At1g08070, chloroplastic	-0.00247348	-0.0081623	0.982011	-0.000159758	1.15031	0	0	0	0	0	0	0	0	0	0	0	0	0	0	0	0	0	0	0	0
Gossypium arboreum		Pentatricopeptide repeat-containing protein At1g64100	NA	TRINITY_DN16992_c0_g1	0	TRINITY_DN28004_c3_g1, TRINITY_DN53142_c4_g1	0	TRINITY_DN12340_c0_g1, TRINITY_DN12340_c0_g3, TRINITY_DN12340_c0_g6, TRINITY_DN12340_c0_g7, TRINITY_DN16992_c0_g1, TRINITY_DN16992_c0_g3, TRINITY_DN16992_c0_g6, TRINITY_DN19538_c3_g2, TRINITY_DN19538_c3_g3, TRINITY_DN19616_c0_g1, TRINITY_DN20400_c0_g1, TRINITY_DN30570_c0_g3, TRINITY_DN34076_c3_g2, TRINITY_DN36401_c0_g1, TRINITY_DN49263_c0_g2, TRINITY_DN58266_c0_g1, TRINITY_DN59200_c0_g1, TRINITY_…	0	TRINITY_DN16141_c0_g2, TRINITY_DN16141_c1_g1, TRINITY_DN20544_c0_g2, TRINITY_DN22454_c2_g1, TRINITY_DN25626_c0_g1, TRINITY_DN6683_c3_g3, TRINITY_DN7790_c9_g1	Gohir.D05G357125.2.p	0	0	OG0002822_6	Pentatricopeptide repeat-containing protein At1g64100	0.801676	0.642786	1.22169	-0.000364002	0.0214384	0	0	0	0	0	0	0	0	0	0	0	0	0	0	0	0	0	0	0	0
Gossypium arboreum	EC_1.11 oxidoreductase acting on peroxide as acceptor	Peroxidase 4	sp|A7NY33|PER4_VITVI	TRINITY_DN27919_c0_g1	0	TRINITY_DN12830_c0_g1, TRINITY_DN17504_c1_g1, TRINITY_DN29867_c3_g1, TRINITY_DN40539_c0_g2, TRINITY_DN6831_c0_g2	BVRB_2g029800, BVRB_2g029810, BVRB_2g029820	TRINITY_DN27919_c0_g1, TRINITY_DN27919_c0_g2, TRINITY_DN43209_c0_g1	XP_017646936.1, XP_017648203.1	TRINITY_DN30976_c0_g1, TRINITY_DN9764_c0_g4	Gohir.A10G181400.1.p, Gohir.A10G181500.1.p, Gohir.D10G188400.1.p, Gohir.D10G188500.1.p	TRINITY_DN11051_c0_g1, TRINITY_DN1699_c0_g1, TRINITY_DN1699_c0_g2	TRINITY_DN14657_c0_g1, TRINITY_DN14657_c0_g4, TRINITY_DN14657_c0_g5	OG0003586	Peroxidase 4	0.123221	0.119357	-0.215855	-0.000285218	-1.2289	-0.00391911	0.00258379	-0.187404	0.00854701	-0.080897	-0.00120788	-0.00435926	-0.0342566	-0.00160262	-0.00269763	-0.0201063	-0.0571384	-0.0358438	-0.00905019	-0.00121532	0.0121308	-0.0094923	0.0655123	-0.000609356	0.0336209
Gossypium arboreum	active component *(ALA) of ALA-ALIS flippase complex & P4-type ATPase component *(ALA) of phospholipid flippase complex	Phospholipid-transporting ATPase 3	NA	TRINITY_DN52267_c0_g1	0	0	0	TRINITY_DN52267_c0_g1	0	TRINITY_DN79944_c0_g1	0	0	0	OG0054022	Phospholipid-transporting ATPase 3	0.207136	0.133304	-0.360489	-0.000676524	-1.43298	0	0	0	0	0	0	0	0	0	0	0	0	0	0	0	0	0	0	0	0
Gossypium arboreum	component *(PsbTn) of PS-II complex	Photosystem II 5 kDa protein, chloroplastic	sp|P31336|PST2_GOSHI	TRINITY_DN44924_c0_g1	AT1G51400, AT3G21055	TRINITY_DN13922_c0_g1, TRINITY_DN13922_c0_g3, TRINITY_DN27696_c0_g1	BVRB_2g029260, BVRB_4g072800	TRINITY_DN11652_c0_g1, TRINITY_DN44924_c0_g1, TRINITY_DN44924_c0_g2, TRINITY_DN52258_c0_g1	XP_017611356.1, XP_017626803.1	TRINITY_DN110497_c0_g1, TRINITY_DN21460_c0_g1, TRINITY_DN68304_c0_g1	Gohir.A08G143800.1.p, Gohir.A09G113900.1.p, Gohir.D08G164800.1.p, Gohir.D09G110500.1.p	0	0	OG0005730_1	Photosystem II 5 kDa protein, chloroplastic	1.00889	0.525695	0.232648	-0.00124393	-0.0559372	0.193917	-0.181717	-0.0362851	-0.789153	-0.345782	0.00343862	0.000255943	-0.022871	-0.000243745	-0.00327534	0	0	0	0	0	0	0	0	0	0
Gossypium arboreum		Potassium transporter 2	NA	TRINITY_DN24286_c0_g1	0	TRINITY_DN14064_c0_g1, TRINITY_DN15969_c1_g1, TRINITY_DN36102_c1_g1, TRINITY_DN39083_c3_g1, TRINITY_DN4836_c0_g3, TRINITY_DN6205_c1_g2, TRINITY_DN69914_c1_g1	BVRB_9g207200	TRINITY_DN16456_c0_g3, TRINITY_DN23907_c0_g1, TRINITY_DN23907_c0_g2, TRINITY_DN24286_c0_g1, TRINITY_DN39329_c1_g1, TRINITY_DN48701_c0_g1	0	TRINITY_DN11543_c2_g1, TRINITY_DN13922_c0_g3, TRINITY_DN32977_c1_g1, TRINITY_DN4446_c0_g3, TRINITY_DN4446_c0_g5, TRINITY_DN8415_c1_g1, TRINITY_DN8415_c2_g1	Gohir.A01G180350.1.p, Gohir.D11G066100.1.p	TRINITY_DN21_c0_g3, TRINITY_DN24183_c3_g1, TRINITY_DN24237_c0_g4, TRINITY_DN29239_c0_g1	TRINITY_DN1972_c0_g2, TRINITY_DN31457_c0_g1, TRINITY_DN31457_c0_g2, TRINITY_DN45164_c0_g1, TRINITY_DN4526_c2_g1, TRINITY_DN9507_c1_g2	OG0002217_1	Potassium transporter 2	0.206619	0.0312007	-0.0857183	-0.00870238	-1.18035	0	0	0	0	0	0.0259556	0.00144716	0.0490391	-0.00164802	-0.00252622	-0.0100736	0.098654	0.0031169	0.0967814	0.0052978	0	0	0	0	0
Gossypium arboreum	EC_2.7 transferase transferring phosphorus-containing group	PR5-like receptor kinase	NA	TRINITY_DN16296_c0_g2	0	TRINITY_DN22109_c2_g1, TRINITY_DN22109_c2_g2, TRINITY_DN54550_c0_g1	0	TRINITY_DN11106_c1_g1, TRINITY_DN16296_c0_g2, TRINITY_DN16296_c0_g4, TRINITY_DN28445_c1_g1, TRINITY_DN30384_c2_g2, TRINITY_DN30384_c5_g1, TRINITY_DN31283_c1_g1, TRINITY_DN54283_c0_g3, TRINITY_DN81065_c0_g1	0	TRINITY_DN81409_c0_g1	0	0	0	OG0013706	PR5-like receptor kinase	-0.755236	-0.0440084	0.0189596	0.0452701	1.09914	0.0311112	0.0587177	0.189404	0.021043	0.0417054	0	0	0	0	0	0	0	0	0	0	0	0	0	0	0
Gossypium arboreum	plasma membrane intrinsic protein *(PIP)	Probable aquaporin PIP2-5	NA	TRINITY_DN3412_c1_g2	0	0	0	TRINITY_DN29089_c3_g1, TRINITY_DN30627_c0_g1, TRINITY_DN3412_c1_g2	0	TRINITY_DN1406_c4_g1	0	0	TRINITY_DN10168_c0_g1	OG0028421_1	Probable aquaporin PIP2-5	0.443056	0.325399	1.15263	-0.000524549	0.0574528	0	0	0	0	0	0	0	0	0	0	0	0	0	0	0	0	0	0	0	0
Gossypium arboreum	bifunctional alpha-L-arabinofuranosidase and beta-D-xylosidase *(BXL) &EC_3.2 glycosylase	Beta-D-xylosidase 1	sp|Q94KD8|BXL2_ARATH	TRINITY_DN4480_c0_g1	AT1G02640, AT5G09700, AT5G09730, AT5G49360, AT5G64570	TRINITY_DN332_c4_g1, TRINITY_DN36055_c0_g1, TRINITY_DN5831_c0_g1, TRINITY_DN5831_c1_g1, TRINITY_DN743_c0_g1, TRINITY_DN743_c0_g2	BVRB_3g053740, BVRB_5g121630, BVRB_8g190250	TRINITY_DN17458_c0_g1, TRINITY_DN17458_c0_g2, TRINITY_DN39657_c0_g4, TRINITY_DN4480_c0_g1, TRINITY_DN67397_c0_g1, TRINITY_DN93337_c0_g1, TRINITY_DN93337_c1_g1	XP_017611206.1, XP_017614968.1, XP_017627782.2, XP_017633585.1, XP_017634174.1, XP_017649299.1	TRINITY_DN1967_c0_g1, TRINITY_DN39055_c0_g1, TRINITY_DN39055_c3_g1, TRINITY_DN60092_c1_g1, TRINITY_DN8763_c1_g1, TRINITY_DN8774_c0_g1, TRINITY_DN8774_c0_g2	Gohir.A03G171800.1.p, Gohir.A04G112400.1.p, Gohir.A07G127800.1.p, Gohir.A09G235600.1.p, Gohir.A10G170400.1.p, Gohir.A12G126000.1.p, Gohir.D02G195100.1.p, Gohir.D04G153400.1.p, Gohir.D07G132200.1.p, Gohir.D09G236400.1.p, Gohir.D10G177400.1.p, Gohir.D12G129500.1.p	TRINITY_DN10257_c1_g1, TRINITY_DN10257_c1_g2, TRINITY_DN20112_c1_g1, TRINITY_DN28442_c1_g1, TRINITY_DN57861_c0_g1	TRINITY_DN121756_c0_g1, TRINITY_DN776_c2_g1	OG0000446_2	Probable beta-D-xylosidase 2	-0.478102	-1.22911	-0.0522779	-0.00346356	0.132091	-0.0206166	-0.0939626	-0.590108	-0.0666071	-0.237432	0	0	0	0	0	0	0	0	0	0	0	0	0	0	0
Gossypium arboreum	borate transporter *(BOR)	Probable boron transporter 2	NA	TRINITY_DN16144_c1_g1	AT2G47160, AT3G06450, AT3G62270	TRINITY_DN11825_c0_g2, TRINITY_DN25729_c0_g2, TRINITY_DN25729_c0_g3, TRINITY_DN25729_c0_g4, TRINITY_DN8889_c0_g1, TRINITY_DN8889_c0_g2	BVRB_5g117200, BVRB_5g122410	TRINITY_DN1046_c0_g1, TRINITY_DN1046_c0_g2, TRINITY_DN12134_c0_g1, TRINITY_DN135562_c0_g1, TRINITY_DN16144_c1_g1, TRINITY_DN16144_c1_g3, TRINITY_DN18722_c1_g1, TRINITY_DN52084_c1_g1, TRINITY_DN73889_c0_g1, TRINITY_DN99662_c1_g1	XP_017608929.1, XP_017610004.2, XP_017623081.1, XP_017634152.1, XP_017634723.1, XP_052874078.1, XP_052875033.1	TRINITY_DN12086_c0_g1, TRINITY_DN12086_c0_g5, TRINITY_DN12086_c2_g1, TRINITY_DN1350_c1_g1, TRINITY_DN1350_c1_g2, TRINITY_DN17649_c0_g1, TRINITY_DN17649_c0_g2, TRINITY_DN17649_c0_g6, TRINITY_DN24782_c0_g1, TRINITY_DN24782_c0_g2	Gohir.A02G086200.1.p, Gohir.A03G096400.1.p, Gohir.A09G241800.1.p, Gohir.A11G001000.1.p, Gohir.A12G122300.1.p, Gohir.D02G062400.1.p, Gohir.D02G117700.1.p, Gohir.D08G142100.1.p, Gohir.D09G242500.1.p, Gohir.D11G000600.1.p, Gohir.D12G126000.1.p	TRINITY_DN13692_c1_g1, TRINITY_DN1753_c2_g2, TRINITY_DN20170_c0_g1, TRINITY_DN20170_c0_g4, TRINITY_DN2872_c1_g1, TRINITY_DN2872_c1_g3, TRINITY_DN45303_c1_g3	TRINITY_DN1538_c0_g1, TRINITY_DN1538_c0_g2, TRINITY_DN15536_c3_g1, TRINITY_DN17268_c0_g1, TRINITY_DN17268_c0_g3, TRINITY_DN24994_c2_g1	OG0000289_3	Probable boron transporter 2	0.328766	0.220807	-0.148036	-0.000749252	-1.59392	-0.0491776	0.0522106	-0.0587858	0.187542	0.00882725	0	0	0	0	0	0	0	0	0	0	0	0	0	0	0
Gossypium arboreum	borate transporter *(BOR)	Probable boron transporter 3	NA	TRINITY_DN16144_c0_g1	0	TRINITY_DN25729_c0_g5	0	TRINITY_DN16144_c0_g1, TRINITY_DN16144_c0_g2	0	TRINITY_DN17649_c0_g3	0	0	0	OG0031639	Probable boron transporter 3	1.04761	0.800373	-0.0181926	-0.000526301	-1.19863	0	0	0	0	0	-0.00806392	-0.00275383	-0.129214	6.73735e-05	-0.00761295	0	0	0	0	0	0	0	0	0	0
Gossypium arboreum	ferric chelate reductase *(FRO2)	Ferric reduction oxidase 2	sp|Q9LMM2|FRO1_ARATH	TRINITY_DN26559_c0_g1	AT1G01580, AT1G01590, AT1G23020	TRINITY_DN20472_c0_g1, TRINITY_DN20472_c0_g2, TRINITY_DN20472_c3_g1	BVRB_1g004230	TRINITY_DN26559_c0_g1, TRINITY_DN26559_c0_g2	XP_017640624.1	TRINITY_DN109766_c0_g1, TRINITY_DN67064_c0_g1	Gohir.A11G090900.1.p, Gohir.D11G095600.1.p	TRINITY_DN5927_c0_g1, TRINITY_DN5927_c0_g2	TRINITY_DN21024_c0_g1, TRINITY_DN21024_c0_g2	OG0007400	Probable ferric reduction oxidase 1	-1.2791	-0.492696	-0.069047	0.00308439	0.38521	0	0	0	0	0	-0.00137212	0.000148945	0.0213646	0.000202649	0.00239635	0.0261683	0.0269084	-0.0111464	-0.00715437	-0.0182479	0.547052	0.00822791	0.396477	-0.00461427	-0.140208
Gossypium arboreum		Probable hexosyltransferase MUCI70	NA	TRINITY_DN1673_c0_g2	0	TRINITY_DN15970_c0_g3	0	TRINITY_DN1673_c0_g1, TRINITY_DN1673_c0_g2, TRINITY_DN28092_c3_g1, TRINITY_DN61236_c0_g1	0	TRINITY_DN14755_c1_g1, TRINITY_DN4494_c1_g2, TRINITY_DN8350_c2_g1	Gohir.D05G164200.1.p	TRINITY_DN11543_c0_g2	0	OG0016671_1	Probable hexosyltransferase MUCI70	0.0700286	1.23926	0.0676649	0.0358512	0.00421588	0	0	0	0	0	0	0	0	0	0	0	0	0	0	0	0	0	0	0	0
Gossypium arboreum		Probable leucine-rich repeat receptor-like serine/threonine-protein kinase At3g14840	NA	TRINITY_DN19267_c1_g2	AT4G16162	TRINITY_DN15452_c0_g1, TRINITY_DN16254_c3_g1	BVRB_006540, BVRB_9g209520	TRINITY_DN101657_c1_g1, TRINITY_DN17074_c0_g1, TRINITY_DN19267_c1_g2, TRINITY_DN3637_c13_g1, TRINITY_DN42410_c0_g1, TRINITY_DN45934_c0_g1, TRINITY_DN55043_c0_g1	XP_052887056.1, XP_052887058.1	TRINITY_DN1158_c1_g2, TRINITY_DN13227_c0_g2, TRINITY_DN19268_c0_g1, TRINITY_DN237_c5_g1, TRINITY_DN2892_c0_g2, TRINITY_DN63337_c1_g1, TRINITY_DN6579_c0_g1, TRINITY_DN961_c0_g1	Gohir.A06G127604.1.p, Gohir.D10G048850.1.p, Gohir.D11G304310.1.p	TRINITY_DN112814_c0_g1, TRINITY_DN28047_c0_g1, TRINITY_DN28083_c0_g1, TRINITY_DN29804_c0_g1, TRINITY_DN3109_c0_g2, TRINITY_DN31742_c0_g1, TRINITY_DN3280_c1_g1, TRINITY_DN3280_c1_g2, TRINITY_DN3302_c0_g1, TRINITY_DN6026_c0_g2, TRINITY_DN78514_c0_g1, TRINITY_DN78702_c0_g1, TRINITY_DN78702_c1_g1, TRINITY_DN9601_c0_g1	TRINITY_DN12227_c0_g1, TRINITY_DN16794_c1_g2, TRINITY_DN2424_c0_g1, TRINITY_DN27808_c0_g2, TRINITY_DN3433_c0_g3, TRINITY_DN3636_c0_g1, TRINITY_DN3636_c0_g3, TRINITY_DN3636_c3_g1, TRINITY_DN38010_c0_g1, TRINITY_DN51250_c1_g1, TRINITY_DN9487_c6_g1	OG0000717_1	Probable leucine-rich repeat receptor-like serine/threonine-protein kinase At3g14840	-1.04377	-0.20176	-0.0436222	0.00652346	0.279775	-0.0073674	-0.022247	0.0140015	-0.0152799	0.0103787	0	0	0	0	0	0.0140996	-0.000572417	0.149727	-0.0128062	0.0249341	-0.0183301	0.004192	-0.382259	0.000313743	-0.336592
Gossypium arboreum		Probable leucine-rich repeat receptor-like serine/threonine-protein kinase At3g14840	NA	TRINITY_DN55043_c0_g1	AT4G16162	TRINITY_DN15452_c0_g1, TRINITY_DN16254_c3_g1	BVRB_006540, BVRB_9g209520	TRINITY_DN101657_c1_g1, TRINITY_DN17074_c0_g1, TRINITY_DN19267_c1_g2, TRINITY_DN3637_c13_g1, TRINITY_DN42410_c0_g1, TRINITY_DN45934_c0_g1, TRINITY_DN55043_c0_g1	XP_052887056.1, XP_052887058.1	TRINITY_DN1158_c1_g2, TRINITY_DN13227_c0_g2, TRINITY_DN19268_c0_g1, TRINITY_DN237_c5_g1, TRINITY_DN2892_c0_g2, TRINITY_DN63337_c1_g1, TRINITY_DN6579_c0_g1, TRINITY_DN961_c0_g1	Gohir.A06G127604.1.p, Gohir.D10G048850.1.p, Gohir.D11G304310.1.p	TRINITY_DN112814_c0_g1, TRINITY_DN28047_c0_g1, TRINITY_DN28083_c0_g1, TRINITY_DN29804_c0_g1, TRINITY_DN3109_c0_g2, TRINITY_DN31742_c0_g1, TRINITY_DN3280_c1_g1, TRINITY_DN3280_c1_g2, TRINITY_DN3302_c0_g1, TRINITY_DN6026_c0_g2, TRINITY_DN78514_c0_g1, TRINITY_DN78702_c0_g1, TRINITY_DN78702_c1_g1, TRINITY_DN9601_c0_g1	TRINITY_DN12227_c0_g1, TRINITY_DN16794_c1_g2, TRINITY_DN2424_c0_g1, TRINITY_DN27808_c0_g2, TRINITY_DN3433_c0_g3, TRINITY_DN3636_c0_g1, TRINITY_DN3636_c0_g3, TRINITY_DN3636_c3_g1, TRINITY_DN38010_c0_g1, TRINITY_DN51250_c1_g1, TRINITY_DN9487_c6_g1	OG0000717_2	Probable leucine-rich repeat receptor-like serine/threonine-protein kinase At3g14840	-0.0375198	-0.0482397	-1.68552	-3.67e-05	-0.772238	0.0108334	0.00830895	0.0109052	-0.00657286	-0.00478223	0	0	0	0	0	0.163397	0.00952585	0.165249	-0.092121	-0.00532682	-0.0182648	-0.072464	-0.800482	-0.00124132	-0.708759
Gossypium arboreum		Probable leucine-rich repeat receptor-like serine/threonine-protein kinase At3g14840	NA	TRINITY_DN19267_c1_g1	0	0	0	TRINITY_DN1686_c0_g1, TRINITY_DN19267_c1_g1	XP_052877368.1	TRINITY_DN3292_c0_g1	Gohir.D11G304306.1.p, Gohir.D11G304804.1.p	0	0	OG0019448_1	Probable leucine-rich repeat receptor-like serine/threonine-protein kinase At3g14840	-0.264158	-0.536357	-1.09726	-0.00098088	-0.100699	0	0	0	0	0	0	0	0	0	0	0	0	0	0	0	0	0	0	0	0
Gossypium arboreum	EC_2.1 transferase transferring one-carbon group	Trans-resveratrol di-O-methyltransferase	sp|B0ZB57|OMT3_HUMLU	TRINITY_DN42959_c0_g1	0	TRINITY_DN104123_c0_g1, TRINITY_DN17607_c0_g1, TRINITY_DN29509_c0_g1, TRINITY_DN8356_c0_g1, TRINITY_DN8356_c0_g2	BVRB_4g095320, BVRB_6g137240, BVRB_9g210830	TRINITY_DN42959_c0_g1, TRINITY_DN61106_c0_g1, TRINITY_DN61106_c0_g2, TRINITY_DN61106_c0_g3	XP_017643330.1, XP_017644911.1, XP_017648399.1, XP_017648412.1, XP_017648608.1, XP_017648648.1, XP_052875635.1	TRINITY_DN11889_c0_g1, TRINITY_DN154979_c0_g1, TRINITY_DN26584_c0_g2, TRINITY_DN26584_c0_g3, TRINITY_DN26584_c0_g4	Gohir.A07G160400.1.p, Gohir.A10G101110.1.p, Gohir.A10G198933.1.p, Gohir.A10G199000.1.p, Gohir.D07G168150.1.p, Gohir.D07G168200.1.p, Gohir.D10G167166.1.p, Gohir.D10G205900.3.p, Gohir.D10G206000.1.p, Gohir.D10G206100.2.p, Gohir.D10G206150.1.p, Gohir.D10G206300.1.p	TRINITY_DN11414_c0_g1, TRINITY_DN11414_c0_g2, TRINITY_DN18353_c0_g3, TRINITY_DN19017_c0_g2, TRINITY_DN968_c0_g1, TRINITY_DN968_c0_g3	TRINITY_DN10749_c0_g1, TRINITY_DN44858_c0_g2, TRINITY_DN44858_c0_g4, TRINITY_DN44858_c0_g5, TRINITY_DN67111_c0_g1, TRINITY_DN72278_c0_g1, TRINITY_DN9331_c0_g1	OG0000323	Probable O-methyltransferase 3	0.783385	2.81017	0.025317	0.00430189	-0.302592	0.0198755	-0.00668703	-0.0963504	-0.0388746	-0.0693682	-0.00203729	-0.0028896	0.000819293	-0.00245281	0.00177521	0.0366606	-0.0234707	0.0832064	-0.0355972	0.00173487	-0.0506766	-0.032346	-0.384206	-0.000278271	-0.230909
Gossypium arboreum		Probable protein phosphatase 2C 63	NA	TRINITY_DN68547_c0_g1	AT4G33920	TRINITY_DN8433_c0_g1, TRINITY_DN8433_c0_g2	BVRB_8g190460	TRINITY_DN12148_c0_g1, TRINITY_DN3057_c3_g1, TRINITY_DN32943_c1_g1, TRINITY_DN38167_c0_g1, TRINITY_DN4384_c0_g1, TRINITY_DN68547_c0_g1	XP_017617064.1, XP_017643406.2, XP_017643653.1, XP_052882097.1	TRINITY_DN13888_c0_g3, TRINITY_DN3285_c0_g1, TRINITY_DN3285_c0_g2, TRINITY_DN3285_c0_g4	Gohir.A03G184100.1.p, Gohir.A10G094500.1.p, Gohir.A11G217800.1.p, Gohir.A13G045200.1.p, Gohir.D02G205600.1.p, Gohir.D11G139900.1.p, Gohir.D11G205600.1.p, Gohir.D13G044200.1.p	TRINITY_DN10603_c0_g1, TRINITY_DN10603_c0_g2, TRINITY_DN18763_c0_g1, TRINITY_DN18763_c0_g2	TRINITY_DN59421_c0_g1, TRINITY_DN59421_c0_g2, TRINITY_DN7742_c0_g1, TRINITY_DN7742_c0_g6	OG0001646_3	Probable protein phosphatase 2C 63	-0.0235389	-0.0350817	-1.32842	-0.000385451	-0.281802	0	0	0	0	0	0	0	0	0	0	0	0	0	0	0	0	0	0	0	0
Gossypium arboreum	adapter component *(SEU/SLK) of transcriptional co-repressor complex	Probable transcriptional regulator SLK2	sp|Q94BP0|SLK2_ARATH	TRINITY_DN45559_c1_g1	AT5G62090	TRINITY_DN4563_c0_g1, TRINITY_DN4563_c0_g3	BVRB_3g066470, BVRB_6g145790	TRINITY_DN24693_c0_g1, TRINITY_DN24693_c1_g1, TRINITY_DN45559_c1_g1, TRINITY_DN6432_c2_g1, TRINITY_DN7041_c1_g1	XP_017611155.1, XP_017611156.1, XP_017637510.1	TRINITY_DN14792_c2_g1, TRINITY_DN2543_c0_g1, TRINITY_DN2543_c0_g3, TRINITY_DN654_c0_g1	Gohir.A08G082600.1.p, Gohir.A09G040200.1.p, Gohir.A11G009600.3.p, Gohir.A12G260400.1.p, Gohir.D08G113000.1.p, Gohir.D09G041000.2.p, Gohir.D11G008900.1.p, Gohir.D12G261200.1.p	TRINITY_DN11325_c1_g3, TRINITY_DN27419_c1_g1, TRINITY_DN3950_c0_g1, TRINITY_DN3950_c0_g2	TRINITY_DN388_c0_g1, TRINITY_DN388_c0_g2, TRINITY_DN7235_c0_g1, TRINITY_DN7235_c0_g2	OG0001833_1	Probable transcriptional regulator SLK2	-0.108327	-1.03371	-0.18885	-0.0318954	-0.0235895	0.0285983	-0.06473	-0.020205	-0.161138	-0.0296035	0.00199956	-0.00138609	0.0884694	-0.000462537	0.00354067	0	0	0	0	0	-0.0812248	-0.00194689	-0.107551	0.000349327	0.105305
Gossypium arboreum	N-acetylglucosamine transferase *(SEC)	Probable UDP-N-acetylglucosamine--peptide N-acetylglucosaminyltransferase SEC	NA	TRINITY_DN54281_c0_g1	0	TRINITY_DN161086_c0_g1	0	TRINITY_DN175537_c0_g1, TRINITY_DN284967_c0_g1, TRINITY_DN54281_c0_g1, TRINITY_DN79696_c0_g4, TRINITY_DN82452_c0_g1	0	TRINITY_DN35244_c0_g1	0	0	TRINITY_DN334559_c0_g1, TRINITY_DN418354_c0_g1	OG0017737	Probable UDP-N-acetylglucosamine--peptide N-acetylglucosaminyltransferase SEC	-1.05526	-0.186785	-0.143321	0.00906941	0.113686	0	0	0	0	0	0	0	0	0	0	0	0	0	0	0	0	0	0	0	0
Gossypium arboreum		Probable UDP-N-acetylglucosamine--peptide N-acetylglucosaminyltransferase SPINDLY	NA	TRINITY_DN32145_c0_g3	0	0	0	TRINITY_DN32145_c0_g1, TRINITY_DN32145_c0_g3	0	TRINITY_DN26461_c0_g1	0	0	TRINITY_DN22014_c0_g6, TRINITY_DN280218_c0_g2	OG0027533	Probable UDP-N-acetylglucosamine--peptide N-acetylglucosaminyltransferase SPINDLY	0.451253	0.118987	1.4729	-0.00373964	0.10495	0	0	0	0	0	0	0	0	0	0	0	0	0	0	0	0	0	0	0	0
Gossypium arboreum		Protein ANTAGONIST OF LIKE HETEROCHROMATIN PROTEIN 1	sp|Q9M2U3|ALPL_ARATH	TRINITY_DN1593_c0_g1	AT5G12010	TRINITY_DN19727_c0_g1, TRINITY_DN19727_c0_g4, TRINITY_DN8118_c0_g1, TRINITY_DN8118_c0_g2	BVRB_4g080280, BVRB_8g199340	TRINITY_DN1593_c0_g1, TRINITY_DN1593_c0_g2, TRINITY_DN22113_c1_g1, TRINITY_DN22113_c1_g2, TRINITY_DN3123_c2_g1, TRINITY_DN655_c0_g2, TRINITY_DN66482_c0_g1	XP_017605473.1, XP_017619242.2, XP_017638920.1, XP_017643943.1	TRINITY_DN11519_c0_g1, TRINITY_DN11519_c0_g2, TRINITY_DN15257_c0_g1, TRINITY_DN17451_c2_g1, TRINITY_DN3158_c5_g1, TRINITY_DN402_c0_g1	0	TRINITY_DN1193_c0_g1, TRINITY_DN5108_c2_g1, TRINITY_DN5108_c2_g4, TRINITY_DN561_c1_g1, TRINITY_DN561_c1_g2, TRINITY_DN561_c1_g4	TRINITY_DN21928_c0_g4, TRINITY_DN21928_c0_g6, TRINITY_DN3774_c0_g1, TRINITY_DN3774_c0_g2, TRINITY_DN5454_c9_g1	OG0001235	Protein ALP1-like	-0.0243322	-0.0415296	-1.17838	-0.000685557	-0.279179	0.06255	0.130072	0.0302595	0.0311928	-0.0264307	-0.00681508	0.0015488	-0.399241	0.00142139	-0.0365153	0.0353137	0.968167	0.141725	0.139807	0.013539	0.0116664	0.00025804	0.0314143	-6.28347e-05	-0.00471854
Gossypium arboreum		Protein ANTAGONIST OF LIKE HETEROCHROMATIN PROTEIN 1	sp|Q9M2U3|ALPL_ARATH	TRINITY_DN66482_c0_g1	AT5G12010	TRINITY_DN19727_c0_g1, TRINITY_DN19727_c0_g4, TRINITY_DN8118_c0_g1, TRINITY_DN8118_c0_g2	BVRB_4g080280, BVRB_8g199340	TRINITY_DN1593_c0_g1, TRINITY_DN1593_c0_g2, TRINITY_DN22113_c1_g1, TRINITY_DN22113_c1_g2, TRINITY_DN3123_c2_g1, TRINITY_DN655_c0_g2, TRINITY_DN66482_c0_g1	XP_017605473.1, XP_017619242.2, XP_017638920.1, XP_017643943.1	TRINITY_DN11519_c0_g1, TRINITY_DN11519_c0_g2, TRINITY_DN15257_c0_g1, TRINITY_DN17451_c2_g1, TRINITY_DN3158_c5_g1, TRINITY_DN402_c0_g1	0	TRINITY_DN1193_c0_g1, TRINITY_DN5108_c2_g1, TRINITY_DN5108_c2_g4, TRINITY_DN561_c1_g1, TRINITY_DN561_c1_g2, TRINITY_DN561_c1_g4	TRINITY_DN21928_c0_g4, TRINITY_DN21928_c0_g6, TRINITY_DN3774_c0_g1, TRINITY_DN3774_c0_g2, TRINITY_DN5454_c9_g1	OG0001235_3	Protein ALP1-like	-0.0329961	-0.0636704	-2.82096	-0.00111781	-0.505226	-0.00865234	0.0285701	-0.0203333	0.045323	-0.000117561	0.00284149	-0.000519203	0.018579	-0.000508948	0.00046919	0.012269	0.0562633	0.0234402	0.0240141	0.00244017	-0.251246	-0.0834034	-0.595457	0.000157948	-0.0980212
Gossypium arboreum		Protein ANTAGONIST OF LIKE HETEROCHROMATIN PROTEIN 1	sp|Q9M2U3|ALPL_ARATH	TRINITY_DN12041_c0_g1	0	0	0	TRINITY_DN12041_c0_g1, TRINITY_DN22113_c1_g3	XP_017625410.2	0	0	0	0	OG0032194	Protein ALP1-like	-0.0336836	-0.0553945	-3.13956	-0.000733934	-0.484612	0	0	0	0	0	0	0	0	0	0	0	0	0	0	0	0	0	0	0	0
Gossypium arboreum		Protein ALP1-like	sp|Q94K49|ALP1_ARATH	TRINITY_DN22113_c1_g3	0	0	0	TRINITY_DN12041_c0_g1, TRINITY_DN22113_c1_g3	XP_017625410.2	0	0	0	0	OG0032194_1	Protein ANTAGONIST OF LIKE HETEROCHROMATIN PROTEIN 1	-0.0568687	-0.0842312	-2.85507	-0.000508255	-0.491076	0	0	0	0	0	0	0	0	0	0	0	0	0	0	0	0	0	0	0	0
Gossypium arboreum		Protein argonaute 10	NA	TRINITY_DN22013_c2_g1	0	0	0	TRINITY_DN22013_c2_g1	0	0	0	TRINITY_DN57530_c0_g1	TRINITY_DN311397_c0_g1	OG0040863	Protein argonaute 10	0.0371025	-0.0880753	-0.526628	-0.0167624	-1.10339	0	0	0	0	0	0	0	0	0	0	0	0	0	0	0	0	0	0	0	0
Gossypium arboreum	metabolite transporter *(DTX)	Protein DETOXIFICATION 29	NA	TRINITY_DN21036_c0_g1	AT1G12950, AT1G23300, AT3G26590, AT5G38030	TRINITY_DN1332_c0_g1, TRINITY_DN1332_c0_g2, TRINITY_DN25459_c0_g1	BVRB_6g148220	TRINITY_DN10608_c0_g1, TRINITY_DN117_c0_g1, TRINITY_DN14949_c0_g1, TRINITY_DN21036_c0_g1	XP_017624668.1, XP_017625095.1	TRINITY_DN11398_c0_g1, TRINITY_DN11398_c1_g1, TRINITY_DN5119_c0_g1, TRINITY_DN5119_c0_g2	Gohir.A03G135800.1.p, Gohir.A03G135900.1.p, Gohir.D02G159100.1.p, Gohir.D02G159200.1.p	TRINITY_DN14789_c0_g1, TRINITY_DN14789_c0_g3, TRINITY_DN23497_c0_g1, TRINITY_DN3605_c0_g2, TRINITY_DN3605_c0_g3, TRINITY_DN3605_c0_g4	TRINITY_DN11365_c0_g1, TRINITY_DN12883_c0_g1, TRINITY_DN12883_c0_g2, TRINITY_DN44026_c0_g1	OG0001818_3	Protein DETOXIFICATION 29	-0.0884917	0.126115	0.459127	0.184436	1.51648	-0.0434316	-0.0148301	-0.0960222	0.028076	-0.0103104	0	0	0	0	0	0	0	0	0	0	0	0	0	0	0
Gossypium arboreum	EC_1.14 oxidoreductase acting on paired donor with incorporation or reduction of molecular oxygen	2-oxoglutarate-dependent dioxygenase 19	sp|Q9ZSA8|DLO1_ARATH	TRINITY_DN1130_c0_g2	0	0	0	TRINITY_DN1130_c0_g1, TRINITY_DN1130_c0_g2, TRINITY_DN16650_c2_g1, TRINITY_DN2978_c1_g1, TRINITY_DN47981_c1_g1, TRINITY_DN9341_c0_g1, TRINITY_DN9341_c0_g2	XP_017616990.1, XP_017618337.1, XP_017621082.1, XP_052880047.1, XP_052880375.1	TRINITY_DN13616_c0_g1, TRINITY_DN13616_c0_g2, TRINITY_DN2323_c0_g1, TRINITY_DN2323_c0_g2, TRINITY_DN66954_c2_g1	Gohir.A05G222600.1.p, Gohir.A13G051600.1.p, Gohir.A13G069300.1.p, Gohir.A13G069400.1.p, Gohir.D05G225300.1.p, Gohir.D13G052700.1.p, Gohir.D13G052800.1.p, Gohir.D13G052900.2.p	TRINITY_DN103579_c0_g1, TRINITY_DN57803_c6_g1, TRINITY_DN6379_c0_g1, TRINITY_DN6379_c0_g3	TRINITY_DN236_c0_g1, TRINITY_DN24889_c0_g2, TRINITY_DN24889_c1_g3	OG0001774_1	Protein DMR6-LIKE OXYGENASE 1	0.085639	0.0400989	1.16895	-0.00162001	0.343434	-0.00952127	0.0444374	-0.0332177	0.0708969	-0.00550143	0	0	0	0	0	0.154728	0.272973	0.0434483	0.00128902	-0.0273215	0.00916348	-0.00581863	0.206097	-0.000295555	0.194717
Gossypium arboreum		Protein GIGANTEA	NA	TRINITY_DN7810_c2_g1	0	0	0	TRINITY_DN20039_c0_g1, TRINITY_DN20039_c0_g2, TRINITY_DN7810_c2_g1	0	0	0	TRINITY_DN60672_c1_g1	TRINITY_DN13003_c0_g2	OG0027668_2	Protein GIGANTEA	-0.237378	-1.43566	-0.15186	-0.035077	0.0108354	0	0	0	0	0	0	0	0	0	0	0	0	0	0	0	0	0	0	0	0
Gossypium arboreum		Protein GL2-INTERACTING REPRESSOR 1	sp|Q9SRN4|GIR2_ARATH	TRINITY_DN33783_c1_g1	AT3G11600, AT5G06270	TRINITY_DN31469_c1_g1, TRINITY_DN7210_c1_g1	BVRB_7g158450	TRINITY_DN33783_c0_g1, TRINITY_DN33783_c0_g3, TRINITY_DN33783_c1_g1, TRINITY_DN33783_c1_g2, TRINITY_DN81462_c0_g1	XP_017613487.1	TRINITY_DN19184_c0_g2, TRINITY_DN19184_c0_g4, TRINITY_DN19184_c0_g6, TRINITY_DN19184_c0_g7, TRINITY_DN19184_c1_g1	Gohir.A01G202900.1.p, Gohir.A04G060300.1.p, Gohir.A09G137100.1.p, Gohir.D01G126900.1.p, Gohir.D01G192900.2.p, Gohir.D04G095700.1.p, Gohir.D09G132367.1.p	0	TRINITY_DN65278_c1_g1	OG0004643	Protein GL2-INTERACTING REPRESSOR 2	0.769271	1.12976	0.0328095	0.000920387	-0.385269	-0.0420174	0.0603688	-0.00393541	0.167185	0.032913	0.0111733	0.00349993	0.633568	-2.56051e-06	0.0450162	0	0	0	0	0	0	0	0	0	0
Gossypium arboreum			sp|Q8S8A0|GDU4_ARATH	TRINITY_DN19108_c0_g1	AT5G24920	0	0	TRINITY_DN19108_c0_g1	XP_017645040.2, XP_017645246.1	TRINITY_DN14824_c0_g1, TRINITY_DN14824_c1_g1	Gohir.A06G104200.1.p, Gohir.A07G034350.1.p, Gohir.D06G106200.1.p, Gohir.D07G037950.1.p	0	0	OG0014871	Protein GLUTAMINE DUMPER 4	0.669244	1.18208	0.0654395	0.00147007	-0.144886	-0.0422486	0.0320581	0.0357423	0.120922	0.0596554	0	0	0	0	0	0	0	0	0	0	0	0	0	0	0
Gossypium arboreum		Protein IQ-DOMAIN 13	NA	TRINITY_DN49374_c2_g2	AT2G43680, AT3G59690	TRINITY_DN4538_c0_g1, TRINITY_DN4538_c0_g3	BVRB_3g058650	TRINITY_DN17190_c0_g1, TRINITY_DN17235_c0_g3, TRINITY_DN2424_c0_g1, TRINITY_DN2424_c1_g1, TRINITY_DN49374_c2_g1, TRINITY_DN49374_c2_g2	XP_017611595.1, XP_017632199.1, XP_017649705.1, XP_052875991.1	TRINITY_DN22192_c0_g1, TRINITY_DN22192_c1_g1, TRINITY_DN9428_c0_g1, TRINITY_DN9428_c0_g2, TRINITY_DN9428_c0_g3	Gohir.A02G009700.1.p, Gohir.A09G213604.1.p, Gohir.A10G144200.1.p, Gohir.D02G009900.1.p, Gohir.D09G212100.1.p, Gohir.D10G122800.1.p	TRINITY_DN8355_c0_g1, TRINITY_DN8355_c0_g2	TRINITY_DN3562_c0_g1, TRINITY_DN3562_c0_g2	OG0002150_3	Protein IQ-DOMAIN 13	0.208914	0.413189	-0.0882362	0.000722833	-1.01304	0	0	0	0	0	0	0	0	0	0	0	0	0	0	0	0	0	0	0	0
Gossypium arboreum	ALOG transcription factor	Protein LIGHT-DEPENDENT SHORT HYPOCOTYLS 10	sp|Q9SN52|LSH9_ARATH	TRINITY_DN60437_c0_g2	AT1G07090, AT1G16910, AT1G78815, AT2G31160, AT2G42610, AT3G04510, AT3G23290, AT4G18610, AT5G28490, AT5G58500	TRINITY_DN105714_c0_g1, TRINITY_DN12169_c0_g1, TRINITY_DN128619_c0_g1, TRINITY_DN21014_c0_g2, TRINITY_DN31111_c0_g1, TRINITY_DN4486_c0_g1, TRINITY_DN4486_c0_g2, TRINITY_DN9254_c0_g1, TRINITY_DN9722_c2_g2	BVRB_3g048920, BVRB_4g085730, BVRB_4g093590, BVRB_5g121360, BVRB_7g175310, BVRB_8g180880, BVRB_9g209820	TRINITY_DN12786_c0_g1, TRINITY_DN12786_c0_g2, TRINITY_DN13162_c0_g1, TRINITY_DN13162_c0_g2, TRINITY_DN13162_c0_g3, TRINITY_DN133335_c0_g1, TRINITY_DN32989_c1_g1, TRINITY_DN32989_c1_g2, TRINITY_DN3369_c0_g1, TRINITY_DN60437_c0_g1, TRINITY_DN60437_c0_g2, TRINITY_DN61111_c0_g1, TRINITY_DN61111_c1_g1, TRINITY_DN74142_c0_g1, TRINITY_DN74142_c0_g2, TRINITY_DN74142_c1_g1	XP_017605692.1, XP_017605693.1, XP_017605706.1, XP_017610084.1, XP_017618494.1, XP_017618525.1, XP_017621166.1, XP_017625663.1, XP_017629839.1, XP_017633222.1, XP_017633233.2, XP_017638690.1, XP_017640582.1, XP_017640596.1, XP_017640597.1, XP_017642652.1, XP_017645186.1, XP_017647126.1, XP_017648501.1, XP_017649572.1, XP_052875784.1, XP_052875785.1, XP_052886403.1, XP_052886404.1	TRINITY_DN110837_c0_g1, TRINITY_DN123707_c0_g1, TRINITY_DN13930_c0_g1, TRINITY_DN13930_c0_g2, TRINITY_DN13930_c0_g3, TRINITY_DN143333_c0_g1, TRINITY_DN20371_c0_g1, TRINITY_DN20371_c0_g2, TRINITY_DN20371_c0_g3, TRINITY_DN30128_c0_g1, TRINITY_DN30128_c0_g2, TRINITY_DN30670_c0_g1, TRINITY_DN40261_c0_g1, TRINITY_DN8216_c0_g1, TRINITY_DN8216_c0_g2, TRINITY_DN8216_c0_g3	Gohir.A01G055200.1.p, Gohir.A02G039501.1.p, Gohir.A03G026700.1.p, Gohir.A04G041900.1.p, Gohir.A05G108200.1.p, Gohir.A05G154700.1.p, Gohir.A07G149300.1.p, Gohir.A07G213600.1.p, Gohir.A08G190300.1.p, Gohir.A08G202900.1.p, Gohir.A09G229600.2.p, Gohir.A10G037100.1.p, Gohir.A10G111400.3.p, Gohir.A10G154200.2.p, Gohir.A11G221004.1.p, Gohir.A11G247700.1.p, Gohir.A13G167700.1.p, Gohir.A13G234200.1.p, Goh…	TRINITY_DN13260_c0_g1, TRINITY_DN14053_c0_g3, TRINITY_DN14053_c0_g6, TRINITY_DN14053_c0_g9, TRINITY_DN23062_c0_g1, TRINITY_DN23062_c0_g2, TRINITY_DN23328_c0_g1, TRINITY_DN23328_c0_g5, TRINITY_DN23328_c0_g6, TRINITY_DN23328_c0_g7, TRINITY_DN27075_c0_g1, TRINITY_DN27075_c0_g2, TRINITY_DN27075_c0_g3, TRINITY_DN3508_c0_g1, TRINITY_DN3508_c0_g2, TRINITY_DN37588_c0_g1, TRINITY_DN37588_c3_g1, TRINITY_DN…	TRINITY_DN15265_c0_g1, TRINITY_DN15265_c0_g2, TRINITY_DN15265_c0_g3, TRINITY_DN23611_c0_g1, TRINITY_DN23611_c0_g3, TRINITY_DN23611_c0_g4, TRINITY_DN2384_c0_g1, TRINITY_DN2384_c0_g3, TRINITY_DN2384_c0_g4, TRINITY_DN2384_c0_g5, TRINITY_DN2843_c0_g2, TRINITY_DN29576_c0_g2, TRINITY_DN32543_c1_g4, TRINITY_DN32543_c1_g5, TRINITY_DN32543_c4_g1, TRINITY_DN3542_c0_g1, TRINITY_DN379110_c0_g1, TRINITY_DN399…	OG0000039_1	Protein LIGHT-DEPENDENT SHORT HYPOCOTYLS 9	0.49712	1.3736	-0.00224404	0.00331602	-0.569804	-0.0867411	-0.0114938	-0.281109	0.0995893	-0.0115804	-0.0414878	-0.0411634	-0.284039	-0.000461228	-0.00171484	0.0523625	0.0502993	-0.0416557	-0.00908564	-0.0838417	0.0468014	-0.00232778	0.163564	-0.000674634	0.0522155
Gossypium arboreum	transcriptional co-regulator *(ZPR)		sp|Q9LZX5|ZPR2_ARATH	TRINITY_DN17668_c0_g1	AT2G45450, AT3G60890	TRINITY_DN28403_c0_g1	BVRB_5g101730	TRINITY_DN17668_c0_g1, TRINITY_DN17668_c0_g2, TRINITY_DN71040_c0_g1, TRINITY_DN82089_c0_g2	XP_017614750.1, XP_017636938.1, XP_017641190.1	TRINITY_DN24842_c0_g1, TRINITY_DN24842_c0_g3, TRINITY_DN52510_c0_g4, TRINITY_DN9108_c0_g2	Gohir.A03G010200.1.p, Gohir.A11G081600.1.p, Gohir.A12G102100.1.p, Gohir.A12G222400.1.p, Gohir.D03G159600.1.p, Gohir.D11G086200.1.p, Gohir.D12G105300.1.p, Gohir.D12G224900.1.p	TRINITY_DN10670_c0_g1	TRINITY_DN12355_c0_g1, TRINITY_DN179389_c1_g1	OG0003094	Protein LITTLE ZIPPER 2	1.99188	2.1791	0.0865238	0.000494285	-1.37004	-0.0402751	-0.237616	-0.949796	-0.119424	-0.73333	0.0217956	0.000590485	0.213963	-0.00154123	0.00286281	-0.00124137	-0.0223812	-0.0322187	-0.0124009	-0.0101112	-0.0488077	-0.00853298	-0.209538	1.60716e-05	-0.0737517
Gossypium arboreum	component *(TRM) of TON1-TRM-PP2A (TTP) preprophase band formation complex	Protein LONGIFOLIA 2	NA	TRINITY_DN24894_c1_g3	0	0	0	TRINITY_DN24894_c1_g3	0	TRINITY_DN20338_c2_g1, TRINITY_DN8990_c1_g3	0	TRINITY_DN12659_c3_g1	TRINITY_DN52890_c2_g3	OG0028058	Protein LONGIFOLIA 2	1.24886	0.977218	0.368542	-0.00062095	-0.085005	0.0132727	-0.0295471	0.21728	-0.0599614	0.0733958	0	0	0	0	0	0	0	0	0	0	0	0	0	0	0
Gossypium arboreum		Protein LURP-one-related 8	sp|Q9ZVI6|LOR8_ARATH	TRINITY_DN3650_c0_g3	AT2G38640	0	0	TRINITY_DN10578_c0_g1, TRINITY_DN20359_c0_g1, TRINITY_DN3650_c0_g1, TRINITY_DN3650_c0_g2, TRINITY_DN3650_c0_g3, TRINITY_DN39455_c0_g1	XP_017610053.1, XP_017621107.1, XP_017642607.1	TRINITY_DN2316_c1_g1, TRINITY_DN2316_c3_g1, TRINITY_DN31467_c0_g1, TRINITY_DN6315_c0_g1, TRINITY_DN6315_c0_g2	Gohir.A07G107900.1.p, Gohir.A08G003900.1.p, Gohir.A09G094000.1.p, Gohir.D07G111800.1.p, Gohir.D08G014200.1.p, Gohir.D09G093600.1.p	TRINITY_DN7718_c0_g1, TRINITY_DN7718_c0_g2	TRINITY_DN17803_c0_g1, TRINITY_DN48944_c0_g1	OG0003528_3	Protein LURP-one-related 8	0.54857	0.420471	-0.358663	-0.000392856	-1.12732	0	0	0	0	0	0	0	0	0	0	0	0	0	0	0	0	0	0	0	0
Gossypium arboreum	UMF23-type solute transporter	Protein NUCLEAR FUSION DEFECTIVE 4	sp|F4I9E1|NFD4_ARATH	TRINITY_DN2612_c0_g1	AT2G16660, AT4G34950	TRINITY_DN8042_c0_g1	BVRB_9g214280	TRINITY_DN2612_c0_g1, TRINITY_DN2932_c0_g2, TRINITY_DN2932_c0_g3	XP_017631796.1, XP_017638962.1	TRINITY_DN32958_c0_g1, TRINITY_DN8986_c0_g1, TRINITY_DN8986_c0_g2, TRINITY_DN8986_c0_g3	Gohir.A01G166400.1.p, Gohir.A03G204400.1.p, Gohir.D01G157600.1.p, Gohir.D02G225700.1.p	TRINITY_DN2126_c0_g2, TRINITY_DN2126_c0_g3	TRINITY_DN1167_c0_g3	OG0004091	Protein NUCLEAR FUSION DEFECTIVE 4	-0.0769193	-0.0473723	0.903326	0.000574229	1.34061	-0.130272	-0.179745	-0.320141	-0.00355715	-0.00557459	0.000704794	-0.00101317	0.0246785	-0.000371404	0.00147525	0.0468187	0.0517512	-0.0118193	-0.0090748	-0.0319579	0.053164	-0.000529291	0.359899	-0.000411443	0.232074
Gossypium arboreum	UMF23-type solute transporter	Protein NUCLEAR FUSION DEFECTIVE 4	sp|F4I9E1|NFD4_ARATH	TRINITY_DN2932_c0_g2	AT2G16660, AT4G34950	TRINITY_DN8042_c0_g1	BVRB_9g214280	TRINITY_DN2612_c0_g1, TRINITY_DN2932_c0_g2, TRINITY_DN2932_c0_g3	XP_017631796.1, XP_017638962.1	TRINITY_DN32958_c0_g1, TRINITY_DN8986_c0_g1, TRINITY_DN8986_c0_g2, TRINITY_DN8986_c0_g3	Gohir.A01G166400.1.p, Gohir.A03G204400.1.p, Gohir.D01G157600.1.p, Gohir.D02G225700.1.p	TRINITY_DN2126_c0_g2, TRINITY_DN2126_c0_g3	TRINITY_DN1167_c0_g3	OG0004091_1	Protein NUCLEAR FUSION DEFECTIVE 4	-0.226479	-0.0851693	0.498174	0.00197094	1.4343	-0.0344668	-0.160639	-0.657358	-0.0848256	-0.375035	0	0	0	0	0	0.0445728	0.0234298	0.0404199	-0.0221477	-0.00337536	0	0	0	0	0
Gossypium arboreum		Protein PAL OF QUIRKY	NA	TRINITY_DN11984_c0_g2	AT4G05150	TRINITY_DN2190_c0_g1, TRINITY_DN2190_c0_g2	BVRB_011290	TRINITY_DN11984_c0_g1, TRINITY_DN11984_c0_g2, TRINITY_DN16089_c0_g1, TRINITY_DN19137_c0_g1, TRINITY_DN53532_c0_g1, TRINITY_DN53532_c0_g2, TRINITY_DN9820_c0_g1	XP_017603727.1, XP_017603729.1, XP_017639419.1, XP_017643568.2, XP_052885000.1	TRINITY_DN12683_c0_g1, TRINITY_DN12683_c0_g2, TRINITY_DN12683_c0_g3, TRINITY_DN12683_c0_g4, TRINITY_DN12683_c0_g5, TRINITY_DN129121_c0_g1	Gohir.A05G166500.1.p, Gohir.A06G114900.6.p, Gohir.A06G208900.1.p, Gohir.D05G169516.1.p, Gohir.D06G127300.1.p, Gohir.D06G212100.1.p	TRINITY_DN32145_c2_g1, TRINITY_DN8584_c2_g1	TRINITY_DN29040_c0_g1, TRINITY_DN29040_c0_g3	OG0001616_1	Protein PAL OF QUIRKY	-0.196932	-0.0156094	0.0740408	0.0130038	1.01444	0.0408998	0.507649	0.730377	0.306298	0.450732	0	0	0	0	0	-0.111952	-0.140577	-0.0494858	0.00756554	0.017523	0.0230946	0.0011552	0.231135	-9.06366e-05	0.172861
Gossypium arboreum	STY/SRS transcription factor	Protein SHORT INTERNODES	sp|Q9XGX0|SHI_ARATH	TRINITY_DN20730_c1_g2	AT1G19790, AT1G75520, AT2G18120, AT2G21400, AT3G51060, AT4G36260, AT5G33210, AT5G66350	TRINITY_DN30563_c0_g1	BVRB_1g006310, BVRB_6g129660	TRINITY_DN14079_c0_g1, TRINITY_DN14079_c0_g3, TRINITY_DN16495_c2_g1, TRINITY_DN17400_c1_g1, TRINITY_DN17400_c1_g2, TRINITY_DN17400_c1_g3, TRINITY_DN17400_c1_g4, TRINITY_DN20730_c1_g2, TRINITY_DN30502_c0_g2, TRINITY_DN30502_c0_g3, TRINITY_DN53507_c0_g1, TRINITY_DN53507_c1_g1	XP_017610249.1, XP_017617709.1, XP_017629444.1, XP_017633301.2, XP_017645089.1, XP_017645926.2, XP_017648618.1, XP_052877408.1, XP_052878143.1, XP_052878144.1	TRINITY_DN13202_c0_g1, TRINITY_DN17899_c0_g1, TRINITY_DN18242_c0_g1, TRINITY_DN18242_c1_g1, TRINITY_DN23140_c0_g1, TRINITY_DN23140_c1_g1, TRINITY_DN399_c2_g1, TRINITY_DN399_c3_g1, TRINITY_DN636_c1_g1, TRINITY_DN636_c1_g2, TRINITY_DN636_c1_g4, TRINITY_DN636_c1_g6, TRINITY_DN636_c1_g8	Gohir.A01G113350.1.p, Gohir.A02G168600.1.p, Gohir.A03G080500.1.p, Gohir.A03G197800.1.p, Gohir.A05G188900.1.p, Gohir.A06G006400.1.p, Gohir.A11G178800.3.p, Gohir.A13G031350.1.p, Gohir.D01G099600.1.p, Gohir.D02G097000.1.p, Gohir.D02G209800.1.p, Gohir.D03G011400.1.p, Gohir.D05G192000.1.p, Gohir.D06G002300.1.p, Gohir.D11G186400.6.p, Gohir.D13G029350.1.p	TRINITY_DN10335_c5_g1, TRINITY_DN26597_c0_g2, TRINITY_DN26597_c3_g1, TRINITY_DN46043_c0_g1, TRINITY_DN58227_c0_g1, TRINITY_DN58227_c1_g1, TRINITY_DN6684_c1_g1, TRINITY_DN939_c4_g1	TRINITY_DN2698_c1_g1, TRINITY_DN291_c0_g1, TRINITY_DN35908_c0_g1, TRINITY_DN35908_c2_g1, TRINITY_DN41923_c0_g4, TRINITY_DN41923_c1_g1, TRINITY_DN41923_c1_g3	OG0000161_4	Protein SHORT INTERNODE	1.33566	0.318158	-0.00450862	-0.00860631	-1.30335	0.0485914	0.480715	-0.0449873	0.202753	-0.0766618	0	0	0	0	0	0	0	0	0	0	0	0	0	0	0
Gossypium arboreum	gravity signalling transcription factor *(SHR) & GRAS transcription factor	Protein SHORT-ROOT	sp|A2XIA8|SHR2_ORYSI	TRINITY_DN8674_c0_g1	0	TRINITY_DN116739_c0_g1, TRINITY_DN39478_c0_g1, TRINITY_DN63465_c0_g1, TRINITY_DN63465_c1_g1	BVRB_3g057810	TRINITY_DN28438_c0_g1, TRINITY_DN8674_c0_g1	XP_017648440.1	TRINITY_DN24913_c0_g1, TRINITY_DN77787_c0_g1	Gohir.A10G139600.2.p, Gohir.A10G139700.1.p, Gohir.D10G127100.1.p, Gohir.D10G127300.1.p	0	0	TRINITY_DN2708_c0_g1	Protein SHORT-ROOT 2	0.170981	0.0730726	-0.222644	-0.00145556	-1.2093	0	0	0	0	0	0	0	0	0	0	0	0	0	0	0	0	0	0	0	0
Gossypium arboreum	regulatory protein *(SEOR1/2/3) involved in phloem development	Protein SIEVE ELEMENT OCCLUSION B	sp|Q9SS87|SEOB_ARATH	TRINITY_DN1630_c0_g1	AT3G01680	TRINITY_DN10170_c0_g1, TRINITY_DN13277_c0_g1, TRINITY_DN13277_c0_g3, TRINITY_DN1549_c0_g1, TRINITY_DN26327_c4_g2, TRINITY_DN31118_c0_g2, TRINITY_DN41250_c0_g1, TRINITY_DN41250_c1_g1, TRINITY_DN6385_c1_g1	BVRB_4g082290, BVRB_4g094800, BVRB_4g094820, BVRB_6g147300, BVRB_7g177090	TRINITY_DN15241_c1_g1, TRINITY_DN15241_c1_g2, TRINITY_DN1630_c0_g1, TRINITY_DN1630_c0_g2, TRINITY_DN24784_c5_g1, TRINITY_DN26506_c0_g1, TRINITY_DN286138_c0_g1, TRINITY_DN330501_c0_g1, TRINITY_DN38416_c0_g1, TRINITY_DN38416_c0_g2, TRINITY_DN38416_c0_g3, TRINITY_DN38416_c1_g2, TRINITY_DN39920_c0_g1, TRINITY_DN50840_c0_g1, TRINITY_DN61307_c0_g1	XP_017612773.1, XP_017614737.2, XP_017620704.1, XP_017636773.1, XP_017640114.1, XP_017640831.1, XP_017641057.1, XP_017641418.2, XP_017647477.1	TRINITY_DN15248_c0_g2, TRINITY_DN19440_c0_g1, TRINITY_DN19440_c0_g2, TRINITY_DN25807_c0_g1, TRINITY_DN25807_c0_g2, TRINITY_DN25807_c0_g3, TRINITY_DN25807_c0_g4, TRINITY_DN3743_c0_g1, TRINITY_DN3743_c0_g4, TRINITY_DN3743_c0_g5, TRINITY_DN3743_c0_g6	Gohir.A03G004100.1.p, Gohir.A03G004200.1.p, Gohir.A03G004400.1.p, Gohir.A03G063900.1.p, Gohir.A03G133366.1.p, Gohir.A05G353500.1.p, Gohir.A10G160900.1.p, Gohir.A11G035066.1.p, Gohir.D02G156400.1.p, Gohir.D03G102400.1.p, Gohir.D03G167200.1.p, Gohir.D03G167300.1.p, Gohir.D03G168100.1.p, Gohir.D03G168200.1.p, Gohir.D03G168300.1.p, Gohir.D04G059700.1.p, Gohir.D04G059800.1.p, Gohir.D10G085600.1.p, Goh…	TRINITY_DN16297_c0_g1, TRINITY_DN16297_c0_g3, TRINITY_DN16297_c2_g1, TRINITY_DN2020_c0_g1, TRINITY_DN2020_c0_g2, TRINITY_DN2197_c3_g1, TRINITY_DN288061_c0_g1, TRINITY_DN3776_c0_g4, TRINITY_DN6267_c3_g1	TRINITY_DN22564_c0_g1, TRINITY_DN6488_c2_g1, TRINITY_DN6488_c8_g1, TRINITY_DN9595_c1_g1, TRINITY_DN9595_c2_g1	OG0000151_2	Protein SIEVE ELEMENT OCCLUSION B	1.45345	0.605212	0.00105402	-0.00271749	-1.31887	-0.0209063	-0.00964585	-0.15297	0.0195531	-0.0329926	0	0	0	0	0	0	0	0	0	0	0	0	0	0	0
Gossypium arboreum		Protein SPIRRIG	NA	TRINITY_DN80329_c0_g1	0	0	0	TRINITY_DN80329_c0_g1, TRINITY_DN80329_c0_g2, TRINITY_DN80329_c0_g3	0	TRINITY_DN13846_c0_g1, TRINITY_DN13846_c1_g1	0	0	0	OG0027647	Protein SPIRRIG	-0.258268	-1.28003	-0.0757419	-0.00591151	0.0396088	0	0	0	0	0	0	0	0	0	0	0	0	0	0	0	0	0	0	0	0
Gossypium arboreum	regulatory protein *(SDI) of sulfate homeostasis	Protein SULFUR DEFICIENCY-INDUCED 1	sp|Q8GXU5|SDI1_ARATH	TRINITY_DN1575_c0_g1	AT1G04770, AT5G48850	TRINITY_DN55974_c0_g1, TRINITY_DN55974_c0_g2	BVRB_7g167070	TRINITY_DN1575_c0_g1, TRINITY_DN1575_c0_g2, TRINITY_DN3349_c0_g1, TRINITY_DN3349_c0_g2, TRINITY_DN68153_c0_g2	XP_017603384.1, XP_017627179.1, XP_017648121.1	TRINITY_DN12048_c0_g1, TRINITY_DN12048_c0_g3, TRINITY_DN18765_c0_g1, TRINITY_DN18765_c0_g2	Gohir.A07G155900.2.p, Gohir.A10G122100.2.p, Gohir.A11G136500.1.p, Gohir.D07G162200.1.p, Gohir.D10G143900.2.p, Gohir.D11G142800.1.p	TRINITY_DN70265_c0_g1, TRINITY_DN8176_c1_g1	TRINITY_DN9547_c0_g1, TRINITY_DN9547_c0_g2	OG0002877	Protein SULFUR DEFICIENCY-INDUCED 1	-1.47153	-0.922109	-0.0930522	0.00375732	0.956905	0.110691	-0.0092439	0.146376	-0.190505	-0.00309891	-0.0832583	-0.000171335	-0.0924864	0.0215755	0.00454313	-0.0174647	0.110469	7.45206e-05	0.0748059	0.00833875	0.107986	-0.00952818	-0.128448	-0.0144333	-0.469366
Gossypium arboreum		Protein SUPPRESSOR OF npr1-1, CONSTITUTIVE 1	NA	TRINITY_DN23184_c0_g1	0	0	0	TRINITY_DN1394_c1_g1, TRINITY_DN19542_c0_g1, TRINITY_DN19542_c1_g1, TRINITY_DN19542_c2_g1, TRINITY_DN21573_c0_g1, TRINITY_DN23184_c0_g1, TRINITY_DN32995_c0_g1, TRINITY_DN49826_c1_g2, TRINITY_DN49826_c1_g3, TRINITY_DN49826_c2_g1, TRINITY_DN82111_c0_g1	XP_017603119.2, XP_017604157.1, XP_017606046.2, XP_017629282.2, XP_052877343.1, XP_052877345.1, XP_052878053.1, XP_052878054.1	TRINITY_DN1261_c0_g1, TRINITY_DN1261_c1_g1, TRINITY_DN14471_c0_g1, TRINITY_DN14764_c1_g1, TRINITY_DN14764_c1_g2, TRINITY_DN14764_c1_g3, TRINITY_DN19037_c0_g4, TRINITY_DN19037_c0_g6, TRINITY_DN19657_c0_g2, TRINITY_DN20597_c0_g1, TRINITY_DN32316_c0_g1	Gohir.A11G282519.1.p, Gohir.A11G282526.1.p, Gohir.A11G282539.1.p, Gohir.A11G282643.1.p, Gohir.A11G283834.1.p, Gohir.D11G295200.2.p, Gohir.D11G295300.1.p, Gohir.D11G295400.2.p, Gohir.D11G295500.3.p, Gohir.D11G295700.2.p, Gohir.D11G295850.1.p, Gohir.D11G296000.2.p	0	0	OG0001022_3	Protein SUPPRESSOR OF npr1-1, CONSTITUTIVE 1	-1.02902	-0.288654	-0.398485	0.00446281	0.0384558	-0.00517623	-0.0463272	-0.691438	-0.0482266	-0.42602	0	0	0	0	0	0	0	0	0	0	0	0	0	0	0
Gossypium arboreum	component *(Sec24) of Sec23/24 cargo adaptor subcomplex	Protein transport protein SEC24 B	NA	TRINITY_DN65263_c0_g2	0	0	0	TRINITY_DN17194_c0_g1, TRINITY_DN2622_c1_g1, TRINITY_DN65263_c0_g2	0	TRINITY_DN14690_c0_g1	0	0	TRINITY_DN4078_c1_g1, TRINITY_DN578880_c0_g1	OG0024460_2	Protein transport protein SEC24 B	-0.131705	-0.313863	-1.33766	-0.00104228	-0.415414	0	0	0	0	0	0	0	0	0	0	0	0	0	0	0	0	0	0	0	0
Gossypium arboreum	solute transporter *(UmamiT)	Protein WALLS ARE THIN 1	NA	TRINITY_DN18880_c0_g3	0	0	0	TRINITY_DN18880_c0_g3, TRINITY_DN31785_c0_g1, TRINITY_DN40676_c0_g2	0	0	0	0	0	OG0041069	Protein WALLS ARE THIN 1	0.743796	0.316406	-0.0265275	-0.00160405	-1.06342	0	0	0	0	0	0	0	0	0	0	0	0	0	0	0	0	0	0	0	0
Gossypium arboreum	solute transporter *(UmamiT)	Protein WALLS ARE THIN 1	NA	TRINITY_DN40676_c0_g2	0	0	0	TRINITY_DN18880_c0_g3, TRINITY_DN31785_c0_g1, TRINITY_DN40676_c0_g2	0	0	0	0	0	OG0041069_1	Protein WALLS ARE THIN 1	0.159119	0.0242395	-0.183295	-0.00670961	-1.36459	0	0	0	0	0	0	0	0	0	0	0	0	0	0	0	0	0	0	0	0
Gossypium arboreum	organic cation transporter *(PUP)	Purine permease 3	NA	NA	NA	NA	NA	NA	NA	NA	NA	NA	NA	TRINITY_DN14982_c1_g2	Purine permease 3	-0.0425451	-0.792207	-1.01425	-0.0525656	-0.625148	0	0	0	0	0	0	0	0	0	0	0	0	0	0	0	0	0	0	0	0
Gossypium arboreum		Purple acid phosphatase 3	sp|Q8VYU7|PPA4_ARATH	TRINITY_DN15251_c0_g1	0	0	0	TRINITY_DN15251_c0_g1, TRINITY_DN15251_c0_g2	XP_017632425.1	TRINITY_DN10948_c1_g1, TRINITY_DN10948_c1_g2	Gohir.A03G081901.1.p, Gohir.D02G119700.1.p	0	0	OG0019635	Purple acid phosphatase 4	1.08098	0.751614	0.0348647	-0.000707443	-0.373912	-0.0881507	-0.0535294	-0.43996	0.0430088	-0.0267472	0	0	0	0	0	0	0	0	0	0	0	0	0	0	0
Gossypium arboreum		Cysteine-rich receptor-like protein kinase 14	sp|Q8LPI0|CRK_ARATH	TRINITY_DN31364_c0_g1	AT4G11521	0	0	TRINITY_DN31364_c0_g1, TRINITY_DN74253_c0_g2, TRINITY_DN74253_c1_g1, TRINITY_DN77727_c0_g2	XP_017644620.1, XP_052886099.1	TRINITY_DN17316_c0_g1, TRINITY_DN265_c0_g2, TRINITY_DN30201_c0_g1, TRINITY_DN9241_c2_g2, TRINITY_DN9241_c2_g3, TRINITY_DN95127_c0_g1	0	0	0	OG0013395	Putative cysteine-rich receptor-like protein kinase At4g1152	-1.26004	-0.379837	-0.171775	0.00362292	0.0789189	-0.0603913	-0.027009	-0.19015	0.0457228	-0.0151192	0	0	0	0	0	0	0	0	0	0	0	0	0	0	0
Gossypium arboreum		Putative disease resistance RPP13-like protein 1	NA	TRINITY_DN24581_c0_g1	0	0	0	TRINITY_DN123764_c0_g2, TRINITY_DN123764_c3_g1, TRINITY_DN123764_c4_g1, TRINITY_DN123764_c5_g1, TRINITY_DN129026_c0_g1, TRINITY_DN14527_c0_g1, TRINITY_DN16706_c0_g2, TRINITY_DN16706_c1_g2, TRINITY_DN16706_c1_g3, TRINITY_DN17804_c0_g3, TRINITY_DN17804_c0_g4, TRINITY_DN17804_c0_g5, TRINITY_DN17804_c0_g6, TRINITY_DN18625_c4_g2, TRINITY_DN20310_c0_g2, TRINITY_DN23060_c0_g1, TRINITY_DN24581_c0_g1, TRI…	XP_017602767.1, XP_017603882.1, XP_017604091.2, XP_017604634.1, XP_017604654.2, XP_017604659.1, XP_017628250.1, XP_017628296.1, XP_017628928.1, XP_017628940.1, XP_017630136.1, XP_017630174.2, XP_052877411.1, XP_052877420.1, XP_052877421.1, XP_052877422.1, XP_052877423.1, XP_052877424.1, XP_052877580.1, XP_052877595.1, XP_052877596.1, XP_052877597.1, XP_052877598.1, XP_052877599.1, XP_052877600.1,…	TRINITY_DN22748_c0_g1, TRINITY_DN26357_c0_g2, TRINITY_DN26357_c1_g2, TRINITY_DN27464_c0_g2, TRINITY_DN27464_c0_g3, TRINITY_DN5909_c0_g1, TRINITY_DN60406_c0_g1, TRINITY_DN751_c0_g1, TRINITY_DN751_c0_g2, TRINITY_DN7585_c0_g3, TRINITY_DN7585_c0_g5, TRINITY_DN7585_c1_g1, TRINITY_DN8345_c0_g1, TRINITY_DN9793_c0_g1, TRINITY_DN9928_c0_g1, TRINITY_DN9928_c1_g1	Gohir.A04G014700.2.p, Gohir.A04G014766.1.p, Gohir.A04G014800.1.p, Gohir.A04G014866.1.p, Gohir.A04G016250.1.p, Gohir.A04G016400.1.p, Gohir.A04G016450.1.p, Gohir.A04G040800.1.p, Gohir.A04G042700.2.p, Gohir.A04G045880.1.p, Gohir.A04G045960.1.p, Gohir.A05G282200.2.p, Gohir.A11G310400.1.p, Gohir.A11G312842.1.p, Gohir.A11G312884.1.p, Gohir.A11G312968.1.p, Gohir.A11G313010.1.p, Gohir.A11G313100.2.p, Goh…	0	0	OG0000063_3	Putative disease resistance RPP13-like protein 1	-0.0637376	-0.141675	-2.67301	-0.00126464	-1.13776	-0.0184078	0.0270747	-0.0450324	0.0630445	-0.00633278	0	0	0	0	0	0	0	0	0	0	0	0	0	0	0
Gossypium arboreum		Putative pentatricopeptide repeat-containing protein At4g17915	NA	TRINITY_DN31219_c0_g1	AT5G46680	TRINITY_DN34390_c0_g1, TRINITY_DN6037_c1_g1, TRINITY_DN6037_c1_g2	BVRB_4g076260	TRINITY_DN18585_c4_g1, TRINITY_DN31219_c0_g1, TRINITY_DN3707_c0_g1, TRINITY_DN37981_c0_g2, TRINITY_DN80566_c0_g1	XP_017619113.1, XP_052875676.1	TRINITY_DN13576_c0_g5	Gohir.A10G242800.1.p, Gohir.A13G157000.1.p, Gohir.D10G254800.1.p, Gohir.D13G161800.1.p	TRINITY_DN4776_c1_g2	TRINITY_DN1337_c0_g2	OG0004992	Putative pentatricopeptide repeat-containing protein At4g17915	-1.44643	-0.121073	-0.00482697	0.138857	1.30802	0	0	0	0	0	-0.00435362	0.00186692	-0.00686732	0.00104146	0.000669417	-0.0515418	-0.132297	-0.116512	-0.025636	-0.00918564	0.013036	0.00439335	-0.302732	0.000167957	-0.364651
Gossypium arboreum	EC_2.7 transferase transferring phosphorus-containing group	Receptor-like protein kinase FERONIA	sp|P85193|PK01_HELAN	TRINITY_DN15245_c1_g2	0	0	0	TRINITY_DN15245_c1_g1, TRINITY_DN15245_c1_g2, TRINITY_DN16570_c0_g1, TRINITY_DN24104_c0_g1, TRINITY_DN26305_c1_g1, TRINITY_DN2634_c1_g1, TRINITY_DN34340_c3_g1, TRINITY_DN7398_c2_g1	0	TRINITY_DN1528_c0_g2	0	TRINITY_DN120938_c0_g1	TRINITY_DN184565_c0_g1	OG0015339	Putative serine/threonine-protein kinase (Fragment)	-0.315703	-1.06659	-0.17846	-0.00686368	0.0177658	0	0	0	0	0	0	0	0	0	0	0	0	0	0	0	0	0	0	0	0
Gossypium arboreum	EC_2.7 transferase transferring phosphorus-containing group	Rust resistance kinase Lr10	sp|P85193|PK01_HELAN	TRINITY_DN2567_c1_g1	0	0	0	TRINITY_DN2567_c1_g1, TRINITY_DN3740_c0_g1, TRINITY_DN58647_c0_g2, TRINITY_DN58647_c0_g6	0	TRINITY_DN31386_c0_g1, TRINITY_DN31386_c1_g1	0	0	0	OG0024364	Putative serine/threonine-protein kinase (Fragment)	-1.03531	-0.511015	-0.163689	0.00161975	0.12184	0	0	0	0	0	0	0	0	0	0	0	0	0	0	0	0	0	0	0	0
Gossypium arboreum		Regulator of nonsense transcripts 1 homolog	NA	TRINITY_DN11596_c0_g1	0	0	0	TRINITY_DN11596_c0_g1, TRINITY_DN32766_c0_g1, TRINITY_DN32766_c0_g2	0	0	0	0	0	OG0040983	Regulator of nonsense transcripts 1 homolog	-0.0982801	-0.0702889	0.247452	0.000570213	1.01941	0	0	0	0	0	0	0	0	0	0	0	0	0	0	0	0	0	0	0	0
Gossypium arboreum		Respiratory burst oxidase homolog protein A	NA	TRINITY_DN50395_c2_g1	0	TRINITY_DN163313_c0_g1	0	TRINITY_DN50395_c0_g3, TRINITY_DN50395_c1_g1, TRINITY_DN50395_c2_g1	0	TRINITY_DN28863_c0_g1, TRINITY_DN9489_c2_g2	0	TRINITY_DN39204_c0_g3	0	OG0021380	Respiratory burst oxidase homolog protein A	-0.170334	-1.19644	-0.224131	-0.0091539	-0.0172901	0	0	0	0	0	0	0	0	0	0	0	0	0	0	0	0	0	0	0	0
Gossypium arboreum		Reticulon-like protein B21	NA	TRINITY_DN11660_c0_g1	AT5G58000	TRINITY_DN12264_c0_g1, TRINITY_DN47061_c4_g1, TRINITY_DN6431_c0_g1	BVRB_8g192380	TRINITY_DN11660_c0_g1, TRINITY_DN15041_c0_g1, TRINITY_DN16294_c0_g1, TRINITY_DN16294_c0_g2, TRINITY_DN16294_c1_g1, TRINITY_DN16294_c1_g3, TRINITY_DN3129_c1_g1, TRINITY_DN3193_c0_g1, TRINITY_DN45358_c0_g1, TRINITY_DN78725_c0_g1, TRINITY_DN91648_c0_g3, TRINITY_DN91648_c1_g1	XP_017620414.1, XP_017631645.1, XP_017645827.1	TRINITY_DN11380_c0_g1, TRINITY_DN11380_c0_g2, TRINITY_DN239_c0_g6, TRINITY_DN24925_c0_g1, TRINITY_DN5553_c0_g1, TRINITY_DN5553_c0_g3, TRINITY_DN5553_c1_g1, TRINITY_DN5553_c1_g2	Gohir.A05G052200.1.p, Gohir.A06G096900.1.p, Gohir.A13G184451.1.p, Gohir.D05G053700.1.p, Gohir.D06G097400.3.p, Gohir.D13G190800.1.p	TRINITY_DN27765_c0_g1, TRINITY_DN27765_c0_g3	TRINITY_DN22212_c0_g1, TRINITY_DN22212_c0_g2	OG0001306	Reticulon-like protein B21	0.742133	0.259659	-0.065776	-0.00219067	-1.35996	0.00382082	0.110359	0.0360265	0.122271	0.0118542	-0.0259469	-0.0038026	-0.0630211	0.000485455	0.0014442	-0.0304055	-0.134538	-0.095848	-0.0236174	-0.00897359	-0.119647	-0.0384964	-0.0415066	3.77076e-05	0.23774
Gossypium arboreum		rRNA biogenesis protein RRP5	NA	TRINITY_DN22492_c0_g1	0	0	0	TRINITY_DN22492_c0_g1, TRINITY_DN57339_c0_g3, TRINITY_DN57339_c2_g1	0	TRINITY_DN63083_c0_g5	Gohir.D05G345852.1.p	TRINITY_DN36590_c2_g1	0	OG0024339	rRNA biogenesis protein RRP5	-0.285059	-1.35571	-0.0386786	-0.014188	0.102768	0	0	0	0	0	0	0	0	0	0	0	0	0	0	0	0	0	0	0	0
Gossypium arboreum	EC_2.1 transferase transferring one-carbon group	Probable jasmonic acid carboxyl methyltransferase 2	sp|Q9SPV4|SAMT_CLABR	TRINITY_DN6781_c2_g1	AT1G19640	TRINITY_DN26395_c1_g1, TRINITY_DN26395_c2_g1, TRINITY_DN7818_c0_g1	BVRB_1g007070	TRINITY_DN155036_c0_g1, TRINITY_DN28480_c0_g1, TRINITY_DN28480_c0_g2, TRINITY_DN6781_c2_g1	XP_017610330.1, XP_017614506.1	TRINITY_DN205_c1_g3, TRINITY_DN20863_c2_g1	Gohir.A05G192000.1.p, Gohir.A06G008200.1.p, Gohir.D05G195250.1.p, Gohir.D06G003900.1.p	TRINITY_DN11594_c1_g1, TRINITY_DN1899_c0_g1, TRINITY_DN19672_c2_g1, TRINITY_DN19672_c2_g2, TRINITY_DN3194_c0_g1, TRINITY_DN4585_c0_g1	TRINITY_DN12369_c0_g1, TRINITY_DN137586_c0_g1, TRINITY_DN146694_c0_g1, TRINITY_DN1748_c0_g1, TRINITY_DN467_c0_g1, TRINITY_DN467_c2_g1, TRINITY_DN5558_c0_g2, TRINITY_DN5558_c0_g4, TRINITY_DN5558_c1_g1, TRINITY_DN5558_c1_g3, TRINITY_DN5937_c1_g1	OG0001082_1	Salicylate carboxymethyltransferase	1.05805	1.02315	0.357601	-2e-05	-0.0673978	-0.0157748	0.144134	-0.290751	0.236509	-0.0946484	0	0	0	0	0	0.0736845	0.187923	0.176889	0.0179948	0.00759473	-0.038906	-0.00352886	-0.048323	0.000171727	0.0701363
Gossypium arboreum	scopoletin 8-hydroxylase *(S8H) &EC_1.14 oxidoreductase acting on paired donor with incorporation or reduction of molecular oxygen	Scopoletin 8-hydroxylase	sp|Q9LE86|S8H_ARATH	TRINITY_DN51355_c0_g1	0	0	0	TRINITY_DN321869_c0_g1, TRINITY_DN51355_c0_g1	XP_017605794.1, XP_017641077.1	TRINITY_DN41278_c0_g5	Gohir.A01G039800.1.p, Gohir.A11G291541.1.p, Gohir.D01G027600.1.p, Gohir.D11G301300.1.p	0	0	OG0016021	Scopoletin 8-hydroxylas	1.11688	0.279541	0.10888	-0.00406319	-0.110952	0	0	0	0	0	0	0	0	0	0	0	0	0	0	0	0	0	0	0	0
Gossypium arboreum	EC_2.1 transferase transferring one-carbon group & homocysteine S-methyltransferase	Homocysteine S-methyltransferase 3	sp|Q4VNK0|SMTA_BRAOT	TRINITY_DN21447_c0_g1	AT3G22740, AT3G63250	TRINITY_DN15500_c1_g1, TRINITY_DN6315_c2_g1, TRINITY_DN67696_c0_g1	BVRB_5g119700	TRINITY_DN152053_c0_g1, TRINITY_DN21447_c0_g1, TRINITY_DN4181_c0_g1, TRINITY_DN4181_c0_g2	XP_017626708.1, XP_017632303.1	TRINITY_DN101446_c0_g1, TRINITY_DN6294_c0_g1	Gohir.A02G033600.1.p, Gohir.A08G065100.1.p, Gohir.D02G040200.1.p, Gohir.D08G073600.1.p	TRINITY_DN13329_c0_g1, TRINITY_DN13329_c0_g2, TRINITY_DN25048_c0_g1, TRINITY_DN25048_c0_g3, TRINITY_DN3890_c0_g1, TRINITY_DN3890_c0_g2	TRINITY_DN16859_c0_g3, TRINITY_DN30485_c0_g1, TRINITY_DN30485_c0_g4, TRINITY_DN39072_c0_g1, TRINITY_DN39072_c0_g2	OG0002337	Selenocysteine Se-methyltransferase	-2.04838	-0.0556869	-0.284268	1.02732	0.242295	-0.0175452	0.0507956	0.0228695	0.0873151	0.0220279	-0.00515173	-0.00218705	-0.0633977	-0.000208925	-0.000922645	-0.0234005	0.0527363	0.0121676	0.0655892	0.0170717	0.0979597	0.0097677	-0.0533744	-0.000394752	-0.329583
Gossypium arboreum	EC_2.3 acyltransferase & serine O-acetyltransferase *(SAT)	Serine acetyltransferase 4	sp|Q8S895|SAT2_ARATH	TRINITY_DN31229_c1_g1	AT2G17640, AT4G35640	0	0	TRINITY_DN1866_c0_g1, TRINITY_DN31229_c1_g1, TRINITY_DN46545_c2_g1	XP_017641896.1	TRINITY_DN8466_c1_g1, TRINITY_DN8720_c0_g1	Gohir.A02G177000.1.p, Gohir.D03G002900.1.p	TRINITY_DN6367_c0_g1, TRINITY_DN6367_c0_g2	TRINITY_DN19989_c0_g1, TRINITY_DN19989_c0_g2	OG0010967_1	Serine acetyltransferase 2	-0.296932	0.171593	-0.0119916	1.06367	0.211401	-0.00569686	-0.059693	-0.0461707	-0.0568226	-0.0158689	0	0	0	0	0	0	0	0	0	0	0	0	0	0	0
Gossypium arboreum		Serine decarboxylase	NA	TRINITY_DN37905_c3_g2	0	TRINITY_DN7128_c0_g1	0	TRINITY_DN37905_c0_g1, TRINITY_DN37905_c3_g2, TRINITY_DN37905_c4_g1	0	TRINITY_DN2248_c0_g2	0	TRINITY_DN313131_c0_g1	TRINITY_DN24865_c0_g3	OG0021405_1	Serine decarboxylase	-0.00181244	-1.34698	-0.701011	-1.05987	-0.869567	0	0	0	0	0	0	0	0	0	0	0	0	0	0	0	0	0	0	0	0
Gossypium arboreum	EC_2.7 transferase transferring phosphorus-containing group	Serine/threonine-protein kinase CTR1	NA	TRINITY_DN12561_c1_g1	AT4G24480	TRINITY_DN19630_c4_g1, TRINITY_DN29180_c0_g1, TRINITY_DN42683_c0_g2, TRINITY_DN46311_c0_g4, TRINITY_DN9470_c1_g1	BVRB_1g005600	TRINITY_DN12561_c1_g1, TRINITY_DN19080_c0_g2, TRINITY_DN20122_c0_g1, TRINITY_DN30961_c0_g2, TRINITY_DN35506_c0_g1, TRINITY_DN4645_c0_g2, TRINITY_DN4645_c1_g1, TRINITY_DN49236_c0_g1, TRINITY_DN49236_c0_g2, TRINITY_DN5501_c1_g1	XP_017603401.1, XP_017645576.1	TRINITY_DN14229_c0_g4, TRINITY_DN17766_c1_g3, TRINITY_DN355_c0_g2, TRINITY_DN526_c0_g1, TRINITY_DN526_c0_g2, TRINITY_DN74525_c0_g1	Gohir.A05G218900.1.p, Gohir.A06G031600.1.p, Gohir.D05G221600.1.p, Gohir.D06G030800.3.p	TRINITY_DN12451_c0_g3, TRINITY_DN4131_c2_g1, TRINITY_DN45315_c1_g1, TRINITY_DN5643_c0_g2, TRINITY_DN8022_c0_g1	TRINITY_DN1992_c0_g2, TRINITY_DN261564_c0_g1, TRINITY_DN33721_c0_g2, TRINITY_DN59151_c3_g1, TRINITY_DN6482_c0_g1	OG0001339	Serine/threonine-protein kinase CTR1	0.283339	1.06302	0.021877	0.00372459	-0.155802	0.122039	0.0971891	0.0520302	-0.030359	-0.0545594	0	0	0	0	0	-0.0540145	-0.15634	-0.0659754	-0.0240468	0.000445509	0.108691	0.00550677	0.170856	-0.000184012	-0.0511083
Gossypium arboreum	catalytic component of PP1 phosphatase &EC_3.1 hydrolase acting on ester bond	Serine/threonine-protein phosphatase PP1	sp|P48489|PP1_ORYSJ	TRINITY_DN123348_c0_g1	AT1G64040, AT2G29400, AT2G39840, AT3G05580, AT3G46820, AT4G11240, AT5G27840, AT5G43380, AT5G59160	TRINITY_DN35893_c0_g1, TRINITY_DN3714_c0_g2, TRINITY_DN3714_c0_g3, TRINITY_DN3868_c0_g1, TRINITY_DN4551_c1_g1, TRINITY_DN4551_c1_g3, TRINITY_DN5636_c0_g2, TRINITY_DN9986_c0_g1	BVRB_2g025590, BVRB_3g049180, BVRB_4g083490, BVRB_5g099770, BVRB_7g173150	TRINITY_DN10827_c1_g1, TRINITY_DN123348_c0_g1, TRINITY_DN14973_c0_g1, TRINITY_DN16232_c0_g1, TRINITY_DN16232_c0_g2, TRINITY_DN21109_c0_g3, TRINITY_DN2494_c0_g1, TRINITY_DN27731_c1_g1, TRINITY_DN6607_c0_g1, TRINITY_DN6607_c0_g2, TRINITY_DN7591_c0_g2, TRINITY_DN76329_c0_g3	XP_017611696.1, XP_017614079.1, XP_017619993.1, XP_017620220.1, XP_017620742.1, XP_017626356.1, XP_017629663.1, XP_017630123.1, XP_017632336.1, XP_017638837.1, XP_017646675.1, XP_017646676.1, XP_052883105.1	TRINITY_DN1163_c1_g1, TRINITY_DN122828_c0_g1, TRINITY_DN1291_c2_g1, TRINITY_DN18926_c0_g1, TRINITY_DN5418_c0_g1, TRINITY_DN5418_c0_g2, TRINITY_DN5418_c0_g3, TRINITY_DN5418_c0_g4, TRINITY_DN6286_c0_g1, TRINITY_DN6286_c0_g2, TRINITY_DN9651_c1_g1	Gohir.A02G039100.1.p, Gohir.A02G089400.1.p, Gohir.A02G105000.5.p, Gohir.A03G045900.1.p, Gohir.A05G092400.1.p, Gohir.A07G100900.1.p, Gohir.A08G208400.1.p, Gohir.A09G226800.1.p, Gohir.A10G224100.2.p, Gohir.A11G294000.1.p, Gohir.A13G168100.1.p, Gohir.D02G045200.1.p, Gohir.D03G078800.1.p, Gohir.D03G121300.2.p, Gohir.D05G093200.1.p, Gohir.D07G104900.1.p, Gohir.D08G225200.1.p, Gohir.D09G227700.1.p, Goh…	TRINITY_DN1260_c0_g1, TRINITY_DN25006_c0_g1, TRINITY_DN25006_c0_g2, TRINITY_DN35664_c0_g1, TRINITY_DN48101_c0_g1, TRINITY_DN62278_c0_g1, TRINITY_DN6273_c0_g1, TRINITY_DN6273_c0_g2, TRINITY_DN8844_c2_g1	TRINITY_DN10922_c0_g1, TRINITY_DN13174_c0_g2, TRINITY_DN140042_c0_g1, TRINITY_DN140042_c1_g1, TRINITY_DN32469_c0_g1, TRINITY_DN42647_c1_g1, TRINITY_DN46813_c0_g1, TRINITY_DN46813_c1_g1, TRINITY_DN5767_c0_g1, TRINITY_DN65405_c0_g2, TRINITY_DN65405_c1_g2, TRINITY_DN65405_c1_g3, TRINITY_DN66447_c0_g2, TRINITY_DN8401_c0_g1	OG0000098_1	Serine/threonine-protein phosphatase PP	-0.338626	-0.00171503	0.0775284	0.0557882	1.36616	-0.391607	-0.0347339	-0.112214	0.287931	0.0799403	0.0178854	0.00362025	0.0662076	-2.12776e-05	-0.000197416	0.00827293	0.142943	0.0480262	0.0818071	0.0119882	0.0106061	-0.000238504	0.283682	-0.000141618	0.269749
Gossypium arboreum		Subtilisin-like protease SBT5.1	NA	TRINITY_DN11487_c0_g2	0	TRINITY_DN19169_c0_g2	0	TRINITY_DN11487_c0_g2, TRINITY_DN16526_c0_g2, TRINITY_DN51889_c0_g1	0	TRINITY_DN109138_c0_g1, TRINITY_DN16591_c0_g2, TRINITY_DN16591_c0_g3	0	0	0	OG0020948	Subtilisin-like protease SBT5.1	0.116943	0.684885	-0.133386	0.00557164	-1.16568	-0.0115827	0.231627	0.107854	0.315529	0.0746541	0	0	0	0	0	0	0	0	0	0	0	0	0	0	0
Gossypium arboreum		Sugar carrier protein C	NA	TRINITY_DN18321_c0_g1	0	TRINITY_DN157604_c0_g1, TRINITY_DN5553_c0_g2, TRINITY_DN76220_c0_g1	0	TRINITY_DN18321_c0_g1, TRINITY_DN18321_c1_g1	0	TRINITY_DN132278_c0_g1, TRINITY_DN3388_c0_g1	0	TRINITY_DN230517_c0_g1	TRINITY_DN116136_c0_g2	OG0017810	Sugar carrier protein C	0.967709	0.86414	-0.03355	-0.000155023	-1.32751	-0.00319243	-0.238526	0.0483441	-0.242727	0.0226405	0	0	0	0	0	0	0	0	0	0	0	0	0	0	0
Gossypium arboreum	plastidial thioredoxin *(TrxL2)	Thioredoxin-like 3-1, chloroplastic	NA	TRINITY_DN1708_c0_g1	AT5G06690	TRINITY_DN15838_c0_g1, TRINITY_DN1869_c0_g1	BVRB_3g059980	TRINITY_DN1708_c0_g1, TRINITY_DN1708_c0_g2	XP_017614232.1	TRINITY_DN9370_c0_g1, TRINITY_DN9370_c0_g2	Gohir.A04G051800.1.p, Gohir.D04G089600.1.p	TRINITY_DN13093_c0_g1, TRINITY_DN13093_c0_g2	TRINITY_DN2803_c0_g1, TRINITY_DN2803_c0_g2	OG0010083	Thioredoxin-like 3-1, chloroplastic	1.78639	2.27421	1.34766	0.00190279	-0.0265014	0.00322196	0.0129232	0.0777314	0.0111369	0.028414	-0.0109828	0.0030506	0.0212067	0.00360594	0.00346809	0.00100001	0.0919736	-0.144245	0.0773396	-0.079464	0.173697	0.00695169	-0.151856	-0.000428225	-0.543483
Gossypium arboreum		Transcription factor MYB111	NA	TRINITY_DN3850_c1_g1	0	0	0	TRINITY_DN3850_c1_g1	XP_017636526.1	TRINITY_DN4526_c3_g3	Gohir.A08G111000.1.p, Gohir.D08G124200.1.p	0	0	OG0024273	Transcription factor MYB111	0.363546	0.0774627	1.29374	-0.00667374	0.0362353	0	0	0	0	0	0	0	0	0	0	0	0	0	0	0	0	0	0	0	0
Gossypium arboreum		Transcription factor MYB2	NA	TRINITY_DN37312_c0_g3	0	0	0	TRINITY_DN37312_c0_g1, TRINITY_DN37312_c0_g3, TRINITY_DN4794_c2_g1	XP_017610350.1	TRINITY_DN103030_c0_g1	Gohir.A09G066800.1.p, Gohir.D09G066400.1.p	0	0	OG0019938	Transcription factor MYB2	2.21137	0.993595	0.0285499	-0.058909	-1.79685	0	0	0	0	0	0	0	0	0	0	0	0	0	0	0	0	0	0	0	0
Gossypium arboreum		Transcription repressor MYB4	sp|A0A4D6Q5I0|MYB4_CROXC	TRINITY_DN32885_c0_g1	0	0	0	TRINITY_DN32885_c0_g1, TRINITY_DN32885_c0_g3	XP_017622619.1	TRINITY_DN15462_c0_g1	Gohir.A01G153200.1.p, Gohir.D01G146000.1.p	0	0	OG0021891	Transcription factor MYB4 OS=	0.039657	0.0113868	1.12126	-0.000728543	0.913795	0.0495086	0.307282	-0.0307263	0.123879	-0.063359	0	0	0	0	0	0	0	0	0	0	0	0	0	0	0
Gossypium arboreum		Transcription initiation factor TFIID subunit 12b	NA	TRINITY_DN16750_c0_g1	AT1G17440	TRINITY_DN289_c1_g1, TRINITY_DN289_c1_g5, TRINITY_DN41464_c2_g1, TRINITY_DN9653_c2_g1	BVRB_4g077060	TRINITY_DN16750_c0_g1, TRINITY_DN26673_c1_g1, TRINITY_DN4002_c0_g2, TRINITY_DN50257_c0_g1, TRINITY_DN69441_c1_g1, TRINITY_DN993_c0_g3, TRINITY_DN993_c1_g1	XP_017615547.1, XP_017649993.1	TRINITY_DN15350_c0_g3, TRINITY_DN26056_c0_g1, TRINITY_DN437_c1_g1	Gohir.A06G193600.1.p, Gohir.A10G053200.1.p, Gohir.D06G201400.2.p, Gohir.D10G055000.3.p	TRINITY_DN1936_c1_g1, TRINITY_DN5801_c0_g1	TRINITY_DN20018_c4_g1, TRINITY_DN9443_c0_g1	OG0003417	Transcription initiation factor TFIID subunit 12b	-0.32046	-1.02802	-0.191773	-0.0100846	0.0177035	0.0911518	0.0263531	0.0720108	-0.0762276	-0.0205205	0.00118901	0.00129825	0.0138783	0.000316756	9.08978e-05	-0.00844015	-0.0124282	-0.00866948	-0.000180733	0.000885631	-0.0932813	-0.00807077	-0.0778451	0.000224695	0.165752
Gossypium arboreum	methylcytosine-specific DNA glycosylase *(ROS1)	Transcriptional activator DEMETER	NA	TRINITY_DN30406_c0_g2	0	0	0	TRINITY_DN30406_c0_g1, TRINITY_DN30406_c0_g2	0	TRINITY_DN24096_c0_g1, TRINITY_DN24096_c1_g1	0	0	0	OG0032763	Transcriptional activator DEMETER	0.243235	0.0741203	-0.0717877	-0.00396592	-1.2267	0	0	0	0	0	0	0	0	0	0	0	0	0	0	0	0	0	0	0	0
Gossypium arboreum		Transmembrane 9 superfamily member 11	NA	NA	NA	NA	NA	NA	NA	NA	NA	NA	NA	TRINITY_DN4143_c2_g1	Transmembrane 9 superfamily member 11	-0.326416	0.162934	0.0444756	1.53977	1.04197	0	0	0	0	0	0	0	0	0	0	0	0	0	0	0	0	0	0	0	0
Gossypium arboreum		Tubulin beta-8 chain	NA	TRINITY_DN52225_c0_g1	0	TRINITY_DN10930_c0_g5, TRINITY_DN10930_c0_g6, TRINITY_DN132170_c0_g1, TRINITY_DN30532_c0_g1, TRINITY_DN55104_c0_g1	0	TRINITY_DN14357_c0_g1, TRINITY_DN14862_c0_g1, TRINITY_DN16501_c1_g1, TRINITY_DN16694_c0_g1, TRINITY_DN17556_c0_g1, TRINITY_DN22393_c1_g1, TRINITY_DN25187_c1_g3, TRINITY_DN2955_c0_g2, TRINITY_DN29883_c0_g1, TRINITY_DN29883_c0_g4, TRINITY_DN29883_c1_g2, TRINITY_DN45157_c2_g3, TRINITY_DN52225_c0_g1, TRINITY_DN52225_c0_g2, TRINITY_DN52225_c1_g1	0	TRINITY_DN11187_c0_g1, TRINITY_DN11187_c0_g4, TRINITY_DN1175_c1_g6, TRINITY_DN122386_c0_g1, TRINITY_DN13411_c0_g1, TRINITY_DN13411_c0_g3, TRINITY_DN15654_c1_g2, TRINITY_DN15654_c1_g3, TRINITY_DN15654_c3_g1, TRINITY_DN15654_c5_g1, TRINITY_DN18364_c0_g1, TRINITY_DN18364_c1_g1, TRINITY_DN24679_c0_g1, TRINITY_DN2825_c1_g3, TRINITY_DN38012_c0_g1, TRINITY_DN4653_c2_g1, TRINITY_DN49688_c0_g1, TRINITY_DN…	0	TRINITY_DN16464_c1_g1, TRINITY_DN16464_c1_g2, TRINITY_DN16693_c0_g1, TRINITY_DN262811_c0_g1, TRINITY_DN38193_c2_g1, TRINITY_DN48446_c0_g1, TRINITY_DN608_c3_g1, TRINITY_DN608_c3_g2, TRINITY_DN608_c5_g1, TRINITY_DN80890_c0_g1	TRINITY_DN101162_c0_g1, TRINITY_DN108773_c0_g1, TRINITY_DN17609_c0_g1, TRINITY_DN211866_c0_g1, TRINITY_DN23662_c0_g2, TRINITY_DN31730_c2_g2, TRINITY_DN47870_c4_g1, TRINITY_DN69454_c0_g2, TRINITY_DN70680_c0_g1, TRINITY_DN736_c1_g2, TRINITY_DN75209_c0_g1, TRINITY_DN8896_c0_g1	OG0000485_2	Tubulin beta-8 chain	-0.439925	-1.48419	0.010123	-0.0114396	0.638507	-0.010878	-0.431174	0.0116526	-0.370655	0.0116588	0	0	0	0	0	-0.0544124	-0.0701512	-0.0356384	0.00685794	0.0101746	-0.070215	0.00134113	0.401417	0.000623778	0.668129
Gossypium arboreum	deubiquitinase *(UBP12-13) & deubiquitinase *(UBP12-13)	Ubiquitin C-terminal hydrolase 12	NA	TRINITY_DN30352_c0_g1	0	TRINITY_DN10071_c3_g1, TRINITY_DN17090_c0_g3	0	TRINITY_DN30352_c0_g1, TRINITY_DN30352_c0_g2, TRINITY_DN4049_c0_g1, TRINITY_DN4049_c0_g2	0	TRINITY_DN5968_c0_g1	0	TRINITY_DN1472_c1_g1, TRINITY_DN46363_c0_g1	TRINITY_DN18186_c5_g1, TRINITY_DN47170_c0_g2	OG0015737	Ubiquitin C-terminal hydrolase 12	-0.921284	-1.04303	-0.358177	-0.000111088	0.0217504	0.00589109	-0.00356717	0.0312846	-0.00896394	0.0104698	0	0	0	0	0	0.0201704	-0.0160824	-0.0689876	-0.03849	-0.049802	0	0	0	0	0
Gossypium arboreum		Ubiquitin-activating enzyme E1 1	NA	TRINITY_DN2271_c0_g2	0	0	0	TRINITY_DN2271_c0_g2, TRINITY_DN60683_c1_g3	0	TRINITY_DN10700_c1_g1, TRINITY_DN10700_c4_g1, TRINITY_DN1142_c1_g3, TRINITY_DN142823_c0_g1	0	TRINITY_DN15688_c1_g1	0	OG0022126	Ubiquitin-activating enzyme E1 1	0.0221708	-0.0160435	-0.510032	-0.00150064	-1.0228	-0.0302408	0.0108736	0.0253979	0.0485918	0.033145	0	0	0	0	0	0.00778012	0.12824	-0.00720843	0.0739843	-0.00573594	0	0	0	0	0
Gossypium arboreum	UDP-D-glucuronic acid 4-epimerase	UDP-glucuronate 4-epimerase 3	NA	TRINITY_DN37306_c1_g1	0	TRINITY_DN9662_c1_g1	0	TRINITY_DN16980_c0_g1, TRINITY_DN37306_c0_g1, TRINITY_DN37306_c1_g1, TRINITY_DN37306_c2_g1, TRINITY_DN37306_c2_g2, TRINITY_DN37306_c3_g1	0	TRINITY_DN6894_c2_g1	0	TRINITY_DN15709_c0_g1, TRINITY_DN205250_c0_g1	0	OG0016722_1	UDP-glucuronate 4-epimerase 3	-1.18456	-0.556247	-0.227477	0.00187462	0.0664286	0	0	0	0	0	0	0	0	0	0	0	0	0	0	0	0	0	0	0	0
Gossypium arboreum	EC_2.4 glycosyltransferase	UDP-glycosyltransferase 76F1	NA	TRINITY_DN52057_c0_g1	0	TRINITY_DN1970_c1_g1	BVRB_2g025790	TRINITY_DN18405_c0_g3, TRINITY_DN45780_c0_g2, TRINITY_DN52057_c0_g1	0	0	0	0	0	OG0027295	UDP-glycosyltransferase 76F1	1.40553	0.395351	0.138602	-0.00396559	-0.118821	0	0	0	0	0	0	0	0	0	0	0	0	0	0	0	0	0	0	0	0
Gossypium arboreum		Uncharacterized membrane protein At4g09580	NA	TRINITY_DN14407_c0_g1	0	TRINITY_DN15793_c0_g2	0	TRINITY_DN14407_c0_g1, TRINITY_DN20742_c0_g4	XP_052881527.1	0	Gohir.D08G176000.2.p	TRINITY_DN20418_c0_g1	0	OG0023823	Uncharacterized membrane protein At4g09580	2.30386	2.58782	2.29194	0.000187436	-0.0239883	0	0	0	0	0	0	0	0	0	0	0.0428978	0.0155234	0.0183909	-0.0264451	-0.0121382	0	0	0	0	0
Gossypium arboreum		Putative ribonuclease H protein At1g65750	sp|P93295|M310_ARATH	TRINITY_DN50018_c0_g1	0	TRINITY_DN128331_c0_g1	0	TRINITY_DN1021_c4_g2, TRINITY_DN103632_c0_g1, TRINITY_DN11167_c0_g1, TRINITY_DN114493_c0_g1, TRINITY_DN130836_c1_g2, TRINITY_DN130836_c6_g1, TRINITY_DN150803_c1_g1, TRINITY_DN153495_c0_g1, TRINITY_DN17653_c5_g1, TRINITY_DN18576_c2_g1, TRINITY_DN1925_c1_g3, TRINITY_DN20140_c1_g1, TRINITY_DN20140_c4_g1, TRINITY_DN2241_c0_g1, TRINITY_DN2241_c1_g1, TRINITY_DN229341_c0_g1, TRINITY_DN2349_c0_g1, TRINIT…	XP_017635694.1, XP_017647956.1, XP_052874614.1, XP_052878272.1	TRINITY_DN10606_c1_g1, TRINITY_DN1162_c0_g1, TRINITY_DN12508_c0_g1, TRINITY_DN132336_c0_g1, TRINITY_DN14093_c0_g7, TRINITY_DN19028_c1_g1, TRINITY_DN19611_c0_g4, TRINITY_DN2009_c2_g1, TRINITY_DN23205_c1_g1, TRINITY_DN2476_c1_g1, TRINITY_DN2476_c4_g1, TRINITY_DN29392_c0_g1, TRINITY_DN35893_c0_g1, TRINITY_DN37423_c0_g1, TRINITY_DN4921_c0_g1, TRINITY_DN4954_c0_g2	Gohir.D03G055850.1.p, Gohir.D05G251601.1.p	0	0	OG0000146_20	Uncharacterized mitochondrial protein AtMg00310	-1.02121	-0.245998	-0.860825	0.00473531	-0.000358869	0	0	0	0	0	0	0	0	0	0	0	0	0	0	0	0	0	0	0	0
Gossypium arboreum		Uncharacterized mitochondrial protein AtMg00310	sp|P93295|M310_ARATH	TRINITY_DN5994_c0_g4	0	TRINITY_DN128331_c0_g1	0	TRINITY_DN1021_c4_g2, TRINITY_DN103632_c0_g1, TRINITY_DN11167_c0_g1, TRINITY_DN114493_c0_g1, TRINITY_DN130836_c1_g2, TRINITY_DN130836_c6_g1, TRINITY_DN150803_c1_g1, TRINITY_DN153495_c0_g1, TRINITY_DN17653_c5_g1, TRINITY_DN18576_c2_g1, TRINITY_DN1925_c1_g3, TRINITY_DN20140_c1_g1, TRINITY_DN20140_c4_g1, TRINITY_DN2241_c0_g1, TRINITY_DN2241_c1_g1, TRINITY_DN229341_c0_g1, TRINITY_DN2349_c0_g1, TRINIT…	XP_017635694.1, XP_017647956.1, XP_052874614.1, XP_052878272.1	TRINITY_DN10606_c1_g1, TRINITY_DN1162_c0_g1, TRINITY_DN12508_c0_g1, TRINITY_DN132336_c0_g1, TRINITY_DN14093_c0_g7, TRINITY_DN19028_c1_g1, TRINITY_DN19611_c0_g4, TRINITY_DN2009_c2_g1, TRINITY_DN23205_c1_g1, TRINITY_DN2476_c1_g1, TRINITY_DN2476_c4_g1, TRINITY_DN29392_c0_g1, TRINITY_DN35893_c0_g1, TRINITY_DN37423_c0_g1, TRINITY_DN4921_c0_g1, TRINITY_DN4954_c0_g2	Gohir.D03G055850.1.p, Gohir.D05G251601.1.p	0	0	OG0000146_21	Uncharacterized mitochondrial protein AtMg00310	-0.16618	-1.14057	-0.133045	-0.0164675	0.00398054	0	0	0	0	0	0	0	0	0	0	0	0	0	0	0	0	0	0	0	0
Gossypium arboreum		Uncharacterized mitochondrial protein AtMg00310	sp|P93295|M310_ARATH	TRINITY_DN25563_c5_g1	0	TRINITY_DN128331_c0_g1	0	TRINITY_DN1021_c4_g2, TRINITY_DN103632_c0_g1, TRINITY_DN11167_c0_g1, TRINITY_DN114493_c0_g1, TRINITY_DN130836_c1_g2, TRINITY_DN130836_c6_g1, TRINITY_DN150803_c1_g1, TRINITY_DN153495_c0_g1, TRINITY_DN17653_c5_g1, TRINITY_DN18576_c2_g1, TRINITY_DN1925_c1_g3, TRINITY_DN20140_c1_g1, TRINITY_DN20140_c4_g1, TRINITY_DN2241_c0_g1, TRINITY_DN2241_c1_g1, TRINITY_DN229341_c0_g1, TRINITY_DN2349_c0_g1, TRINIT…	XP_017635694.1, XP_017647956.1, XP_052874614.1, XP_052878272.1	TRINITY_DN10606_c1_g1, TRINITY_DN1162_c0_g1, TRINITY_DN12508_c0_g1, TRINITY_DN132336_c0_g1, TRINITY_DN14093_c0_g7, TRINITY_DN19028_c1_g1, TRINITY_DN19611_c0_g4, TRINITY_DN2009_c2_g1, TRINITY_DN23205_c1_g1, TRINITY_DN2476_c1_g1, TRINITY_DN2476_c4_g1, TRINITY_DN29392_c0_g1, TRINITY_DN35893_c0_g1, TRINITY_DN37423_c0_g1, TRINITY_DN4921_c0_g1, TRINITY_DN4954_c0_g2	Gohir.D03G055850.1.p, Gohir.D05G251601.1.p	0	0	OG0000146_7	Uncharacterized mitochondrial protein AtMg00310	-0.026899	-1.1094	-0.155075	-0.622034	-0.0762799	-0.316152	-0.045148	-0.0231899	0.190964	0.214196	0	0	0	0	0	0	0	0	0	0	0	0	0	0	0
Gossypium arboreum		Uncharacterized mitochondrial protein AtMg00310	sp|P93295|M310_ARATH	TRINITY_DN54405_c0_g1	0	0	0	TRINITY_DN2112_c1_g1, TRINITY_DN306090_c0_g1, TRINITY_DN49604_c2_g1, TRINITY_DN54405_c0_g1, TRINITY_DN54405_c0_g2, TRINITY_DN67216_c0_g1, TRINITY_DN67308_c0_g3, TRINITY_DN77489_c0_g1, TRINITY_DN92469_c0_g1	0	TRINITY_DN24592_c0_g2, TRINITY_DN34293_c0_g2	0	0	0	OG0016111_1	Uncharacterized mitochondrial protein AtMg00310	-0.08359	-1.2558	-0.0521577	-0.0879168	0.01407	0	0	0	0	0	0	0	0	0	0	0	0	0	0	0	0	0	0	0	0
Gossypium arboreum			sp|P92512|M710_ARATH	TRINITY_DN25494_c0_g1	0	0	0	TRINITY_DN15599_c0_g1, TRINITY_DN15599_c1_g1, TRINITY_DN25494_c0_g1	0	TRINITY_DN14396_c0_g1, TRINITY_DN21649_c0_g1, TRINITY_DN21649_c1_g1, TRINITY_DN27060_c0_g1, TRINITY_DN31892_c0_g1	0	TRINITY_DN2346_c2_g1	0	OG0018253_1	Uncharacterized mitochondrial protein AtMg00710	-1.1744	-0.461276	-0.205057	0.0261964	0.551894	0.0911517	-0.019426	-0.140034	-0.19189	-0.447239	0	0	0	0	0	0	0	0	0	0	0	0	0	0	0
Gossypium arboreum		Uncharacterized mitochondrial protein AtMg00820	NA	TRINITY_DN37115_c0_g2	ATMG00820	TRINITY_DN115102_c0_g1, TRINITY_DN115406_c0_g1, TRINITY_DN121173_c0_g1, TRINITY_DN128373_c0_g1, TRINITY_DN130367_c0_g1, TRINITY_DN140519_c0_g1, TRINITY_DN14090_c1_g1, TRINITY_DN147085_c0_g1, TRINITY_DN16306_c0_g4, TRINITY_DN172120_c0_g1, TRINITY_DN180285_c0_g1, TRINITY_DN23562_c0_g1, TRINITY_DN27657_c5_g1, TRINITY_DN30830_c1_g1, TRINITY_DN31765_c1_g2, TRINITY_DN37457_c0_g1, TRINITY_DN38630_c0_g1,…	BVRB_5g101840	TRINITY_DN120253_c0_g2, TRINITY_DN120_c0_g1, TRINITY_DN120_c2_g3, TRINITY_DN131345_c3_g1, TRINITY_DN16057_c0_g1, TRINITY_DN16789_c0_g4, TRINITY_DN21_c1_g3, TRINITY_DN23064_c0_g1, TRINITY_DN242470_c0_g1, TRINITY_DN278976_c0_g1, TRINITY_DN29051_c0_g1, TRINITY_DN296346_c0_g1, TRINITY_DN31217_c0_g2, TRINITY_DN37115_c0_g1, TRINITY_DN37115_c0_g2, TRINITY_DN43849_c1_g1, TRINITY_DN44554_c0_g1, TRINITY_DN…	XP_017614105.1, XP_017618206.1, XP_017621277.1, XP_017622080.1	TRINITY_DN10930_c2_g1, TRINITY_DN11419_c0_g1, TRINITY_DN14717_c0_g1, TRINITY_DN14717_c0_g2, TRINITY_DN17109_c0_g1, TRINITY_DN25121_c1_g2, TRINITY_DN25345_c0_g1, TRINITY_DN33537_c0_g1, TRINITY_DN488_c4_g1, TRINITY_DN71784_c0_g1, TRINITY_DN92915_c0_g1	Gohir.D10G207950.1.p	TRINITY_DN11456_c1_g1, TRINITY_DN133275_c0_g1, TRINITY_DN13622_c0_g1, TRINITY_DN13622_c0_g2, TRINITY_DN149402_c0_g1, TRINITY_DN15278_c0_g1, TRINITY_DN15278_c0_g4, TRINITY_DN159598_c1_g1, TRINITY_DN16054_c0_g1, TRINITY_DN16340_c0_g1, TRINITY_DN16340_c0_g3, TRINITY_DN17993_c1_g1, TRINITY_DN2254_c1_g1, TRINITY_DN2254_c1_g2, TRINITY_DN24710_c1_g1, TRINITY_DN25292_c1_g2, TRINITY_DN25803_c0_g1, TRINITY…	TRINITY_DN100225_c0_g1, TRINITY_DN11045_c0_g1, TRINITY_DN11137_c0_g2, TRINITY_DN12397_c0_g1, TRINITY_DN12397_c0_g2, TRINITY_DN12592_c0_g1, TRINITY_DN12948_c0_g1, TRINITY_DN131775_c0_g1, TRINITY_DN137709_c0_g1, TRINITY_DN137709_c0_g2, TRINITY_DN14701_c1_g1, TRINITY_DN166071_c0_g1, TRINITY_DN173852_c0_g1, TRINITY_DN18376_c0_g1, TRINITY_DN18376_c1_g1, TRINITY_DN190998_c0_g1, TRINITY_DN19099_c0_g1, T…	OG0000053_4	Uncharacterized mitochondrial protein AtMg00820	-0.131987	-0.120486	-2.80011	0.000554721	-0.361774	0	0	0	0	0	0	0	0	0	0	-0.00249234	0.0717891	-0.0283835	0.0606567	-0.00839186	0.0247858	0.00268485	-0.118839	-0.000100631	-0.218701
Gossypium arboreum	actin filament-bundling factor *(THRUMIN)	Uncharacterized protein At5g39865	NA	TRINITY_DN7806_c0_g2	AT1G64500	TRINITY_DN6157_c0_g1, TRINITY_DN6157_c0_g2	0	TRINITY_DN7806_c0_g1, TRINITY_DN7806_c0_g2	XP_017603756.1	TRINITY_DN150637_c0_g1, TRINITY_DN81978_c0_g1	Gohir.A11G025400.1.p, Gohir.D11G025050.1.p	TRINITY_DN263049_c0_g1, TRINITY_DN311538_c0_g1	TRINITY_DN70976_c0_g1, TRINITY_DN70976_c0_g2	TRINITY_DN12324_c0_g1	Uncharacterized protein At5g39865	0.0828788	1.48117	0.0191014	0.805627	-0.0434681	0	0	0	0	0	0	0	0	0	0	0	0	0	0	0	0	0	0	0	0
Gossypium arboreum		Uncharacterized protein ORF91	NA	TRINITY_DN13608_c0_g2	0	TRINITY_DN36744_c2_g1, TRINITY_DN395_c1_g1	BVRB_042430	TRINITY_DN13608_c0_g2, TRINITY_DN22915_c1_g1, TRINITY_DN22915_c1_g3, TRINITY_DN31736_c2_g1, TRINITY_DN338_c0_g1	0	TRINITY_DN7769_c1_g1, TRINITY_DN8442_c0_g1	0	TRINITY_DN3242_c0_g1	TRINITY_DN31168_c0_g3, TRINITY_DN37181_c0_g1	OG0014476	Uncharacterized protein ORF91	-0.240843	-3.50883	-0.083736	-0.0227244	0.0266742	-0.222772	-0.13859	-0.69416	0.0458278	-0.0131943	0.0033794	0.000683692	-0.028242	-0.000282097	-0.00581291	0.027122	-0.0360038	0.152616	-0.0550153	0.0187549	0	0	0	0	0
Gossypium arboreum	component *(MON1/SAND) of MON1-CCZ1 RAB7 guanine nucleotide exchange factor complex	Vacuolar fusion protein MON1 homolog	NA	TRINITY_DN39075_c0_g2	0	0	0	TRINITY_DN39075_c0_g1, TRINITY_DN39075_c0_g2, TRINITY_DN50693_c0_g1	0	TRINITY_DN13460_c2_g2	0	TRINITY_DN19128_c4_g1	0	OG0027633	Vacuolar fusion protein MON1 homolog	-0.162931	-1.24128	-0.157803	-0.508891	-0.000545593	0	0	0	0	0	0	0	0	0	0	0	0	0	0	0	0	0	0	0	0
Gossypium arboreum	regulatory protein *(VQ10) of WRKY transcription factor activity		sp|Q8VYI5|VQ10_ARATH	TRINITY_DN44011_c0_g1	AT1G17147, AT1G78410	TRINITY_DN43470_c0_g1	BVRB_9g221430	TRINITY_DN209899_c0_g1, TRINITY_DN43015_c0_g1, TRINITY_DN44011_c0_g1	XP_017604809.1, XP_017622019.1	TRINITY_DN5249_c0_g1, TRINITY_DN5249_c0_g3, TRINITY_DN9236_c0_g1, TRINITY_DN9236_c1_g1	Gohir.A04G046900.1.p, Gohir.D01G029300.1.p, Gohir.D05G333300.1.p	TRINITY_DN203065_c0_g1, TRINITY_DN2884_c0_g1, TRINITY_DN291947_c0_g1, TRINITY_DN7455_c0_g1	TRINITY_DN2554_c0_g1, TRINITY_DN2554_c0_g3, TRINITY_DN2554_c0_g4, TRINITY_DN2554_c0_g5	OG0003615	VQ motif-containing protein 10	1.42812	1.69268	0.470805	0.000615018	-0.0352262	0.00218348	0.0123712	-0.103654	0.0121341	-0.0462852	0	0	0	0	0	0.0424625	-0.0285644	0.00522813	-0.0837657	-0.0155172	-0.117857	-0.030378	-0.411484	0.000172872	-0.11689
Gossypium arboreum		Wound-induced protein WIN2	sp|P09762|WIN2_SOLTU	TRINITY_DN26917_c0_g1	AT3G04720	TRINITY_DN1250_c0_g1, TRINITY_DN15890_c1_g1, TRINITY_DN15890_c2_g1	BVRB_4g082240, BVRB_4g086470	TRINITY_DN16566_c0_g1, TRINITY_DN16566_c0_g2, TRINITY_DN16566_c0_g3, TRINITY_DN26917_c0_g1, TRINITY_DN26917_c0_g2, TRINITY_DN270089_c0_g1, TRINITY_DN41096_c0_g1	XP_017618660.1, XP_017619011.1, XP_017627558.1, XP_017630145.1	TRINITY_DN121991_c0_g1, TRINITY_DN141597_c0_g1, TRINITY_DN25016_c0_g1, TRINITY_DN8296_c0_g3, TRINITY_DN8296_c0_g4	Gohir.A11G252500.1.p, Gohir.A11G252700.1.p, Gohir.A13G169600.1.p, Gohir.A13G169800.1.p, Gohir.D11G262300.1.p, Gohir.D11G262600.1.p, Gohir.D13G175100.1.p, Gohir.D13G175150.1.p, Gohir.D13G175200.1.p	TRINITY_DN48327_c0_g1, TRINITY_DN48327_c0_g2	TRINITY_DN3501_c1_g1, TRINITY_DN456743_c0_g1	OG0001362_1	Wound-induced protein WIN2	1.68973	0.85414	0.173069	-0.0037043	-0.315295	0.089336	0.567905	0.0481132	0.139688	-0.031386	0	0	0	0	0	0	0	0	0	0	0	0	0	0	0
Gossypium arboreum		Zinc finger CCCH domain-containing protein 44	NA	TRINITY_DN9163_c0_g2	AT2G18090, AT3G51120	0	BVRB_6g145250	TRINITY_DN1361_c0_g3, TRINITY_DN15122_c0_g1, TRINITY_DN1789_c0_g1, TRINITY_DN1789_c0_g2, TRINITY_DN28033_c2_g1, TRINITY_DN33301_c0_g1, TRINITY_DN33301_c1_g1, TRINITY_DN34854_c0_g3, TRINITY_DN53078_c0_g1, TRINITY_DN54339_c1_g1, TRINITY_DN70124_c0_g1, TRINITY_DN8189_c0_g1, TRINITY_DN8189_c0_g2, TRINITY_DN8189_c0_g3, TRINITY_DN83328_c0_g1, TRINITY_DN9163_c0_g1, TRINITY_DN9163_c0_g2, TRINITY_DN9163_c…	XP_017636973.1, XP_052877136.1	TRINITY_DN13299_c0_g1, TRINITY_DN13299_c0_g2, TRINITY_DN13299_c4_g1, TRINITY_DN13299_c6_g1, TRINITY_DN29518_c1_g1, TRINITY_DN29518_c1_g3, TRINITY_DN29518_c1_g4, TRINITY_DN665_c0_g1	Gohir.A02G169000.1.p, Gohir.A10G097500.1.p, Gohir.A11G042625.1.p, Gohir.A11G042650.1.p, Gohir.A11G177900.1.p, Gohir.D03G011000.1.p, Gohir.D10G090700.1.p, Gohir.D11G046150.1.p, Gohir.D11G185700.1.p	TRINITY_DN119382_c0_g1, TRINITY_DN15889_c1_g1, TRINITY_DN15889_c1_g2, TRINITY_DN15889_c1_g3, TRINITY_DN15889_c1_g5, TRINITY_DN15889_c1_g6, TRINITY_DN15889_c1_g7, TRINITY_DN24751_c0_g2, TRINITY_DN5945_c0_g1	TRINITY_DN13929_c0_g2, TRINITY_DN13929_c1_g1, TRINITY_DN13929_c1_g2, TRINITY_DN13929_c1_g3, TRINITY_DN13929_c2_g1, TRINITY_DN16855_c0_g4, TRINITY_DN2092_c6_g1, TRINITY_DN2092_c6_g2	OG0000401_4	Zinc finger CCCH domain-containing protein 44	-0.0381195	-1.94255	-0.502922	-1.53745	-0.254585	0	0	0	0	0	0	0	0	0	0	0.029217	0.0195264	0.0264814	-0.0138482	-0.0042762	-0.111301	-0.180699	-0.216568	-0.000520241	0.0455112
Gossypium hirsutum	class-C-III small heat-shock-responsive protein	17.4 kDa class III heat shock protein	sp|Q9SYG1|HS174_ARATH	TRINITY_DN18461_c0_g2	AT1G54050	TRINITY_DN18262_c0_g1	BVRB_7g169490	TRINITY_DN8962_c0_g1, TRINITY_DN8962_c0_g2	XP_017605097.1	TRINITY_DN18461_c0_g1, TRINITY_DN18461_c0_g2	Gohir.A05G137800.1.p, Gohir.D05G139900.1.p	TRINITY_DN6975_c0_g2, TRINITY_DN6975_c0_g3	TRINITY_DN5372_c0_g1	OG0012768	17.4 kDa class III heat shock protein	0.0632018	0.0361652	-0.0398389	-0.00134339	-0.209888	-0.354298	-0.733312	-1.61001	-0.0952437	-0.948642	-0.000449972	0.000894045	0.0112183	0.000324839	0.000951776	0.0659406	0.012737	0.0320005	-0.0492272	-0.0117444	0.0155891	0.000562404	-0.00294652	-4.26343e-05	-0.0472055
Gossypium hirsutum	class-C-II small heat-shock-responsive protein	17.6 kDa class II heat shock protein	sp|P29830|HS176_ARATH	TRINITY_DN125522_c0_g1	AT5G12020, AT5G12030	TRINITY_DN17883_c0_g1, TRINITY_DN17883_c0_g4	BVRB_2g034210, BVRB_2g034220, BVRB_9g205180	TRINITY_DN12042_c0_g2, TRINITY_DN207197_c0_g1, TRINITY_DN4977_c0_g1, TRINITY_DN4977_c0_g2, TRINITY_DN88744_c0_g1	XP_017627060.1, XP_017636207.1, XP_017638998.1, XP_017639009.1	TRINITY_DN12423_c0_g3, TRINITY_DN12423_c1_g1, TRINITY_DN125522_c0_g1, TRINITY_DN82014_c0_g1	Gohir.A05G039900.1.p, Gohir.A05G040000.1.p, Gohir.A06G085100.2.p, Gohir.A07G020900.1.p, Gohir.D05G041400.1.p, Gohir.D05G041500.1.p, Gohir.D06G084500.1.p, Gohir.D07G020600.1.p	TRINITY_DN1577_c0_g1, TRINITY_DN1577_c0_g2, TRINITY_DN1577_c0_g3, TRINITY_DN17716_c0_g1	TRINITY_DN27422_c0_g1, TRINITY_DN6955_c0_g1, TRINITY_DN6955_c0_g2, TRINITY_DN6955_c0_g3, TRINITY_DN6955_c0_g4	OG0001155_2	17.6 kDa class II heat shock protein	0	0	0	0	0	0.0978998	1.27816	1.51822	0.314461	0.254066	0	0	0	0	0	0.117841	0.0602814	0.0135253	-0.0297681	-0.0402225	-0.137723	-0.0256169	-0.645936	0.000278277	-0.220235
Gossypium hirsutum	class-C-I small heat-shock-responsive protein	17.3 kDa class I heat shock protein	sp|P05478|HSP16_SOYBN	TRINITY_DN18722_c3_g2	AT1G07400, AT1G53540, AT1G59860, AT2G29500, AT3G46230, AT5G59720	TRINITY_DN1172_c0_g1, TRINITY_DN13015_c0_g1, TRINITY_DN33774_c0_g1, TRINITY_DN33774_c2_g1	BVRB_2g024120, BVRB_2g024630, BVRB_2g025830, BVRB_2g025840, BVRB_6g137670, BVRB_7g174030	TRINITY_DN14495_c0_g1, TRINITY_DN14495_c0_g2, TRINITY_DN204210_c0_g1, TRINITY_DN26084_c0_g1, TRINITY_DN26084_c0_g3, TRINITY_DN3210_c0_g1, TRINITY_DN36503_c0_g1, TRINITY_DN45734_c0_g1, TRINITY_DN45810_c0_g1, TRINITY_DN46521_c1_g1, TRINITY_DN55341_c1_g1	XP_017602985.1, XP_017603177.1, XP_017605427.1, XP_017617178.1, XP_017625292.1, XP_017625347.1, XP_017626157.1, XP_017632875.1, XP_017635076.1, XP_017639531.1, XP_017643789.1, XP_017646927.1, XP_017648343.1, XP_052886299.1	TRINITY_DN131139_c0_g1, TRINITY_DN1438_c0_g1, TRINITY_DN18722_c3_g2, TRINITY_DN18722_c3_g3, TRINITY_DN33241_c0_g1, TRINITY_DN33241_c0_g3, TRINITY_DN33241_c0_g4, TRINITY_DN33241_c3_g1, TRINITY_DN37920_c0_g1, TRINITY_DN71149_c0_g1, TRINITY_DN89670_c0_g1	Gohir.A02G085900.1.p, Gohir.A03G037000.1.p, Gohir.A05G091600.1.p, Gohir.A05G091700.1.p, Gohir.A05G096200.1.p, Gohir.A07G069100.1.p, Gohir.A07G097800.1.p, Gohir.A07G101900.1.p, Gohir.A07G102000.1.p, Gohir.A08G001800.1.p, Gohir.D02G062200.1.p, Gohir.D03G131300.1.p, Gohir.D05G092502.1.p, Gohir.D05G092600.1.p, Gohir.D05G096400.1.p, Gohir.D07G102100.1.p, Gohir.D07G106100.1.p, Gohir.D08G012500.1.p, Goh…	TRINITY_DN2593_c0_g2, TRINITY_DN2851_c0_g2, TRINITY_DN387_c0_g1, TRINITY_DN387_c0_g2	TRINITY_DN19160_c1_g1, TRINITY_DN27512_c0_g1, TRINITY_DN27512_c2_g1, TRINITY_DN27789_c0_g1	OG0000154_2	18.5 kDa class I heat shock protein	-0.0449472	-0.0397377	-0.115125	0.000199076	-0.0349575	0.578729	1.03355	0.372954	0.0481821	-0.0370133	0	0	0	0	0	0.0780459	0.0722181	-0.00973358	-0.0146704	-0.0510737	-0.0128841	0.00238021	-0.231408	0.000181718	-0.207839
Gossypium hirsutum		ABC transporter B family member 15	sp|Q0WML0|AB27B_ARATH	TRINITY_DN7580_c0_g3	AT3G28345, AT3G28360, AT3G28380, AT3G28390, AT3G28415	TRINITY_DN21326_c0_g1, TRINITY_DN22818_c0_g1	BVRB_2g040880, BVRB_8g197460	TRINITY_DN1187_c0_g1, TRINITY_DN18001_c0_g1, TRINITY_DN34858_c0_g1, TRINITY_DN34858_c0_g2, TRINITY_DN42030_c0_g1, TRINITY_DN42030_c2_g1	XP_017609654.1, XP_017622234.1, XP_017628710.2, XP_017645271.1	TRINITY_DN14818_c0_g1, TRINITY_DN14818_c1_g1, TRINITY_DN18093_c0_g1, TRINITY_DN29819_c0_g1, TRINITY_DN29819_c1_g1, TRINITY_DN7580_c0_g1, TRINITY_DN7580_c0_g3	Gohir.A05G362500.1.p, Gohir.A06G067000.2.p, Gohir.A07G217000.1.p, Gohir.A07G217100.1.p, Gohir.A09G023450.1.p, Gohir.D04G051900.1.p, Gohir.D06G065500.1.p, Gohir.D07G224000.1.p, Gohir.D07G224100.1.p, Gohir.D09G022801.1.p	TRINITY_DN107206_c0_g1, TRINITY_DN15909_c0_g3, TRINITY_DN18954_c0_g1, TRINITY_DN18954_c0_g2, TRINITY_DN18954_c0_g3	TRINITY_DN15147_c0_g2, TRINITY_DN16535_c1_g1, TRINITY_DN2656_c1_g1, TRINITY_DN933_c0_g1	OG0000633_1	ABC transporter B family member 27	0	0	0	0	0	-0.405276	-0.158696	-1.31874	0.0799114	-0.249394	0	0	0	0	0	0	0	0	0	0	-0.0989885	-0.0284172	-0.669635	-0.000116115	-0.435065
Gossypium hirsutum	EC_1.14 oxidoreductase acting on paired donor with incorporation or reduction of molecular oxygen	Abscisic acid 8'-hydroxylase CYP707A1	sp|Q9LJK2|ABAH4_ARATH	TRINITY_DN14408_c0_g1	AT3G19270	TRINITY_DN116287_c0_g1, TRINITY_DN83612_c0_g1	BVRB_003280	TRINITY_DN32610_c0_g1, TRINITY_DN32610_c0_g4, TRINITY_DN39003_c0_g1, TRINITY_DN47476_c1_g1, TRINITY_DN65144_c3_g1, TRINITY_DN8524_c0_g1	XP_017605192.1, XP_017618518.1, XP_017632363.1	TRINITY_DN14408_c0_g1, TRINITY_DN14408_c0_g2, TRINITY_DN3545_c0_g1, TRINITY_DN3545_c0_g2, TRINITY_DN3545_c0_g4	Gohir.A03G189000.1.p, Gohir.A05G202475.1.p, Gohir.A13G040500.1.p, Gohir.D02G209784.1.p, Gohir.D05G205600.1.p, Gohir.D12G204100.1.p, Gohir.D13G039200.1.p	TRINITY_DN45017_c0_g1, TRINITY_DN4623_c0_g1	TRINITY_DN14637_c0_g1	OG0002699	Abscisic acid 8'-hydroxylase 4	-0.878455	-0.337563	-0.0651961	0.00201773	0.219564	-0.434135	-0.343256	-1.4306	0.0276384	-0.107855	0	0	0	0	0	-0.0570137	-0.00625323	-0.0381844	0.050245	0.00734175	0.040448	-0.00347954	-0.180706	-0.000605007	-0.343135
Gossypium hirsutum	abscisic acid hydroxylase &EC_1.14 oxidoreductase acting on paired donor with incorporation or reduction of molecular oxygen	Abscisic acid 8'-hydroxylase 4	sp|Q9LJK2|ABAH4_ARATH	TRINITY_DN3545_c0_g4	AT3G19270	TRINITY_DN116287_c0_g1, TRINITY_DN83612_c0_g1	BVRB_003280	TRINITY_DN32610_c0_g1, TRINITY_DN32610_c0_g4, TRINITY_DN39003_c0_g1, TRINITY_DN47476_c1_g1, TRINITY_DN65144_c3_g1, TRINITY_DN8524_c0_g1	XP_017605192.1, XP_017618518.1, XP_017632363.1	TRINITY_DN14408_c0_g1, TRINITY_DN14408_c0_g2, TRINITY_DN3545_c0_g1, TRINITY_DN3545_c0_g2, TRINITY_DN3545_c0_g4	Gohir.A03G189000.1.p, Gohir.A05G202475.1.p, Gohir.A13G040500.1.p, Gohir.D02G209784.1.p, Gohir.D05G205600.1.p, Gohir.D12G204100.1.p, Gohir.D13G039200.1.p	TRINITY_DN45017_c0_g1, TRINITY_DN4623_c0_g1	TRINITY_DN14637_c0_g1	OG0002699_2	Abscisic acid 8'-hydroxylase 4	0	0	0	0	0	-1.43264	-1.13368	-2.58991	0.0373308	-0.260686	0	0	0	0	0	0	0	0	0	0	0	0	0	0	0
Gossypium hirsutum	accessory heme-binding protein *(HBP)		NA	NA	NA	NA	NA	NA	NA	NA	NA	NA	NA	TRINITY_DN23533_c0_g2	accessory heme-binding protein *(HBP)	0	0	0	0	0	-0.567304	-0.222021	-1.6169	0.0901077	-0.393239	0	0	0	0	0	0	0	0	0	0	0	0	0	0	0
Gossypium hirsutum	acidic chitinase *(CHIA)	Hevamine-A	sp|P51614|CHIT3_VITVI	TRINITY_DN98407_c0_g1	AT5G24090	TRINITY_DN15486_c0_g1, TRINITY_DN15782_c1_g1, TRINITY_DN4123_c0_g1, TRINITY_DN4749_c0_g1	BVRB_3g051020, BVRB_3g052780, BVRB_3g052790, BVRB_3g052810, BVRB_3g052830	TRINITY_DN178228_c0_g1, TRINITY_DN178941_c0_g1, TRINITY_DN52216_c0_g1, TRINITY_DN52216_c0_g2, TRINITY_DN53274_c0_g1, TRINITY_DN53274_c0_g3, TRINITY_DN53274_c0_g5, TRINITY_DN53274_c0_g6	XP_017614882.1, XP_017614889.1, XP_017618967.1, XP_017618969.1, XP_017636240.1, XP_017636585.1	TRINITY_DN2946_c0_g1, TRINITY_DN71233_c0_g1, TRINITY_DN71233_c1_g1, TRINITY_DN9016_c0_g1, TRINITY_DN98407_c0_g1	Gohir.A04G029800.1.p, Gohir.A04G029904.1.p, Gohir.A08G127300.1.p, Gohir.A12G105600.1.p, Gohir.A12G115300.2.p, Gohir.A12G254900.1.p, Gohir.A12G254933.1.p, Gohir.D03G116750.1.p, Gohir.D05G357000.1.p, Gohir.D05G357200.2.p, Gohir.D08G148700.1.p, Gohir.D12G109500.1.p, Gohir.D12G118800.1.p, Gohir.D12G254300.1.p, Gohir.D12G254400.1.p	TRINITY_DN15012_c0_g1, TRINITY_DN18126_c0_g2, TRINITY_DN18126_c0_g3, TRINITY_DN19535_c0_g1, TRINITY_DN45441_c0_g1	TRINITY_DN139756_c0_g1, TRINITY_DN139756_c0_g2, TRINITY_DN15784_c0_g2, TRINITY_DN17502_c0_g2, TRINITY_DN528581_c0_g1, TRINITY_DN54630_c1_g1, TRINITY_DN57316_c0_g3, TRINITY_DN5983_c0_g1, TRINITY_DN5983_c0_g2	OG0000297_3	Acidic endochitinase	0	0	0	0	0	0.00576368	0.949292	1.12367	0.808911	1.06392	0	0	0	0	0	0	0	0	0	0	0	0	0	0	0
Gossypium hirsutum	acyl CoA oxidase *(ACX) &EC_1.3 oxidoreductase acting on CH-CH group of donor	Acyl-coenzyme A oxidase, peroxisomal	sp|O64894|ACOX2_CUCMA	TRINITY_DN8298_c0_g2	AT5G65110	TRINITY_DN41123_c0_g1	BVRB_6g135430	TRINITY_DN15612_c0_g2, TRINITY_DN8564_c0_g1	XP_017623085.1, XP_017648218.1	TRINITY_DN18044_c0_g2, TRINITY_DN8298_c0_g2	Gohir.A10G085600.1.p, Gohir.A11G200400.1.p, Gohir.D10G102900.1.p, Gohir.D11G223300.1.p	TRINITY_DN54445_c0_g2	TRINITY_DN2756_c4_g1	OG0009563	Acyl-coenzyme A oxidase, peroxisomal	0.0072059	-0.0081554	-0.0968062	-0.000196486	-0.101042	0.891435	0.271844	1.42583	-0.173995	0.0576657	-0.0179181	-0.00556218	-0.0297303	0.000219021	0.00354045	0.0635311	0.0242082	0.0359709	-0.0344308	-0.00968723	-0.0197325	-0.00413684	0.409484	-0.000146942	0.486072
Gossypium hirsutum	solute transporter *(AAAP)	Amino acid transporter AVT6C	sp|F4KBM7|AVT6B_ARATH	TRINITY_DN5500_c0_g3	AT2G40420, AT3G56200	TRINITY_DN3249_c0_g1, TRINITY_DN5210_c0_g1, TRINITY_DN5756_c0_g1	BVRB_2g029670, BVRB_2g029680, BVRB_2g029700	TRINITY_DN12443_c0_g2, TRINITY_DN1369_c3_g1, TRINITY_DN183093_c0_g1, TRINITY_DN71425_c0_g1	XP_017643642.1, XP_052885414.1	TRINITY_DN102811_c0_g1, TRINITY_DN5500_c0_g1, TRINITY_DN5500_c0_g3, TRINITY_DN5500_c1_g1	Gohir.A05G332300.1.p, Gohir.A06G159300.1.p, Gohir.A06G159400.1.p, Gohir.D04G071000.1.p, Gohir.D06G165200.1.p, Gohir.D06G165300.1.p	TRINITY_DN3417_c0_g1, TRINITY_DN36684_c1_g1, TRINITY_DN36684_c3_g1	TRINITY_DN3407_c0_g1, TRINITY_DN5845_c2_g2, TRINITY_DN5845_c2_g3	OG0002170_1	Amino acid transporter AVT6B	0	0	0	0	0	0.232471	0.0480484	1.1244	-0.139822	0.118491	0.0153469	0.00187908	0.112985	-0.00148997	0.0026209	0	0	0	0	0	0	0	0	0	0
Gossypium hirsutum	transcription factor *(WRI/AIL)	AP2-like ethylene-responsive transcription factor At1g16060	sp|Q94AN4|AP2L1_ARATH	TRINITY_DN6481_c0_g1	AT1G16060, AT1G79700, AT3G54320	TRINITY_DN22024_c0_g1, TRINITY_DN22024_c0_g2, TRINITY_DN22201_c0_g1, TRINITY_DN22201_c0_g2	BVRB_4g096070, BVRB_8g191760	TRINITY_DN13327_c0_g1, TRINITY_DN13327_c0_g2, TRINITY_DN24587_c0_g1, TRINITY_DN24587_c0_g3, TRINITY_DN24587_c0_g5, TRINITY_DN38019_c1_g2, TRINITY_DN38019_c1_g3, TRINITY_DN8881_c0_g1	XP_017605062.1, XP_017614765.1, XP_017618302.1	TRINITY_DN20961_c0_g2, TRINITY_DN20961_c0_g3, TRINITY_DN30760_c3_g1, TRINITY_DN6481_c0_g1, TRINITY_DN6481_c0_g2, TRINITY_DN6481_c0_g3, TRINITY_DN934_c1_g1	Gohir.A04G052600.1.p, Gohir.A05G007800.1.p, Gohir.A05G117200.3.p, Gohir.A13G003600.2.p, Gohir.D04G088000.1.p, Gohir.D05G008650.1.p, Gohir.D05G118100.1.p, Gohir.D13G003500.1.p	TRINITY_DN28599_c0_g1, TRINITY_DN28599_c0_g2, TRINITY_DN4069_c0_g1, TRINITY_DN47605_c0_g1	TRINITY_DN43088_c0_g1, TRINITY_DN43088_c1_g1	OG0000914_1	AP2-like ethylene-responsive transcription factor At1g16060	0.225857	0.308396	0.0451327	0.000277858	-0.0671779	0.0316641	1.00194	-0.0309037	0.65926	-0.0398827	0	0	0	0	0	-0.0663583	-0.505284	-0.0573638	-0.035147	0.00730633	0	0	0	0	0
Gossypium hirsutum	plasma membrane intrinsic protein *(PIP)	Aquaporin PIP2-2	sp|P0DO53|PIP12_MUSAC	TRINITY_DN10073_c2_g5	0	0	0	TRINITY_DN5309_c1_g1, TRINITY_DN5309_c1_g2, TRINITY_DN9337_c0_g4, TRINITY_DN9337_c0_g5	0	TRINITY_DN10073_c2_g5, TRINITY_DN2905_c1_g1	0	0	0	OG0024708	Aquaporin PIP1-2 (Fragment)	-0.1063	-0.0155339	-0.100093	0.00439771	-0.00147466	-0.0749267	-0.00667139	-1.15454	0.0957858	-0.337549	0	0	0	0	0	0	0	0	0	0	0	0	0	0	0
Gossypium hirsutum	plasma membrane intrinsic protein *(PIP)	Probable aquaporin PIP-type 7a	sp|A0A804KTT0|PIP12_MUSAM	TRINITY_DN1406_c0_g1	AT1G01620, AT2G45960, AT3G61430, AT4G00430, AT4G23400	TRINITY_DN1468_c0_g1, TRINITY_DN6806_c1_g1, TRINITY_DN6806_c1_g4	BVRB_1g004510, BVRB_1g004520, BVRB_2g024080	TRINITY_DN1112_c0_g1, TRINITY_DN26693_c0_g1, TRINITY_DN26693_c1_g1, TRINITY_DN29089_c1_g2, TRINITY_DN29089_c1_g3, TRINITY_DN3122_c0_g1, TRINITY_DN3412_c0_g1, TRINITY_DN9337_c0_g2	XP_017618265.1, XP_017626353.1, XP_017627198.2, XP_017630562.2, XP_017641540.2, XP_017645998.1, XP_017646907.1, XP_017647218.1, XP_017647308.1	TRINITY_DN10073_c2_g4, TRINITY_DN10073_c5_g1, TRINITY_DN10183_c0_g2, TRINITY_DN10425_c0_g1, TRINITY_DN1406_c0_g1, TRINITY_DN2905_c0_g2, TRINITY_DN2905_c1_g2	Gohir.A03G017000.1.p, Gohir.A06G164300.1.p, Gohir.A08G183200.2.p, Gohir.A09G164100.1.p, Gohir.A10G233200.1.p, Gohir.A10G233300.1.p, Gohir.A10G233400.1.p, Gohir.A11G089300.2.p, Gohir.A11G329000.1.p, Gohir.A13G016300.1.p, Gohir.D03G150900.1.p, Gohir.D06G169900.1.p, Gohir.D08G201700.1.p, Gohir.D09G159600.1.p, Gohir.D10G245500.1.p, Gohir.D10G245600.1.p, Gohir.D10G245700.1.p, Gohir.D11G093600.1.p, Goh…	TRINITY_DN16487_c0_g1, TRINITY_DN16487_c0_g2, TRINITY_DN17434_c1_g2, TRINITY_DN33235_c0_g1, TRINITY_DN39579_c1_g1, TRINITY_DN39579_c2_g1, TRINITY_DN6703_c2_g1, TRINITY_DN6703_c2_g2, TRINITY_DN6703_c3_g1	TRINITY_DN1373_c3_g1, TRINITY_DN16989_c0_g1, TRINITY_DN16989_c0_g2, TRINITY_DN16989_c0_g4, TRINITY_DN23166_c1_g1, TRINITY_DN6628_c0_g1	OG0000194_4	Aquaporin PIP1-2 OS=	0.000421677	0.0138896	-0.00366405	0.000275514	-0.00372729	-0.466388	-0.170201	-1.00338	0.140575	-0.440274	0	0	0	0	0	0	0	0	0	0	-0.00692693	0.00320103	0.530596	0.000177116	0.571518
Gossypium hirsutum	plasma membrane intrinsic protein *(PIP)	Aquaporin PIP2-2	sp|P43287|PIP22_ARATH	TRINITY_DN11017_c0_g5	AT2G16850, AT2G37170, AT2G37180, AT2G39010, AT3G53420, AT3G54820, AT4G35100, AT5G60660	TRINITY_DN1093_c0_g1, TRINITY_DN17874_c0_g1, TRINITY_DN34247_c0_g1, TRINITY_DN3956_c0_g1, TRINITY_DN4396_c0_g1, TRINITY_DN4396_c0_g2	BVRB_7g162170, BVRB_9g207940, BVRB_9g207950, BVRB_9g213920	TRINITY_DN1112_c1_g1, TRINITY_DN14049_c0_g1, TRINITY_DN14049_c0_g2, TRINITY_DN17273_c0_g1, TRINITY_DN17273_c0_g2, TRINITY_DN23627_c0_g3, TRINITY_DN23627_c0_g4, TRINITY_DN23627_c0_g5, TRINITY_DN25920_c0_g1, TRINITY_DN25920_c0_g4, TRINITY_DN25920_c1_g1, TRINITY_DN26693_c0_g2, TRINITY_DN26693_c0_g4, TRINITY_DN4664_c0_g1, TRINITY_DN9337_c0_g1, TRINITY_DN9337_c0_g3	XP_017602920.1, XP_017606633.1, XP_017612690.1, XP_017623000.1, XP_017623046.1, XP_017625298.1, XP_017629038.1, XP_017632248.1, XP_017638919.1, XP_017641485.1, XP_017646646.1, XP_017649411.1, XP_052882691.1	TRINITY_DN10073_c1_g1, TRINITY_DN10073_c2_g6, TRINITY_DN11017_c0_g1, TRINITY_DN11017_c0_g2, TRINITY_DN11017_c0_g3, TRINITY_DN11017_c0_g5, TRINITY_DN11017_c0_g6, TRINITY_DN11017_c3_g1, TRINITY_DN11017_c4_g2, TRINITY_DN125642_c0_g1, TRINITY_DN13862_c0_g1, TRINITY_DN1406_c1_g1, TRINITY_DN153622_c0_g1, TRINITY_DN17914_c0_g1, TRINITY_DN17914_c0_g2, TRINITY_DN21848_c0_g1, TRINITY_DN2905_c0_g4, TRINITY_…	Gohir.A01G002300.1.p, Gohir.A01G169400.1.p, Gohir.A01G215200.1.p, Gohir.A01G215300.1.p, Gohir.A03G205200.1.p, Gohir.A04G074500.1.p, Gohir.A05G103200.1.p, Gohir.A08G000064.1.p, Gohir.A08G198000.1.p, Gohir.A09G149800.1.p, Gohir.A10G098900.1.p, Gohir.A10G205800.1.p, Gohir.A11G172700.1.p, Gohir.D01G001900.1.p, Gohir.D01G160500.2.p, Gohir.D01G203800.1.p, Gohir.D01G203900.1.p, Gohir.D02G226500.1.p, Goh…	TRINITY_DN11831_c0_g1, TRINITY_DN11831_c1_g1, TRINITY_DN1283_c0_g1, TRINITY_DN1283_c0_g2, TRINITY_DN17434_c1_g1, TRINITY_DN33584_c0_g1, TRINITY_DN38210_c0_g1, TRINITY_DN6328_c1_g1, TRINITY_DN8702_c0_g1, TRINITY_DN8702_c0_g3	TRINITY_DN20317_c0_g1, TRINITY_DN20591_c0_g1, TRINITY_DN20591_c0_g2, TRINITY_DN20591_c0_g3, TRINITY_DN3189_c1_g1, TRINITY_DN3554_c0_g1, TRINITY_DN38706_c0_g1, TRINITY_DN7135_c0_g1, TRINITY_DN7135_c0_g2, TRINITY_DN7310_c0_g1, TRINITY_DN9201_c0_g1, TRINITY_DN9201_c1_g1	OG0000074_14	Aquaporin PIP2-2	0	0	0	0	0	-0.121637	-0.274763	-1.32271	-0.037758	-0.957262	0	0	0	0	0	0	0	0	0	0	0	0	0	0	0
Gossypium hirsutum	tonoplast intrinsic protein *(TIP)	Aquaporin TIP2-1	sp|Q41951|TIP21_ARATH	TRINITY_DN20603_c0_g1	AT3G16240, AT4G17340, AT5G47450	TRINITY_DN5253_c0_g1, TRINITY_DN5253_c0_g3	BVRB_5g104450, BVRB_9g221230	TRINITY_DN37632_c0_g1	XP_017618251.1, XP_017625353.1, XP_017639241.1	TRINITY_DN127085_c0_g1, TRINITY_DN20603_c0_g1, TRINITY_DN20603_c0_g2	Gohir.A02G119200.1.p, Gohir.A03G007800.1.p, Gohir.A08G169400.1.p, Gohir.D03G163200.1.p	0	0	OG0006776	Aquaporin TIP2-1	0.16608	0.156813	0.00290474	-0.0003711	-0.163249	-0.0457483	-0.111584	-1.40808	-0.0397665	-0.800326	-0.0215109	-0.00559847	-0.586006	0.000146058	-0.0150241	0	0	0	0	0	0	0	0	0	0
Gossypium hirsutum	aromatic amino acid transporter *(HAAAP)		NA	TRINITY_DN5096_c0_g2	0	0	0	TRINITY_DN18674_c0_g1, TRINITY_DN65979_c0_g1, TRINITY_DN9655_c0_g1	XP_052880293.1	TRINITY_DN5096_c0_g2, TRINITY_DN5096_c0_g3	Gohir.A13G024000.2.p, Gohir.D13G022900.5.p	TRINITY_DN14777_c0_g2, TRINITY_DN14777_c0_g3	TRINITY_DN614_c0_g1, TRINITY_DN614_c0_g2	OG0012003	aromatic amino acid transporter *(HAAAP)	0	0	0	0	0	-0.341479	-0.730301	-1.41132	-0.0491279	-0.170321	0	0	0	0	0	0.0103193	-0.0553078	-0.0743502	-0.0670105	-0.0396726	-0.00288229	0.00469256	0.0367592	0.000273894	0.0489244
Gossypium hirsutum	associated component *(AFR) of histone deacetylase machineries		NA	TRINITY_DN13100_c0_g2	0	TRINITY_DN66404_c0_g1, TRINITY_DN6918_c0_g1	BVRB_4g095050, BVRB_5g100300	TRINITY_DN1237_c0_g2, TRINITY_DN1924_c1_g1, TRINITY_DN22577_c1_g1, TRINITY_DN22577_c1_g2, TRINITY_DN32633_c0_g2, TRINITY_DN95574_c0_g1	XP_017609009.2, XP_017609010.2, XP_017609011.2, XP_017609012.2, XP_017629537.1, XP_017639213.1, XP_052874661.1, XP_052874662.1, XP_052879263.1, XP_052879264.1	TRINITY_DN10805_c0_g1, TRINITY_DN13100_c0_g2	Gohir.A03G019200.1.p, Gohir.A09G192100.1.p, Gohir.A12G230800.1.p, Gohir.D03G149800.3.p, Gohir.D09G186400.2.p, Gohir.D12G231900.1.p	TRINITY_DN1081_c0_g1, TRINITY_DN1081_c0_g2, TRINITY_DN1081_c0_g3, TRINITY_DN32420_c2_g1, TRINITY_DN8024_c3_g1, TRINITY_DN855_c3_g1	TRINITY_DN13678_c1_g1, TRINITY_DN37498_c0_g1, TRINITY_DN37498_c0_g2, TRINITY_DN37498_c0_g3, TRINITY_DN93434_c0_g1	OG0000961_1	associated component *(AFR) of histone deacetylase machineries	-0.109398	-0.256424	-0.0376933	-0.00099722	0.0361601	-0.272642	-0.322015	-1.4373	0.00408396	-0.117933	0	0	0	0	0	-0.13768	-1.26025	-0.414489	-0.0633211	-0.00743182	0.566822	0.140974	0.126011	-0.000255761	-0.445355
Gossypium hirsutum	transcriptional repressor *(IAA/AUX)	Auxin-responsive protein IAA14	sp|P93830|IAA17_ARATH	TRINITY_DN153780_c0_g1	AT1G04250, AT3G04730, AT3G23050, AT4G14550	TRINITY_DN10074_c0_g1, TRINITY_DN10074_c0_g2, TRINITY_DN10672_c0_g1, TRINITY_DN5034_c0_g2, TRINITY_DN60931_c3_g1	BVRB_4g082260, BVRB_5g120320	TRINITY_DN24231_c0_g1, TRINITY_DN24231_c1_g1, TRINITY_DN24232_c0_g1, TRINITY_DN2481_c2_g1, TRINITY_DN29677_c2_g2, TRINITY_DN345_c2_g1, TRINITY_DN52450_c0_g1, TRINITY_DN52450_c0_g2, TRINITY_DN5881_c0_g1, TRINITY_DN686_c0_g1, TRINITY_DN686_c0_g3	XP_017616843.1, XP_017627468.1, XP_017627732.1, XP_017628153.1, XP_017632382.1	TRINITY_DN1109_c5_g1, TRINITY_DN1138_c0_g1, TRINITY_DN1138_c0_g2, TRINITY_DN12625_c0_g1, TRINITY_DN14957_c0_g1, TRINITY_DN14957_c0_g2, TRINITY_DN153780_c0_g1, TRINITY_DN18116_c0_g1, TRINITY_DN9877_c0_g1, TRINITY_DN9877_c0_g3	Gohir.A02G035300.1.p, Gohir.A09G222400.1.p, Gohir.A11G127300.1.p, Gohir.A11G248200.1.p, Gohir.A13G169900.1.p, Gohir.D02G042133.1.p, Gohir.D09G224500.1.p, Gohir.D11G132700.1.p, Gohir.D11G258600.1.p, Gohir.D13G175300.1.p	TRINITY_DN11582_c0_g1, TRINITY_DN11582_c0_g2, TRINITY_DN55257_c3_g1, TRINITY_DN6191_c1_g1, TRINITY_DN6191_c1_g2, TRINITY_DN8171_c0_g1	TRINITY_DN16427_c1_g1, TRINITY_DN1732_c0_g1, TRINITY_DN1732_c0_g2, TRINITY_DN31649_c0_g1, TRINITY_DN31649_c0_g2, TRINITY_DN44899_c0_g1, TRINITY_DN44899_c2_g1, TRINITY_DN5110_c1_g2	OG0000318_3	Auxin-responsive protein IAA17	0.0408964	0.11286	-0.09327	0.00075318	-0.263518	-1.15187	-0.0543496	-0.900867	0.678329	0.0330372	-0.00847074	1.05417e-06	0.0149778	0.000385905	0.00232673	-0.102838	-0.0301242	-0.12362	0.0527946	-0.00100732	0.456013	0.0341458	0.0846202	-0.0019247	-0.402621
Gossypium hirsutum	transcriptional repressor *(IAA/AUX)	Auxin-responsive protein IAA15	sp|P93830|IAA17_ARATH	TRINITY_DN9897_c1_g1	AT1G80390	TRINITY_DN1002_c0_g1, TRINITY_DN8352_c1_g2	BVRB_9g220380	TRINITY_DN6474_c0_g1, TRINITY_DN6474_c0_g2	XP_017605091.1	TRINITY_DN9897_c1_g1, TRINITY_DN9897_c1_g2	Gohir.A05G127100.1.p, Gohir.D05G128000.1.p	TRINITY_DN1595_c0_g1, TRINITY_DN17637_c1_g1	TRINITY_DN418_c0_g1, TRINITY_DN418_c0_g2, TRINITY_DN42816_c0_g3, TRINITY_DN42816_c0_g4	OG0007367	Auxin-responsive protein IAA17	0.0729952	0.162964	0.0134523	0.000878725	-0.0450465	-0.322324	-0.216721	-1.36126	0.0356243	-0.271811	-0.027879	-0.00222611	-0.0226482	0.000246224	0.00240288	-0.0740692	-0.115739	0.022129	-0.00172181	0.0779991	0.0456284	-0.00687147	0.161289	-0.000988321	0.0326868
Gossypium hirsutum		Protein SMALL AUXIN UP-REGULATED RNA 12	sp|O65695|SAU50_ARATH	TRINITY_DN7454_c0_g1	AT1G75580, AT2G16580, AT2G21220, AT4G34760, AT4G38860	TRINITY_DN16128_c0_g2, TRINITY_DN17675_c0_g1	BVRB_008420, BVRB_7g177810, BVRB_9g224450	TRINITY_DN12670_c0_g3, TRINITY_DN12670_c0_g4, TRINITY_DN21364_c0_g1, TRINITY_DN21364_c0_g2, TRINITY_DN23572_c1_g2, TRINITY_DN23572_c1_g4	XP_017605562.1, XP_017618753.1, XP_017630166.1, XP_017632847.1, XP_017640934.1, XP_017644912.1, XP_052879442.1	TRINITY_DN13163_c1_g1, TRINITY_DN13163_c1_g2, TRINITY_DN13163_c2_g1, TRINITY_DN23347_c1_g1, TRINITY_DN7454_c0_g1, TRINITY_DN81525_c0_g1, TRINITY_DN8889_c0_g1, TRINITY_DN8889_c0_g4, TRINITY_DN8889_c0_g7	Gohir.A01G111700.1.p, Gohir.A03G200000.1.p, Gohir.A05G115300.1.p, Gohir.A05G257400.1.p, Gohir.A11G176300.1.p, Gohir.A12G040500.1.p, Gohir.A13G087400.1.p, Gohir.D01G098600.1.p, Gohir.D02G221300.1.p, Gohir.D05G190501.1.p, Gohir.D05G258800.1.p, Gohir.D11G184100.1.p, Gohir.D12G031900.1.p, Gohir.D13G090200.1.p	TRINITY_DN5994_c0_g1, TRINITY_DN60789_c0_g2, TRINITY_DN61716_c0_g1, TRINITY_DN61716_c0_g2	TRINITY_DN18421_c0_g2, TRINITY_DN29430_c0_g2, TRINITY_DN51533_c0_g1	OG0000392_1	Auxin-responsive protein SAUR50	1.05724	0.688901	0.0864982	-0.000807894	-0.137297	-0.0148485	-0.0393289	-1.26419	-0.0231099	-0.610272	0	0	0	0	0	0	0	0	0	0	0	0	0	0	0
Gossypium hirsutum	BBX class-V transcription factor	B-box domain protein 30	sp|Q1G3I2|MIP1A_ARATH	TRINITY_DN122613_c0_g1	AT3G21890, AT4G15248	0	0	TRINITY_DN25488_c0_g2, TRINITY_DN51995_c0_g1, TRINITY_DN51995_c0_g2, TRINITY_DN63190_c0_g1	0	TRINITY_DN1072_c0_g3, TRINITY_DN122613_c0_g1, TRINITY_DN17154_c0_g1, TRINITY_DN17154_c1_g1	Gohir.A03G163300.1.p, Gohir.A04G107400.1.p, Gohir.A12G134900.1.p, Gohir.D02G186700.1.p, Gohir.D04G147300.1.p, Gohir.D12G138600.1.p	TRINITY_DN179440_c0_g1, TRINITY_DN290353_c0_g1	TRINITY_DN181392_c0_g1, TRINITY_DN72751_c0_g1	OG0006104_1	B-box domain protein 30	0	0	0	0	0	-0.458235	-0.389992	-1.68684	0.0217241	-0.489127	0	0	0	0	0	0	0	0	0	0	0	0	0	0	0
Gossypium hirsutum	BBX class-V transcription factor	B-box domain protein 30	sp|Q1G3I2|MIP1A_ARATH	TRINITY_DN17154_c1_g1	AT3G21890, AT4G15248	0	0	TRINITY_DN25488_c0_g2, TRINITY_DN51995_c0_g1, TRINITY_DN51995_c0_g2, TRINITY_DN63190_c0_g1	0	TRINITY_DN1072_c0_g3, TRINITY_DN122613_c0_g1, TRINITY_DN17154_c0_g1, TRINITY_DN17154_c1_g1	Gohir.A03G163300.1.p, Gohir.A04G107400.1.p, Gohir.A12G134900.1.p, Gohir.D02G186700.1.p, Gohir.D04G147300.1.p, Gohir.D12G138600.1.p	TRINITY_DN179440_c0_g1, TRINITY_DN290353_c0_g1	TRINITY_DN181392_c0_g1, TRINITY_DN72751_c0_g1	OG0006104_2	B-box domain protein 30	0	0	0	0	0	-0.180744	-0.36781	-1.37986	-0.0256427	-0.0746386	0	0	0	0	0	0	0	0	0	0	0	0	0	0	0
Gossypium hirsutum	BBX class-IV transcription factor	B-box zinc finger protein 19	sp|Q9SJU5|BBX18_ARATH	TRINITY_DN2519_c0_g3	AT2G21320, AT4G38960	TRINITY_DN25178_c1_g1, TRINITY_DN3990_c0_g1	BVRB_9g216440	TRINITY_DN12215_c0_g1, TRINITY_DN12215_c0_g2, TRINITY_DN12215_c2_g2, TRINITY_DN22879_c0_g2, TRINITY_DN22879_c0_g4, TRINITY_DN30622_c0_g1, TRINITY_DN77919_c0_g2	XP_017619778.1, XP_017628420.1, XP_017637185.1, XP_052873940.1, XP_052873949.1, XP_052879345.1	TRINITY_DN15917_c0_g1, TRINITY_DN2519_c0_g1, TRINITY_DN2519_c0_g3, TRINITY_DN74805_c0_g1, TRINITY_DN74805_c0_g2	Gohir.A01G003548.1.p, Gohir.A02G169200.5.p, Gohir.A11G177500.1.p, Gohir.A12G060900.1.p, Gohir.A13G030300.1.p, Gohir.D01G003300.1.p, Gohir.D03G010800.10.p, Gohir.D11G185300.1.p, Gohir.D12G061000.2.p, Gohir.D13G028300.1.p	TRINITY_DN33003_c0_g1, TRINITY_DN33003_c0_g3	TRINITY_DN22907_c0_g1, TRINITY_DN22907_c0_g2	OG0001429_2	B-box zinc finger protein 18	0	0	0	0	0	-0.481501	-0.31469	-1.42371	0.0431254	-0.748341	0	0	0	0	0	0	0	0	0	0	0	0	0	0	0
Gossypium hirsutum	BBX class-IV transcription factor	B-box zinc finger protein 19	sp|C0SVM5|BBX19_ARATH	TRINITY_DN2519_c0_g1	AT2G21320, AT4G38960	TRINITY_DN25178_c1_g1, TRINITY_DN3990_c0_g1	BVRB_9g216440	TRINITY_DN12215_c0_g1, TRINITY_DN12215_c0_g2, TRINITY_DN12215_c2_g2, TRINITY_DN22879_c0_g2, TRINITY_DN22879_c0_g4, TRINITY_DN30622_c0_g1, TRINITY_DN77919_c0_g2	XP_017619778.1, XP_017628420.1, XP_017637185.1, XP_052873940.1, XP_052873949.1, XP_052879345.1	TRINITY_DN15917_c0_g1, TRINITY_DN2519_c0_g1, TRINITY_DN2519_c0_g3, TRINITY_DN74805_c0_g1, TRINITY_DN74805_c0_g2	Gohir.A01G003548.1.p, Gohir.A02G169200.5.p, Gohir.A11G177500.1.p, Gohir.A12G060900.1.p, Gohir.A13G030300.1.p, Gohir.D01G003300.1.p, Gohir.D03G010800.10.p, Gohir.D11G185300.1.p, Gohir.D12G061000.2.p, Gohir.D13G028300.1.p	TRINITY_DN33003_c0_g1, TRINITY_DN33003_c0_g3	TRINITY_DN22907_c0_g1, TRINITY_DN22907_c0_g2	OG0001429_1	B-box zinc finger protein 19	-0.0372229	-0.0119556	-0.0104891	0.00222321	0.0223121	-0.435757	-0.770535	-1.65723	-0.104219	-0.997731	-0.0407139	-0.00184888	-0.383095	0.00183773	-0.00273246	0	0	0	0	0	0	0	0	0	0
Gossypium hirsutum	BBX class-V transcription factor		NA	TRINITY_DN3819_c1_g1	0	0	0	TRINITY_DN11636_c0_g1, TRINITY_DN11636_c0_g3	XP_017632057.1	TRINITY_DN3819_c1_g1, TRINITY_DN50555_c0_g1	Gohir.A03G162000.1.p, Gohir.D02G185100.1.p	0	0	OG0019806	BBX class-V transcription factor	-0.00699423	0.0384201	0.00811258	0.00137159	0.013878	-0.259071	-0.116553	-1.12064	0.0662785	-0.0764673	0	0	0	0	0	0	0	0	0	0	0	0	0	0	0
Gossypium hirsutum	BBX class-V transcription factor		NA	TRINITY_DN13542_c0_g2	0	0	0	TRINITY_DN41580_c0_g2	XP_017605020.1	TRINITY_DN13542_c0_g1, TRINITY_DN13542_c0_g2	Gohir.A04G024900.1.p, Gohir.D05G362500.1.p	0	0	OG0021835	BBX class-V transcription factor	0	0	0	0	0	-0.19341	-0.263346	-1.10305	-0.00973477	-0.67149	0	0	0	0	0	0	0	0	0	0	0	0	0	0	0
Gossypium hirsutum	sugar efflux transporter *(SWEET)	Bidirectional sugar transporter SWEET17	sp|Q84WN3|SWT17_ARATH	TRINITY_DN12922_c0_g1	AT3G16690, AT4G15920	TRINITY_DN3473_c0_g2, TRINITY_DN6452_c0_g1, TRINITY_DN9937_c2_g1	BVRB_3g067230, BVRB_4g075980	TRINITY_DN23595_c0_g1, TRINITY_DN3678_c12_g1	XP_017629611.1, XP_017639999.2, XP_017648499.1, XP_052879763.1	TRINITY_DN12922_c0_g1, TRINITY_DN12922_c0_g2, TRINITY_DN23191_c0_g1, TRINITY_DN27505_c0_g1	Gohir.A02G050100.1.p, Gohir.A10G165500.1.p, Gohir.A11G269100.1.p, Gohir.A13G110100.1.p, Gohir.A13G110200.3.p, Gohir.D02G055200.1.p, Gohir.D10G171600.1.p, Gohir.D11G279300.2.p, Gohir.D13G112600.1.p, Gohir.D13G112700.1.p	TRINITY_DN5825_c0_g1, TRINITY_DN5825_c0_g2	TRINITY_DN104732_c0_g2, TRINITY_DN29046_c0_g1	OG0001985	Bidirectional sugar transporter SWEET17	0.0559915	-0.0269762	0.0315888	-0.00445996	-0.0162847	-0.202743	-0.677967	-1.40796	-0.0820664	-0.305062	0.000901526	0.00272673	0.0465303	0.000680774	0.00271788	0.0261318	0.0171526	0.0191164	-0.0123391	-0.00591614	0	0	0	0	0
Gossypium hirsutum	sugar efflux transporter *(SWEET)	Bidirectional sugar transporter SWEET17	sp|Q84WN3|SWT17_ARATH	TRINITY_DN5406_c0_g1	0	0	0	TRINITY_DN7449_c0_g1, TRINITY_DN7449_c0_g2	XP_017618841.1	TRINITY_DN5406_c0_g1, TRINITY_DN5406_c0_g2	Gohir.A13G174800.1.p, Gohir.D13G180600.1.p	0	0	OG0019789	Bidirectional sugar transporter SWEET17	0.109487	0.00967056	-0.0107389	-0.00395555	-0.133909	0.766696	0.232169	1.35811	-0.182617	0.125667	0	0	0	0	0	0	0	0	0	0	0	0	0	0	0
Gossypium hirsutum	sugar efflux transporter *(SWEET)	Bidirectional sugar transporter SWEET2a	sp|P0DKJ4|SWT2A_SORBI	TRINITY_DN8667_c0_g1	AT3G14770	TRINITY_DN19040_c0_g1	BVRB_4g084850	TRINITY_DN3041_c1_g1, TRINITY_DN47929_c0_g1, TRINITY_DN90850_c0_g1, TRINITY_DN90850_c0_g2	XP_017639126.1, XP_017648657.1	TRINITY_DN10313_c1_g1, TRINITY_DN10313_c1_g2, TRINITY_DN8667_c0_g1	Gohir.A05G151950.1.p, Gohir.A11G289700.1.p, Gohir.D05G154400.1.p, Gohir.D11G302700.1.p	TRINITY_DN16395_c0_g1, TRINITY_DN16395_c0_g2, TRINITY_DN8433_c0_g1	TRINITY_DN71_c0_g1	OG0004302_1	Bidirectional sugar transporter SWEET2a	-0.00658391	-0.0180698	-0.0127131	-0.000309618	-0.00614005	-0.36068	-1.09612	-2.25556	-0.167683	-1.32962	0	0	0	0	0	0.227399	0.0600183	-0.0679981	-0.0644598	-0.706632	0	0	0	0	0
Gossypium hirsutum	calcium sensor and kinase *(CPK) & CDPK protein kinase &EC_2.7 transferase transferring phosphorus-containing group	Calcium-dependent protein kinase	sp|Q38868|CDPK9_ARATH	TRINITY_DN4182_c0_g1	AT1G50700, AT1G61950, AT1G76040, AT3G20410, AT4G04710, AT4G04720, AT4G04740, AT4G21940, AT4G23650, AT5G12180, AT5G19360	TRINITY_DN10737_c0_g1, TRINITY_DN2617_c0_g1, TRINITY_DN2617_c0_g2, TRINITY_DN34723_c0_g1, TRINITY_DN7512_c0_g1, TRINITY_DN8525_c2_g1	BVRB_008780, BVRB_4g073820, BVRB_4g088370, BVRB_5g099670, BVRB_8g186280	TRINITY_DN12146_c0_g1, TRINITY_DN18073_c2_g2, TRINITY_DN437_c0_g1, TRINITY_DN437_c3_g1, TRINITY_DN6043_c0_g1	XP_017604244.2, XP_017605104.2, XP_017606688.1, XP_017607353.1, XP_017609579.1, XP_017610199.1, XP_017612450.1, XP_017621284.1, XP_017624957.1, XP_017636133.1, XP_017641892.1, XP_017641894.1, XP_017649791.1, XP_052879898.1, XP_052884339.1, XP_052886247.1, XP_052887305.1	TRINITY_DN1193_c0_g1, TRINITY_DN1389_c0_g3, TRINITY_DN151770_c1_g1, TRINITY_DN17773_c0_g1, TRINITY_DN22850_c0_g2, TRINITY_DN4182_c0_g1, TRINITY_DN4541_c0_g1, TRINITY_DN5118_c1_g1	Gohir.A01G079700.2.p, Gohir.A02G103800.2.p, Gohir.A04G016600.1.p, Gohir.A05G073800.2.p, Gohir.A05G183375.1.p, Gohir.A06G001100.1.p, Gohir.A07G121000.1.p, Gohir.A08G010400.1.p, Gohir.A09G110800.1.p, Gohir.A10G012700.1.p, Gohir.A11G023500.1.p, Gohir.A12G232700.1.p, Gohir.A13G137900.1.p, Gohir.A13G218300.1.p, Gohir.D01G066900.4.p, Gohir.D05G076700.1.p, Gohir.D05G186200.2.p, Gohir.D05G369600.1.p, Goh…	TRINITY_DN16559_c0_g1, TRINITY_DN4560_c0_g1, TRINITY_DN5766_c0_g2, TRINITY_DN5766_c0_g3, TRINITY_DN732_c0_g1	TRINITY_DN1402_c0_g1, TRINITY_DN24882_c0_g1, TRINITY_DN25412_c0_g1, TRINITY_DN54989_c0_g3, TRINITY_DN54989_c1_g1, TRINITY_DN5980_c0_g1	OG0000123_2	Calcium-dependent protein kinase 9	-0.0329926	-0.000696023	-0.0436781	0.000686942	-0.00746807	0.254156	1.25097	1.26747	0.153043	0.0527407	0.0421803	0.126266	0.186591	0.000733046	0.000441567	0.0238947	0.0470911	0.056582	0.0126083	0.00758869	-0.0131612	0.000658769	-0.29012	0.000127311	-0.267668
Gossypium hirsutum	RLCK-IV receptor-like protein kinase &EC_2.7 transferase transferring phosphorus-containing group	Calmodulin-binding receptor-like cytoplasmic kinase 1	sp|Q9FIL7|CRCK1_ARATH	TRINITY_DN4618_c0_g1	AT5G58940	TRINITY_DN109_c0_g3	BVRB_7g172780	TRINITY_DN49892_c0_g1, TRINITY_DN49892_c0_g2	XP_017644376.1	TRINITY_DN4618_c0_g1, TRINITY_DN4618_c0_g2	Gohir.A07G102700.1.p, Gohir.D07G106700.1.p	TRINITY_DN2452_c1_g1, TRINITY_DN34772_c0_g1	TRINITY_DN6299_c0_g1, TRINITY_DN6299_c0_g2	OG0010311	Calmodulin-binding receptor-like cytoplasmic kinase 1	-0.0663595	-0.0796384	-0.198824	5.51e-05	-0.0515069	-0.153344	0.178078	0.00984935	1.06177	0.172784	-0.0163682	0.000875794	-0.402912	0.00176828	-0.0107161	0.0861786	0.660553	0.401929	0.207936	0.0332057	-0.213538	-0.288663	-0.541704	-0.000206308	-0.137105
Gossypium hirsutum	SnRK3 SNF1-related protein kinase & CBL-dependent protein kinase *(CIPK) &EC_2.7 transferase transferring phosphorus-containing group	CBL-interacting protein kinase 2	sp|Q5W736|CIPKI_ORYSJ	TRINITY_DN59923_c0_g1	AT5G01810, AT5G07070, AT5G58380	TRINITY_DN116683_c0_g1, TRINITY_DN14865_c0_g2, TRINITY_DN18292_c0_g2, TRINITY_DN44042_c0_g1	BVRB_7g157500, BVRB_7g175690	TRINITY_DN131732_c0_g1, TRINITY_DN22599_c0_g1, TRINITY_DN22599_c0_g2, TRINITY_DN39501_c1_g1, TRINITY_DN9232_c0_g1, TRINITY_DN9232_c0_g2	XP_017606498.1, XP_017606499.1, XP_017606500.1, XP_017633595.1, XP_017642048.1, XP_052882071.1	TRINITY_DN59923_c0_g1, TRINITY_DN6848_c0_g1, TRINITY_DN6848_c0_g3	Gohir.A02G004600.1.p, Gohir.A03G023800.1.p, Gohir.A05G279400.1.p, Gohir.D02G004900.1.p, Gohir.D03G144800.1.p, Gohir.D05G281000.1.p	TRINITY_DN11802_c0_g1, TRINITY_DN8865_c0_g1	TRINITY_DN1858_c1_g1, TRINITY_DN67388_c0_g2	OG0001665	CBL-interacting protein kinase 18	0.0249574	0.0393619	0.0295101	7.67e-05	0.00400443	-0.513205	-0.641947	-1.55652	-0.0102262	-0.327193	-0.0144778	-0.0022503	-0.0654866	0.0020529	-0.000468201	0.105756	0.167865	0.33892	0.00711474	0.0149265	-0.0541684	-0.0185514	0.362635	-0.000101141	0.611543
Gossypium hirsutum	regulatory protein *(CBP) ) involved in central cell formation	CCG-binding protein 1	sp|Q9XIM0|MEE14_ARATH	TRINITY_DN16733_c0_g2	AT2G15890	TRINITY_DN20964_c1_g1, TRINITY_DN608_c0_g1	BVRB_9g218410	TRINITY_DN13410_c0_g1, TRINITY_DN13410_c0_g2	XP_017634881.1	TRINITY_DN16733_c0_g2	Gohir.A12G027000.1.p, Gohir.D12G026500.1.p	TRINITY_DN17383_c0_g1	TRINITY_DN5567_c0_g2, TRINITY_DN5567_c0_g5	OG0012602	CCG-binding protein 1	-0.00999731	-0.0280392	-0.0646401	-0.000243413	-0.0442243	0.71364	0.103949	1.2366	-0.459084	0.389225	0.00649883	-0.00131205	0.0419053	-0.00240173	0.00125325	-0.101672	-0.0545327	-0.245395	0.0314832	-0.0070268	0.88651	0.0438213	-0.0574256	-0.00219381	-0.977549
Gossypium hirsutum	assembly factor involved in RuBisCo assembly *(RbcX)	Chaperonin-like RbcX protein 2, chloroplastic	sp|Q8L9X2|RBCX2_ARATH	TRINITY_DN18083_c0_g2	AT5G19855	TRINITY_DN2376_c0_g2	BVRB_4g072700	TRINITY_DN26313_c0_g1, TRINITY_DN3994_c0_g1, TRINITY_DN3994_c0_g2	XP_017610333.1, XP_017629834.1	TRINITY_DN18083_c0_g1, TRINITY_DN18083_c0_g2, TRINITY_DN18083_c0_g3	Gohir.A05G069400.1.p, Gohir.A09G114300.1.p, Gohir.D05G072300.1.p, Gohir.D09G111000.1.p	TRINITY_DN1367_c0_g1, TRINITY_DN1367_c0_g2, TRINITY_DN18526_c0_g1	TRINITY_DN46183_c0_g1, TRINITY_DN6325_c1_g1	OG0005303_1	Chaperonin-like RbcX protein 2, chloroplastic	-0.0469717	-0.0422312	0.00799488	0.00047104	0.0587847	-0.0324211	-0.462371	-1.0865	-0.239413	-0.525756	0	0	0	0	0	0.394992	0.102857	0.404513	-0.044404	-0.00448774	0.228512	0.00512563	-0.237538	-0.000579379	-0.64356
Gossypium hirsutum	assembly factor involved in RuBisCo assembly *(RbcX)	Chaperonin-like RbcX protein 2, chloroplastic	sp|Q8L9X2|RBCX2_ARATH	TRINITY_DN18083_c0_g3	AT5G19855	TRINITY_DN2376_c0_g2	BVRB_4g072700	TRINITY_DN26313_c0_g1, TRINITY_DN3994_c0_g1, TRINITY_DN3994_c0_g2	XP_017610333.1, XP_017629834.1	TRINITY_DN18083_c0_g1, TRINITY_DN18083_c0_g2, TRINITY_DN18083_c0_g3	Gohir.A05G069400.1.p, Gohir.A09G114300.1.p, Gohir.D05G072300.1.p, Gohir.D09G111000.1.p	TRINITY_DN1367_c0_g1, TRINITY_DN1367_c0_g2, TRINITY_DN18526_c0_g1	TRINITY_DN46183_c0_g1, TRINITY_DN6325_c1_g1	OG0005303_2	Chaperonin-like RbcX protein 2, chloroplastic	0.00969177	-0.0267448	0.05645	-0.000840642	0.0385455	-0.159319	-0.977121	-1.02039	-0.494015	-0.520911	0	0	0	0	0	-0.0320879	-0.0297912	-0.050581	0.00786859	-0.00262866	0	0	0	0	0
Gossypium hirsutum	classical arabinogalactan protein		NA	TRINITY_DN133408_c0_g1	0	0	0	TRINITY_DN10030_c0_g1, TRINITY_DN10030_c0_g2	XP_017632981.1	TRINITY_DN126087_c0_g1, TRINITY_DN133408_c0_g1	Gohir.A03G175600.1.p, Gohir.D02G199300.1.p	0	0	OG0020035	classical arabinogalactan protein	0.565359	0.389803	-0.0220289	-0.00054745	-0.946106	-0.16579	-0.443278	-1.21365	-0.0520606	-0.232698	0	0	0	0	0	0	0	0	0	0	0	0	0	0	0
Gossypium hirsutum	cofactor of plastid-encoded RNA polymerase *(NusG)		NA	TRINITY_DN25188_c0_g3	AT3G09210	TRINITY_DN1897_c0_g4	BVRB_3g066690	TRINITY_DN11095_c0_g1, TRINITY_DN22856_c0_g2	XP_017612311.2, XP_017612313.2, XP_017612314.2, XP_052882419.1	TRINITY_DN25188_c0_g1, TRINITY_DN25188_c0_g3	Gohir.A04G087000.1.p, Gohir.D04G127300.3.p	TRINITY_DN6492_c0_g1	TRINITY_DN16212_c1_g2	OG0006908_1	cofactor of plastid-encoded RNA polymerase *(NusG)	0	0	0	0	0	1.11584	0.110177	0.632824	-0.48582	-0.0770898	0	0	0	0	0	0	0	0	0	0	0	0	0	0	0
Gossypium hirsutum	night-time repressor *(COR27)		sp|Q8L8T7|COR27_ARATH	TRINITY_DN5077_c0_g1	0	0	0	TRINITY_DN13019_c0_g1, TRINITY_DN4030_c0_g1	XP_017635227.1	TRINITY_DN5077_c0_g1	Gohir.A12G023800.2.p, Gohir.D12G024500.1.p	0	0	OG0021810	Cold-regulated protein 27	-0.00533847	0.000258801	0.00323213	9.93e-05	0.00844785	0.676661	0.801386	1.15371	0.0359752	0.359923	0	0	0	0	0	0	0	0	0	0	0	0	0	0	0
Gossypium hirsutum	component *(eIF3g) of eIF3 mRNA-to-PIC binding complex		NA	TRINITY_DN46392_c0_g1	0	0	0	TRINITY_DN148265_c0_g1, TRINITY_DN98135_c0_g1	XP_017645256.1	TRINITY_DN163302_c0_g1, TRINITY_DN46392_c0_g1	Gohir.A13G225800.1.p, Gohir.D07G145201.1.p, Gohir.D13G231200.1.p	0	TRINITY_DN180458_c0_g1, TRINITY_DN206624_c0_g1	OG0015321	component *(eIF3g) of eIF3 mRNA-to-PIC binding complex	0	0	0	0	0	0.0584901	1.27846	0.177015	0.574169	0.0132228	0	0	0	0	0	0	0	0	0	0	0	0	0	0	0
Gossypium hirsutum	component *(NdhV) of NDH electron donor-binding subcomplex E		NA	TRINITY_DN6386_c0_g1	AT2G04039	TRINITY_DN4512_c3_g1	BVRB_5g119180	TRINITY_DN10426_c0_g1, TRINITY_DN7785_c0_g1, TRINITY_DN930_c4_g1	XP_017631446.1	TRINITY_DN6386_c0_g1, TRINITY_DN6386_c0_g2, TRINITY_DN6386_c0_g3	Gohir.A07G162350.1.p, Gohir.A11G146100.1.p, Gohir.D07G168900.1.p, Gohir.D11G152300.1.p	TRINITY_DN20721_c1_g3	TRINITY_DN3469_c0_g1	OG0006837	component *(NdhV) of NDH electron donor-binding subcomplex E	0.0250571	0.0149049	0.0146809	-0.000462861	-0.0081111	-0.0984127	-0.886412	-1.05818	-0.50174	-0.682467	-0.0422737	-0.00501092	-0.53398	0.000256364	-0.00442808	-0.0142614	-0.0347258	-0.0287791	-0.0115627	-0.00338585	0.14128	0.0155663	-0.333706	-0.00016958	-0.765176
Gossypium hirsutum	component *(TRM61) of TRM61-TRM6 tRNA adenosine-methyltransferase complex &EC_2.1 transferase transferring one-carbon group		NA	TRINITY_DN2677_c1_g1	0	TRINITY_DN2255_c0_g3	0	TRINITY_DN2643_c0_g1, TRINITY_DN30549_c0_g2, TRINITY_DN78352_c0_g1	XP_052883003.1	TRINITY_DN22240_c0_g1, TRINITY_DN2677_c1_g1, TRINITY_DN6832_c1_g1	Gohir.A01G232250.1.p, Gohir.A04G148700.1.p, Gohir.A10G243400.2.p, Gohir.D03G178200.1.p, Gohir.D04G192780.1.p, Gohir.D09G250100.1.p	0	0	OG0013712_1	component *(TRM61) of TRM61-TRM6 tRNA adenosine-methyltransferase complex &EC_2.1 transferase transferring one-carbon group	0.0354373	-0.0233852	-0.326333	-0.00190235	-0.754229	0.0758033	0.0610192	1.07604	-0.0234922	0.238755	0	0	0	0	0	0	0	0	0	0	0	0	0	0	0
Gossypium hirsutum	regulatory protein *(CYCD) of cell cycle	Cyclin-D3-1	sp|Q9SN11|CCD33_ARATH	TRINITY_DN18588_c0_g2	AT4G34160	TRINITY_DN28493_c0_g1, TRINITY_DN7256_c0_g1	BVRB_9g224180	TRINITY_DN199_c0_g1, TRINITY_DN23303_c0_g3, TRINITY_DN26954_c0_g1, TRINITY_DN26954_c0_g2	XP_017613244.1, XP_017632312.1, XP_017643560.1	TRINITY_DN18588_c0_g1, TRINITY_DN18588_c0_g2, TRINITY_DN18588_c0_g3, TRINITY_DN18588_c0_g4, TRINITY_DN18588_c0_g5, TRINITY_DN2675_c0_g3	Gohir.A03G186900.1.p, Gohir.A04G119700.1.p, Gohir.A13G043000.2.p, Gohir.D02G207700.1.p, Gohir.D04G161300.1.p, Gohir.D13G041500.1.p	TRINITY_DN5280_c0_g1	TRINITY_DN17904_c0_g1, TRINITY_DN17904_c0_g2	OG0002681	Cyclin-D3-3	-0.0139591	-0.0142518	-0.0428806	0.000117733	-0.0267092	-0.120541	-0.416996	-1.27175	-0.0694831	-0.243098	-0.00225723	-0.00265987	-0.0349563	-0.000967097	-0.00302795	0	0	0	0	0	0	0	0	0	0
Gossypium hirsutum	regulatory protein *(CYCD) of cell cycle	Cyclin-D1-1	sp|Q8LGA1|CCD41_ARATH	TRINITY_DN15708_c0_g1	0	0	0	TRINITY_DN28511_c0_g2	0	TRINITY_DN15708_c0_g1, TRINITY_DN15708_c0_g5, TRINITY_DN15708_c0_g6	Gohir.D03G029600.1.p	0	0	OG0027598	Cyclin-D4-1	0	0	0	0	0	-0.300851	-0.770387	-1.16848	-0.0895656	-0.197953	0	0	0	0	0	0	0	0	0	0	0	0	0	0	0
Gossypium hirsutum	regulatory protein *(CYCP/CYCU) of cell cycle:w	Cyclin-U2-2	sp|Q9M205|CCU22_ARATH	TRINITY_DN12335_c0_g1	AT2G45080, AT3G60550	TRINITY_DN43737_c0_g1	BVRB_1g018480	TRINITY_DN22009_c0_g1, TRINITY_DN26697_c0_g2	XP_017605916.2, XP_017614559.1, XP_052874077.1	TRINITY_DN12335_c0_g1, TRINITY_DN12335_c0_g2	Gohir.A08G137300.7.p, Gohir.A11G078300.1.p, Gohir.D08G158100.1.p, Gohir.D11G082800.1.p, Gohir.D12G098000.1.p	TRINITY_DN15109_c0_g1, TRINITY_DN15109_c1_g1	TRINITY_DN164902_c0_g1, TRINITY_DN36120_c0_g1	OG0005403	Cyclin-U2-2	0.0813444	0.155964	0.00194885	0.00102325	-0.0785883	-0.273027	-0.244872	-1.09826	0.0191043	-0.0729545	-0.0138545	-8.06971e-05	0.00196498	0.00344693	0.0087107	-0.104435	-0.838151	-0.674694	-0.0621487	-0.0247	0.0923192	0.0138124	0.0909472	-0.000107053	-0.149041
Gossypium hirsutum	regulatory protein *(CYCP/CYCU) of cell cycle:w	Cyclin-U4-1	sp|O80513|CCU41_ARATH	TRINITY_DN13392_c0_g2	AT2G44740	TRINITY_DN1054_c4_g2	BVRB_1g017520	TRINITY_DN12099_c0_g3, TRINITY_DN12099_c1_g2, TRINITY_DN22472_c0_g2, TRINITY_DN22472_c0_g3, TRINITY_DN30604_c0_g1, TRINITY_DN30604_c0_g2	XP_017605410.1, XP_017614159.1, XP_017625547.1, XP_017634286.1, XP_017636447.1	TRINITY_DN13392_c0_g1, TRINITY_DN13392_c0_g2, TRINITY_DN22538_c0_g3, TRINITY_DN22538_c0_g6	Gohir.A08G057400.2.p, Gohir.A08G139700.1.p, Gohir.A11G075000.1.p, Gohir.A12G097800.1.p, Gohir.A12G195800.1.p, Gohir.D11G079700.1.p, Gohir.D12G100800.1.p, Gohir.D12G198600.1.p	TRINITY_DN11614_c0_g2	TRINITY_DN704_c10_g1	OG0002389	Cyclin-U4-1	0.165657	0.104113	0.0241798	-0.00148717	-0.0800901	-1.07857	-1.12404	-1.60184	-0.00724954	-0.0831528	-0.0181345	-0.00326352	-0.142061	0.00136405	-0.0035064	0	0	0	0	0	0	0	0	0	0
Gossypium hirsutum	EC_1.14 oxidoreductase acting on paired donor with incorporation or reduction of molecular oxygen	Phenylacetaldehyde oxime monooxygenase CYP71AN24	sp|Q9STL1|C71AM_ARATH	TRINITY_DN4584_c3_g1	0	0	0	TRINITY_DN74803_c0_g1	XP_017647621.1, XP_017648520.1	TRINITY_DN24043_c0_g2, TRINITY_DN4584_c3_g1	Gohir.D10G207000.1.p, Gohir.D10G207100.1.p, Gohir.D13G204450.1.p	0	0	OG0016980	Cytochrome P450 71A22	0	0	0	0	0	1.98899	0.222483	2.81387	-0.199116	0.0562109	0	0	0	0	0	0	0	0	0	0	0	0	0	0	0
Gossypium hirsutum	EC_1.14 oxidoreductase acting on paired donor with incorporation or reduction of molecular oxygen	5-OH-xanthotoxin synthase	sp|Q9LIP6|C71BV_ARATH	TRINITY_DN11309_c0_g2	AT4G13770, AT4G31500	TRINITY_DN14931_c1_g2, TRINITY_DN23956_c0_g1, TRINITY_DN23956_c0_g3, TRINITY_DN8724_c0_g2, TRINITY_DN8724_c0_g4, TRINITY_DN88_c0_g1	0	TRINITY_DN29188_c0_g1, TRINITY_DN29188_c0_g2, TRINITY_DN32447_c0_g1, TRINITY_DN475_c0_g1	XP_017629197.1, XP_017629199.2, XP_017647506.1, XP_017648372.1, XP_017648451.1, XP_017648507.1, XP_017648610.1, XP_017648639.1	TRINITY_DN11309_c0_g1, TRINITY_DN11309_c0_g2	Gohir.A02G157500.1.p, Gohir.A02G157800.1.p, Gohir.A02G157850.1.p, Gohir.A10G192700.1.p, Gohir.A10G192800.1.p, Gohir.A10G193100.1.p, Gohir.A10G193200.1.p, Gohir.A10G193300.1.p, Gohir.A10G193450.1.p, Gohir.D03G023100.2.p, Gohir.D03G023300.1.p, Gohir.D03G023350.1.p, Gohir.D10G200500.1.p, Gohir.D10G200600.1.p, Gohir.D10G200701.1.p, Gohir.D10G200800.1.p, Gohir.D10G229900.1.p	0	0	OG0000989	Cytochrome P450 71B34	-0.181777	-0.0665529	-0.042719	0.00164465	0.0579642	0.0847542	0.831067	1.10229	0.377775	0.622694	0.00969144	0.00113102	0.0425021	-0.00274343	0.000481517	0	0	0	0	0	0	0	0	0	0
Gossypium hirsutum	EC_1.14 oxidoreductase acting on paired donor with incorporation or reduction of molecular oxygen & 2-hydroxyisoflavanone | synthase *(HIS)	3,9-dihydroxypterocarpan 6A-monooxygenase	sp|O81973|C93A3_SOYBN	TRINITY_DN109943_c0_g1	0	0	0	TRINITY_DN176442_c0_g1	XP_052877513.1	TRINITY_DN109943_c0_g1, TRINITY_DN90150_c0_g1	Gohir.A01G194900.1.p, Gohir.D01G185100.1.p	0	0	OG0022337	Cytochrome P450 93A3	0	0	0	0	0	0.0406519	0.0215967	2.09851	-0.0316865	1.57141	0	0	0	0	0	0	0	0	0	0	0	0	0	0	0
Gossypium hirsutum		Dormancy-associated protein homolog 3	sp|Q8LD26|DRMH3_ARATH	TRINITY_DN6189_c0_g3	AT1G56220	TRINITY_DN7085_c0_g1, TRINITY_DN7085_c0_g2	BVRB_4g075930	TRINITY_DN12825_c1_g1, TRINITY_DN16018_c0_g1	XP_017630050.1, XP_017631391.1, XP_052879956.1	TRINITY_DN6189_c0_g1, TRINITY_DN6189_c0_g2, TRINITY_DN6189_c0_g3, TRINITY_DN6189_c0_g4	Gohir.A11G268700.1.p, Gohir.A11G294400.2.p, Gohir.A13G174700.1.p, Gohir.D11G278700.1.p, Gohir.D11G309100.1.p, Gohir.D13G180500.1.p	TRINITY_DN15556_c0_g1, TRINITY_DN6181_c0_g1, TRINITY_DN6181_c0_g2, TRINITY_DN939_c2_g1	TRINITY_DN817_c1_g2, TRINITY_DN8796_c0_g1	OG0003441_2	Dormancy-associated protein homolog 3	0	0	0	0	0	0.338673	1.80671	2.62268	0.488451	1.42397	0	0	0	0	0	-0.00823292	-0.145097	-0.0805037	-0.0661721	-0.0213813	0	0	0	0	0
Gossypium hirsutum		E3 ubiquitin-protein ligase PUB24	sp|Q9SF15|PUB24_ARATH	TRINITY_DN99158_c0_g1	AT3G11840	0	0	TRINITY_DN25889_c1_g1, TRINITY_DN25889_c1_g2, TRINITY_DN25889_c3_g1, TRINITY_DN4508_c4_g1	XP_017610195.1, XP_017614621.1, XP_017648168.1, XP_052883282.1, XP_052883283.1, XP_052883284.1, XP_052883285.1, XP_052883286.1, XP_052883287.1, XP_052883288.1, XP_052883289.1, XP_052883290.1, XP_052883291.1, XP_052883292.1, XP_052886367.1	TRINITY_DN11037_c2_g3, TRINITY_DN151527_c0_g1, TRINITY_DN153485_c0_g1, TRINITY_DN21510_c0_g4, TRINITY_DN96243_c0_g1, TRINITY_DN99158_c0_g1	Gohir.A04G057200.1.p, Gohir.A09G133800.1.p, Gohir.D04G091616.1.p, Gohir.D09G130001.1.p, Gohir.D09G130101.1.p	0	0	OG0002546_2	E3 ubiquitin-protein ligase PUB24	0	0	0	0	0	0.397284	0.0314989	1.22096	-0.301266	0.227592	0	0	0	0	0	0	0	0	0	0	0	0	0	0	0
Gossypium hirsutum	subgroup ERF-IX transcription factor	Ethylene-responsive transcription factor 1B	sp|Q8LDC8|ERF92_ARATH	TRINITY_DN101633_c0_g1	AT3G23240	TRINITY_DN1789_c2_g1, TRINITY_DN6067_c1_g1, TRINITY_DN6067_c3_g1, TRINITY_DN6067_c3_g2	BVRB_3g049250, BVRB_5g121060	TRINITY_DN109151_c0_g1, TRINITY_DN109151_c0_g2, TRINITY_DN109151_c0_g3, TRINITY_DN22467_c1_g1, TRINITY_DN60708_c0_g1, TRINITY_DN60708_c0_g2, TRINITY_DN93101_c0_g3	XP_017618007.1, XP_017618842.1, XP_017628489.1, XP_017628490.1, XP_017630233.1, XP_017633211.1, XP_017648633.1, XP_052876679.1	TRINITY_DN101633_c0_g1, TRINITY_DN122633_c0_g1, TRINITY_DN169094_c0_g1, TRINITY_DN34147_c0_g1, TRINITY_DN34147_c0_g4, TRINITY_DN34147_c1_g1, TRINITY_DN55949_c0_g1, TRINITY_DN81811_c0_g1	Gohir.A02G038301.1.p, Gohir.A08G045550.1.p, Gohir.A10G112300.1.p, Gohir.A11G130400.1.p, Gohir.A11G251700.1.p, Gohir.A11G251800.1.p, Gohir.A11G251900.1.p, Gohir.A13G168600.1.p, Gohir.A13G168700.1.p, Gohir.D02G044700.1.p, Gohir.D04G086301.1.p, Gohir.D08G056000.1.p, Gohir.D10G155000.1.p, Gohir.D11G136200.1.p, Gohir.D11G262000.1.p, Gohir.D11G262100.1.p, Gohir.D13G173900.1.p, Gohir.D13G174100.1.p	TRINITY_DN22291_c1_g3, TRINITY_DN22291_c1_g4, TRINITY_DN44790_c0_g1, TRINITY_DN44790_c1_g1, TRINITY_DN57596_c0_g1, TRINITY_DN57596_c1_g1	TRINITY_DN37856_c0_g1, TRINITY_DN37856_c0_g2, TRINITY_DN9655_c0_g2, TRINITY_DN9655_c0_g3, TRINITY_DN9726_c0_g1, TRINITY_DN9726_c1_g1	OG0000286	Ethylene-responsive transcription factor 1B	0.00451765	0.0106211	0.0214774	0.000224099	0.0184557	0.0835588	0.785014	1.55579	0.203654	0.600566	0.0103033	0.00283998	0.0893405	-0.000129862	0.00248354	0.0798359	1.55516	1.15328	0.0742133	0.0343754	0.0757267	0.00487079	-0.415039	-0.000256099	-0.753017
Gossypium hirsutum	subgroup ERF-IX transcription factor	Ethylene-response factor C3	sp|Q8LDC8|ERF92_ARATH	TRINITY_DN34147_c0_g2	0	0	0	TRINITY_DN22467_c0_g1, TRINITY_DN22467_c1_g2	XP_017625672.1	TRINITY_DN34147_c0_g2, TRINITY_DN34147_c0_g3	Gohir.A08G189900.1.p, Gohir.D08G208400.1.p	0	0	OG0019795	Ethylene-responsive transcription factor 1B	0	0	0	0	0	0.0800768	0.27729	1.43974	0.0698244	0.919023	0	0	0	0	0	0	0	0	0	0	0	0	0	0	0
Gossypium hirsutum	subgroup ERF-I transcription factor	Ethylene-responsive transcription factor ERF061	sp|Q9C7W2|ERF61_ARATH	TRINITY_DN1949_c2_g3	AT1G64380	TRINITY_DN11637_c0_g1	BVRB_5g098930	TRINITY_DN14951_c0_g1, TRINITY_DN16784_c0_g1, TRINITY_DN16784_c0_g2, TRINITY_DN32176_c1_g1	XP_017605731.1, XP_017610349.1, XP_017624573.1, XP_052878689.1	TRINITY_DN17193_c0_g1, TRINITY_DN17193_c1_g1, TRINITY_DN1949_c2_g3, TRINITY_DN30492_c1_g1, TRINITY_DN3968_c0_g4	Gohir.A08G110900.1.p, Gohir.A09G190700.1.p, Gohir.A11G024900.1.p, Gohir.A12G236100.1.p, Gohir.D08G130900.1.p, Gohir.D09G185300.1.p, Gohir.D11G024500.1.p, Gohir.D12G237300.1.p	TRINITY_DN25708_c0_g1, TRINITY_DN287764_c0_g1	TRINITY_DN137934_c0_g1, TRINITY_DN16898_c0_g1, TRINITY_DN46691_c0_g1	OG0002092	Ethylene-responsive transcription factor ERF061	0.0219935	0.0228167	-0.0598667	-0.000129417	-0.110436	-0.081501	-0.174744	-1.06962	-0.0333923	-0.228721	-0.0766972	-0.0295012	-0.328488	9.07197e-05	-0.000566659	0.0341932	0.130489	0.0275378	0.0204339	-0.00591469	0	0	0	0	0
Gossypium hirsutum	beta-like-class expansin	Expansin-like B1	sp|Q850K7|EXLB1_ORYSJ	TRINITY_DN14656_c0_g1	0	TRINITY_DN3052_c0_g1	BVRB_5g126600	TRINITY_DN14759_c0_g1, TRINITY_DN26166_c0_g1	XP_017626155.1, XP_017635459.1	TRINITY_DN14656_c0_g1	Gohir.A08G159900.1.p, Gohir.A12G211100.1.p, Gohir.D08G180300.1.p, Gohir.D12G213700.1.p	TRINITY_DN1594_c0_g2	TRINITY_DN25855_c0_g1, TRINITY_DN32841_c0_g1	OG0010803	Expansin-like B1	-0.0305265	-0.0586191	0.0167881	-0.000720141	0.0560393	0.0446284	1.41925	1.06715	1.00239	0.669531	0.347953	0.00204458	0.564777	-0.0716673	-0.000862829	0	0	0	0	0	0.00523456	-0.00464064	-0.362899	-0.0002179	-0.406786
Gossypium hirsutum	substrate adaptor of SCF E3 ubiquitin ligase complex	F-box protein At2g26850	sp|Q8RY82|FB121_ARATH	TRINITY_DN1565_c0_g1	AT2G26850, AT2G32560	TRINITY_DN7487_c2_g2, TRINITY_DN977_c0_g1	BVRB_4g073890	TRINITY_DN17162_c1_g2, TRINITY_DN3353_c0_g1	XP_017611407.1, XP_017650026.1	TRINITY_DN15080_c0_g1, TRINITY_DN15080_c2_g1, TRINITY_DN1565_c0_g1	Gohir.A05G073700.1.p, Gohir.A09G110920.1.p, Gohir.D05G076600.1.p, Gohir.D09G107500.1.p	TRINITY_DN16845_c1_g1, TRINITY_DN9553_c0_g1, TRINITY_DN9553_c0_g3	TRINITY_DN25059_c2_g2, TRINITY_DN25059_c2_g3, TRINITY_DN25059_c2_g4, TRINITY_DN2832_c0_g1	OG0003975	F-box protein At2g32560	0.0102163	0.0624906	0.0426928	0.00151679	0.0290558	-0.376956	-0.507602	-1.20439	-0.0155861	-0.440378	-0.0104145	0.00348209	-0.460852	0.00406024	-0.0258363	-0.00851796	-0.036837	-0.0220615	-0.0212108	-0.00347291	0.0809516	0.00177373	0.117145	-0.000537874	-0.0979287
Gossypium hirsutum		F-box protein SKIP23	sp|Q3EBZ2|SKI23_ARATH	TRINITY_DN22644_c1_g1	0	0	0	TRINITY_DN213357_c0_g1, TRINITY_DN3665_c0_g1, TRINITY_DN78341_c3_g1	XP_017642009.1	TRINITY_DN22644_c1_g1	Gohir.A01G087200.1.p, Gohir.D01G073500.1.p	0	0	OG0019558	F-box protein SKIP23	0.0543545	0.0338818	0.0330772	-0.000863322	-0.0125628	-0.27198	-0.536976	-1.43176	-0.0412178	-0.676702	0	0	0	0	0	0	0	0	0	0	0	0	0	0	0
Gossypium hirsutum	substrate(PAL) adaptor of SCF E3 ubiquitin ligase *(KFB-PAL)	F-box/kelch-repeat protein At2g44130	sp|Q9LMR5|FK126_ARATH	TRINITY_DN11163_c1_g1	0	TRINITY_DN19323_c1_g1, TRINITY_DN2005_c0_g1	BVRB_3g068600, BVRB_3g068610	TRINITY_DN1027_c1_g1, TRINITY_DN106091_c0_g1, TRINITY_DN3860_c0_g2, TRINITY_DN51886_c0_g1, TRINITY_DN51886_c0_g2, TRINITY_DN51886_c0_g3, TRINITY_DN51886_c0_g4, TRINITY_DN51886_c1_g1, TRINITY_DN51886_c3_g1, TRINITY_DN9142_c0_g1, TRINITY_DN9142_c0_g2	XP_017608840.1, XP_017612028.1, XP_017614093.2, XP_017617060.1, XP_017639341.1	TRINITY_DN11163_c0_g1, TRINITY_DN11163_c1_g1, TRINITY_DN11369_c0_g1, TRINITY_DN11369_c0_g2, TRINITY_DN11369_c0_g3, TRINITY_DN11369_c0_g4, TRINITY_DN11369_c0_g5, TRINITY_DN11369_c0_g6, TRINITY_DN11369_c1_g1, TRINITY_DN13936_c0_g1, TRINITY_DN2803_c0_g1, TRINITY_DN2803_c0_g5	Gohir.A03G104000.1.p, Gohir.A04G054200.1.p, Gohir.A09G130100.1.p, Gohir.A09G173000.3.p, Gohir.A13G082400.1.p, Gohir.D02G129500.1.p, Gohir.D04G094200.1.p, Gohir.D09G126150.1.p, Gohir.D09G168700.2.p, Gohir.D13G082050.1.p	TRINITY_DN17555_c0_g1, TRINITY_DN23608_c2_g1	TRINITY_DN359984_c0_g1, TRINITY_DN8682_c0_g1	OG0000692_1	F-box/kelch-repeat protein At1g15670	-0.0912701	-0.133429	-0.089348	-0.000213869	-0.00178977	1.05742	0.928627	1.838	-0.0372216	0.665387	0	0	0	0	0	0	0	0	0	0	0	0	0	0	0
Gossypium hirsutum		F-box only protein 6	sp|Q9FHS6|FK119_ARATH	TRINITY_DN26359_c0_g1	0	0	0	TRINITY_DN16600_c0_g1, TRINITY_DN61476_c0_g1	XP_017602849.1	TRINITY_DN155037_c0_g1, TRINITY_DN26359_c0_g1	Gohir.A05G125300.1.p, Gohir.D05G126300.1.p	0	0	OG0019585	F-box/kelch-repeat protein At5g43190	-0.0301674	-0.0621504	-0.0139138	-0.000444444	0.0131	0.32733	0.614841	1.07258	0.0700594	0.528406	0	0	0	0	0	0	0	0	0	0	0	0	0	0	0
Gossypium hirsutum	fructose-1,6-bisphosphate aldolase *(FBA1) & fructose 1,6-bisphosphate aldolase &EC_4.1 carbon-carbon lyase	Fructose-bisphosphate aldolase 2, chloroplastic	sp|Q944G9|ALFP2_ARATH	TRINITY_DN1717_c0_g2	AT2G01140, AT2G21330, AT4G38970	TRINITY_DN1368_c0_g2, TRINITY_DN14213_c1_g1, TRINITY_DN19306_c1_g2, TRINITY_DN415_c0_g3	BVRB_4g078150, BVRB_6g129880, BVRB_7g159930, BVRB_9g216490	TRINITY_DN14333_c0_g1, TRINITY_DN14333_c0_g2, TRINITY_DN29753_c0_g2, TRINITY_DN3276_c1_g1, TRINITY_DN7915_c0_g1	NP_001316974.1, XP_017607108.1, XP_017616698.2	TRINITY_DN1717_c0_g1, TRINITY_DN1717_c0_g2, TRINITY_DN8405_c0_g1, TRINITY_DN8405_c0_g2	Gohir.A05G317700.1.p, Gohir.A12G061000.1.p, Gohir.A13G030400.1.p, Gohir.A13G030500.1.p, Gohir.D05G319600.1.p, Gohir.D12G061100.1.p, Gohir.D13G028400.1.p, Gohir.D13G028500.1.p	TRINITY_DN10419_c1_g1, TRINITY_DN6025_c0_g1, TRINITY_DN8006_c0_g1	TRINITY_DN22327_c0_g2, TRINITY_DN3293_c1_g1, TRINITY_DN3293_c1_g2, TRINITY_DN8027_c1_g3	OG0001081_1	Fructose-bisphosphate aldolase 2, chloroplastic	-0.00376785	0.00590138	2.23e-05	0.000270664	0.0033949	-0.578175	-1.36632	-1.65336	-0.498262	-0.806946	-0.0148413	-0.00597807	-0.0890712	-0.000187647	-0.000724166	-0.0348534	-0.0967686	-0.000517423	-0.0264115	0.0143548	0.0821276	0.00967119	-0.0394639	-0.000215472	-0.281613
Gossypium hirsutum	A/B-GATA-type transcription factor	GATA transcription factor 11	sp|Q6DBP8|GAT11_ARATH	TRINITY_DN12393_c0_g1	0	0	0	TRINITY_DN13253_c1_g2, TRINITY_DN20244_c0_g1, TRINITY_DN20244_c0_g2, TRINITY_DN20244_c1_g1, TRINITY_DN20244_c2_g1, TRINITY_DN45491_c1_g1	XP_017603234.1, XP_017626781.1, XP_017638471.1	TRINITY_DN12393_c0_g1, TRINITY_DN12393_c0_g2, TRINITY_DN1793_c0_g3, TRINITY_DN6460_c0_g1, TRINITY_DN6460_c0_g2	Gohir.A03G032900.2.p, Gohir.A05G103900.1.p, Gohir.A08G198800.1.p, Gohir.D03G135500.1.p, Gohir.D05G103700.1.p, Gohir.D08G216200.2.p	0	0	OG0006025	GATA transcription factor 11	0.203382	0.135337	-0.000930254	-0.000449149	-0.185476	-0.0574274	-0.352744	-1.12503	-0.122389	-0.290502	0	0	0	0	0	0	0	0	0	0	0	0	0	0	0
Gossypium hirsutum	A/B-GATA-type transcription factor	GATA transcription factor 15	sp|Q9LIB5|GAT17_ARATH	TRINITY_DN28077_c0_g1	AT3G06740, AT5G49300	TRINITY_DN4632_c0_g1, TRINITY_DN5151_c0_g1	BVRB_3g048050, BVRB_7g165180	TRINITY_DN14667_c0_g1, TRINITY_DN14667_c0_g2, TRINITY_DN173002_c0_g1, TRINITY_DN21108_c0_g1, TRINITY_DN43184_c0_g1, TRINITY_DN43184_c0_g2, TRINITY_DN76270_c0_g1	XP_017629766.1, XP_017632852.1, XP_017632853.1, XP_017636823.1, XP_017641055.1	TRINITY_DN27895_c0_g1, TRINITY_DN28077_c0_g1, TRINITY_DN30080_c0_g1, TRINITY_DN30080_c1_g1, TRINITY_DN4173_c1_g1, TRINITY_DN6762_c0_g1, TRINITY_DN98306_c0_g1	Gohir.A01G033700.1.p, Gohir.A02G052901.1.p, Gohir.A11G111700.1.p, Gohir.A12G127400.1.p, Gohir.D01G023517.1.p, Gohir.D02G057800.1.p, Gohir.D11G116833.1.p, Gohir.D12G130900.1.p	TRINITY_DN18106_c0_g1, TRINITY_DN18106_c0_g3, TRINITY_DN18106_c0_g4, TRINITY_DN31139_c0_g1, TRINITY_DN6016_c0_g1	TRINITY_DN11930_c0_g3, TRINITY_DN39669_c0_g1, TRINITY_DN39669_c0_g2, TRINITY_DN44942_c0_g1, TRINITY_DN44942_c0_g2, TRINITY_DN44942_c1_g1	OG0000697	GATA transcription factor 17	0.0566112	-0.0227049	-0.00297553	-0.00481663	-0.0556345	-0.125384	-0.221304	-1.23761	-0.0165506	-0.0760037	0.00221741	-0.00300164	-0.0442173	-0.00127122	-0.00423623	-0.194147	-0.172097	-0.0854562	0.0149237	0.0171329	0.0726373	0.0079604	0.302131	-0.000127561	0.106642
Gossypium hirsutum		GCN5-related N-acetyltransferase 10, chloroplastic	sp|Q9C7G6|GNT10_ARATH	TRINITY_DN17569_c1_g1	AT1G72030	TRINITY_DN111_c0_g1, TRINITY_DN37178_c0_g1	BVRB_1g001840	TRINITY_DN52287_c0_g1, TRINITY_DN52287_c0_g4	XP_052887431.1, XP_052887432.1	TRINITY_DN17569_c1_g1, TRINITY_DN17569_c1_g2	Gohir.A08G151000.2.p, Gohir.D08G172100.1.p	TRINITY_DN35915_c0_g1, TRINITY_DN35915_c0_g2	TRINITY_DN24094_c0_g1, TRINITY_DN24094_c0_g2	OG0010486	GCN5-related N-acetyltransferase 10, chloroplastic	0.0265753	0.0272051	0.0146105	-0.000226331	-0.00920052	-0.196611	-0.985695	-1.69887	-0.203106	-0.834506	-0.0293092	-0.00263254	-0.208211	0.00107304	-0.00175566	-0.0701723	0.0853614	-0.0261042	0.28415	0.0150615	-0.0411754	0.0139837	-0.315684	0.0019521	-0.198789
Gossypium hirsutum	EC_3.1 hydrolase acting on ester bond	GDSL esterase/lipase At5g45910	sp|Q9FJ45|GDL83_ARATH	TRINITY_DN5027_c0_g1	AT5G45910	0	0	TRINITY_DN84517_c0_g1, TRINITY_DN84517_c0_g2	XP_017644009.1	TRINITY_DN5027_c0_g1, TRINITY_DN5027_c0_g2	Gohir.A06G110802.1.p, Gohir.D06G134400.1.p	TRINITY_DN33625_c0_g2, TRINITY_DN580_c0_g1, TRINITY_DN580_c0_g3	TRINITY_DN20994_c0_g1, TRINITY_DN20994_c0_g2	OG0013337	GDSL esterase/lipase At5g45910	0	0	0	0	0	-0.737335	-0.143802	-1.04737	0.27608	-0.0284395	0	0	0	0	0	-0.0188921	0.0436478	-0.0188281	0.0502734	0.00243428	0	0	0	0	0
Gossypium hirsutum	plastidial glutamine synthetase *(GLN2) &EC_6.3 ligase forming carbon-nitrogen bond	Glutamine synthetase leaf isozyme, chloroplastic	sp|P15102|GLNA4_PHAVU	TRINITY_DN13560_c0_g4	0	0	0	0	0	TRINITY_DN13560_c0_g2, TRINITY_DN13560_c0_g4	0	0	0	OG0056911_1	Glutamine synthetase leaf isozyme, chloroplastic	0	0	0	0	0	0.282501	0.00598048	1.15943	-0.315298	0.0664854	0	0	0	0	0	0	0	0	0	0	0	0	0	0	0
Gossypium hirsutum	glutamyl-tRNA reductase *(HemA) &EC_1.2 oxidoreductase acting on aldehyde or oxo group of donor	Glutamyl-tRNA reductase 1, chloroplastic	sp|P93111|HEM11_CUCSA	TRINITY_DN17461_c0_g1	AT1G09940, AT1G58290, AT2G31250	TRINITY_DN13111_c0_g1, TRINITY_DN22562_c0_g1	BVRB_1g015990	TRINITY_DN2887_c0_g1, TRINITY_DN65000_c0_g1, TRINITY_DN65000_c0_g2	XP_017602835.1, XP_017607302.1	TRINITY_DN17461_c0_g1, TRINITY_DN17461_c0_g3, TRINITY_DN17461_c0_g4	Gohir.A01G125400.1.p, Gohir.A05G215700.2.p, Gohir.D01G113000.1.p, Gohir.D05G218800.1.p	TRINITY_DN22614_c1_g1	TRINITY_DN41561_c0_g2	OG0005703	Glutamyl-tRNA reductase 1, chloroplastic	0.145739	0.0277792	0.0149659	-0.00457148	-0.0921189	-0.0273972	-0.563701	-1.05805	-0.391632	-0.863475	-0.00306792	-0.000549965	-0.0992221	-2.43215e-05	-0.0017069	0.145397	1.16176	0.202528	0.0568093	-0.00145722	-0.224206	-0.0217584	-0.265336	0.000819669	0.0963879
Gossypium hirsutum	glutamyl-tRNA reductase *(HemA) &EC_1.2 oxidoreductase acting on aldehyde or oxo group of donor	Glutamyl-tRNA reductase 1, chloroplastic	sp|P93111|HEM11_CUCSA	NA	NA	NA	NA	NA	NA	NA	NA	NA	NA	TRINITY_DN17461_c0_g2	Glutamyl-tRNA reductase 1, chloroplastic	0	0	0	0	0	-0.0546327	-0.11752	-1.12768	-0.0321038	-0.269554	0	0	0	0	0	0	0	0	0	0	0	0	0	0	0
Gossypium hirsutum	dehydroascorbate reductase *(DHAR)	Glutathione S-transferase DHAR2	sp|Q9FRL8|DHAR2_ARATH	TRINITY_DN3111_c0_g5	AT1G19550, AT1G19570, AT1G75270	TRINITY_DN13758_c0_g2, TRINITY_DN13758_c0_g5, TRINITY_DN9933_c1_g1	BVRB_2g046040	TRINITY_DN336121_c0_g1, TRINITY_DN497_c0_g1, TRINITY_DN497_c0_g3	XP_017612885.1, XP_017639176.1	TRINITY_DN3111_c0_g1, TRINITY_DN3111_c0_g2, TRINITY_DN3111_c0_g5	Gohir.A05G351200.1.p, Gohir.A10G211200.1.p, Gohir.D04G061500.1.p, Gohir.D10G219500.1.p	TRINITY_DN3235_c0_g1, TRINITY_DN3235_c0_g2	TRINITY_DN2307_c0_g1, TRINITY_DN2307_c1_g2, TRINITY_DN2307_c1_g4	OG0003987_2	Glutathione S-transferase DHAR2	0	0	0	0	0	1.08348	0.975496	0.884786	-0.012102	-0.0276965	0	0	0	0	0	0	0	0	0	0	-0.00915903	-0.00355368	0.278511	-0.000116423	0.331501
Gossypium hirsutum	anthocyanin glutathione S-transferase *(TT19) & class phi glutathione S-transferase	Glutathione S-transferase F12	sp|Q9FE46|GSTFC_ARATH	TRINITY_DN32600_c4_g1	AT3G03190, AT5G17220	0	0	TRINITY_DN24141_c0_g1, TRINITY_DN24141_c0_g2	XP_017644171.1	TRINITY_DN1193_c1_g1, TRINITY_DN32600_c4_g1	Gohir.A07G074300.1.p, Gohir.D07G079000.1.p	TRINITY_DN1245_c0_g1, TRINITY_DN212384_c0_g1	TRINITY_DN35762_c0_g1	OG0013385_1	Glutathione S-transferase F12	0	0	0	0	0	-0.0222563	-0.0502746	-1.21735	-0.0243603	-0.637017	0	0	0	0	0	-0.0679513	-0.464548	-0.226179	-0.0187646	-0.00508726	0	0	0	0	0
Gossypium hirsutum	class tau glutathione S-transferase	Glutathione S-transferase U16	sp|Q9XIF8|GSTUG_ARATH	TRINITY_DN2963_c0_g3	0	0	0	TRINITY_DN21576_c0_g1, TRINITY_DN21576_c0_g3	XP_017614208.1	TRINITY_DN2963_c0_g2, TRINITY_DN2963_c0_g3	Gohir.A04G097100.1.p, Gohir.D04G136900.1.p	0	0	OG0016988_1	Glutathione S-transferase U16	0.00810063	0.0142394	-0.0073284	0.000143667	-0.015141	-0.12501	-0.28407	-1.02544	-0.0380273	-0.221391	0	0	0	0	0	0	0	0	0	0	0	0	0	0	0
Gossypium hirsutum		Glyoxylase I 4	sp|Q9XI31|GLYI4_ARATH	TRINITY_DN3217_c0_g1	0	0	0	TRINITY_DN17260_c0_g1	XP_017648215.1	TRINITY_DN3217_c0_g1	Gohir.A10G097700.1.p	0	0	OG0027889	Glyoxylase I 4	0.0544538	0.202274	0.13785	0.0024096	0.0413357	-0.80361	-0.482387	-1.37929	0.0614263	-0.0520026	0	0	0	0	0	0	0	0	0	0	0	0	0	0	0
Gossypium hirsutum		Heat shock 70 kDa protein 3	sp|P16121|HSP70_LUPPO	TRINITY_DN33579_c2_g1	0	TRINITY_DN10505_c1_g2	0	TRINITY_DN151155_c0_g1	0	TRINITY_DN15433_c4_g1, TRINITY_DN15433_c6_g1, TRINITY_DN33579_c2_g1	0	TRINITY_DN10016_c0_g3, TRINITY_DN33862_c0_g2, TRINITY_DN7692_c1_g1	TRINITY_DN12582_c0_g1, TRINITY_DN12582_c14_g1	OG0016797_1	Heat shock 70 kDa protein (Fragment)	0	0	0	0	0	-1.00845	-0.0235843	-0.763489	0.801246	0.045771	0	0	0	0	0	0.248223	0.131509	0.143806	-0.0308213	-0.0119838	0	0	0	0	0
Gossypium hirsutum			sp|Q9SR77|HBPL1_ARATH	TRINITY_DN9700_c0_g2	AT5G20140	TRINITY_DN146_c0_g1	BVRB_8g195330	TRINITY_DN9998_c0_g1, TRINITY_DN9998_c0_g2	0	TRINITY_DN94356_c0_g1, TRINITY_DN9700_c0_g2	Gohir.A05G019800.4.p, Gohir.D05G020900.1.p	TRINITY_DN5044_c0_g1, TRINITY_DN70215_c0_g1	TRINITY_DN20531_c0_g3	OG0013575	Heme-binding-like protein At3g10130, chloroplastic	-0.00402529	-0.0401069	-0.0208051	-0.000845795	-0.0151569	-0.347786	-1.05991	-1.43678	-0.583369	-0.970669	-0.00271728	-0.00213452	-0.0415569	-0.000321901	-0.000612593	-0.0311567	-0.0383512	-0.145779	-0.00196237	-0.0320694	0.0703811	0.000181276	-0.21163	-0.000401841	-0.417879
Gossypium hirsutum			sp|Q9SR77|HBPL1_ARATH	TRINITY_DN9700_c0_g1	0	TRINITY_DN146_c1_g1	0	0	0	TRINITY_DN9700_c0_g1	0	TRINITY_DN5044_c0_g2	TRINITY_DN20531_c0_g1	OG0031079	Heme-binding-like protein At3g10130, chloroplastic	0	0	0	0	0	-0.261106	-0.425891	-1.79337	-0.0163006	-0.364786	0.00674677	-0.000214273	0.021743	-0.000427517	-0.000328562	0.0334183	0.0461363	-0.015876	-0.00306749	-0.025776	0.0997844	0.0106451	-0.0877022	-0.000226665	-0.378837
Gossypium hirsutum	nitrate transporter *(NRT2) & nitrate transporter *(NRT2)	High affinity nitrate transporter 2.7	sp|Q9LPV5|NRT25_ARATH	TRINITY_DN21477_c0_g3	AT5G14570	0	0	TRINITY_DN20076_c0_g1, TRINITY_DN20076_c0_g2	XP_052887103.1	TRINITY_DN21477_c0_g3, TRINITY_DN3369_c1_g3	Gohir.A07G222300.1.p, Gohir.D07G229000.1.p	0	0	OG0017381	High affinity nitrate transporter 2.5	0	0	0	0	0	-0.592097	-0.81307	-2.30989	-0.0130998	-0.309595	0	0	0	0	0	0	0	0	0	0	0	0	0	0	0
Gossypium hirsutum	nitrate transporter *(NRT2) & nitrate transporter *(NRT2)	High affinity nitrate transporter 2.7	sp|Q9LPV5|NRT25_ARATH	TRINITY_DN3369_c1_g3	AT5G14570	0	0	TRINITY_DN20076_c0_g1, TRINITY_DN20076_c0_g2	XP_052887103.1	TRINITY_DN21477_c0_g3, TRINITY_DN3369_c1_g3	Gohir.A07G222300.1.p, Gohir.D07G229000.1.p	0	0	OG0017381_1	High affinity nitrate transporter 2.5	0	0	0	0	0	-1.14857	-1.39712	-2.4668	-0.0530622	-0.934835	0	0	0	0	0	0	0	0	0	0	0	0	0	0	0
Gossypium hirsutum	EC_4.2 carbon-oxygen lyase & mono-/sesquiterpene-/diterpene synthase	(3S,6E)-nerolidol synthase 2, chloroplastic/mitochondrial	sp|K7WDC8|TS21I_MAIZE	TRINITY_DN16605_c0_g1	AT1G61680	TRINITY_DN759_c1_g1, TRINITY_DN80_c0_g3, TRINITY_DN80_c1_g2	BVRB_8g186630, BVRB_8g201900	TRINITY_DN62269_c0_g1	XP_017605326.1	TRINITY_DN16605_c0_g1	Gohir.A10G017500.1.p, Gohir.D10G017700.1.p	0	0	OG0014976	Inactive beta selinene synthase	0	0	0	0	0	-0.0606295	-0.0338992	-1.16541	0.0370474	-0.313299	0.00145011	0.000943222	0.0190598	0.000189584	0.00135907	0	0	0	0	0	0	0	0	0	0
Gossypium hirsutum			sp|Q6DST1|Y1465_ARATH	TRINITY_DN80905_c0_g1	AT3G54200	TRINITY_DN31165_c0_g2	BVRB_7g156560	TRINITY_DN16086_c0_g1, TRINITY_DN16086_c0_g2, TRINITY_DN9600_c0_g1, TRINITY_DN9600_c0_g2	XP_017620724.1	TRINITY_DN151278_c0_g1, TRINITY_DN38548_c0_g1, TRINITY_DN80905_c0_g1, TRINITY_DN83005_c0_g1	Gohir.A02G092000.1.p, Gohir.A06G114602.1.p, Gohir.D02G108800.1.p, Gohir.D06G119300.1.p	TRINITY_DN11934_c0_g1, TRINITY_DN61931_c1_g2	TRINITY_DN25413_c1_g1, TRINITY_DN449382_c0_g1	OG0005900_1	Late embryogenesis abundant protein At1g64065	0	0	0	0	0	0.114018	1.18643	0.00185536	0.591859	-0.0873929	0	0	0	0	0	0	0	0	0	0	0	0	0	0	0
Gossypium hirsutum		Late embryogenesis abundant protein Lea5-A	sp|P46521|LEA5A_GOSHI	TRINITY_DN14710_c0_g1	AT4G15910	0	0	TRINITY_DN29492_c0_g1, TRINITY_DN29492_c0_g2	XP_017646855.1, XP_017646856.1	TRINITY_DN14710_c0_g1, TRINITY_DN14710_c0_g2	Gohir.A10G165300.1.p, Gohir.D10G171400.1.p	0	0	OG0016320	Late embryogenesis abundant protein Lea5-A	-0.0238395	0.00507238	-0.0535639	0.00195115	-0.0303376	0.774451	0.869542	2.29323	0.010608	1.16842	0	0	0	0	0	0	0	0	0	0	0	0	0	0	0
Gossypium hirsutum		Late embryogenesis abundant protein Lea5-A	sp|P46521|LEA5A_GOSHI	TRINITY_DN14710_c0_g2	AT4G15910	0	0	TRINITY_DN29492_c0_g1, TRINITY_DN29492_c0_g2	XP_017646855.1, XP_017646856.1	TRINITY_DN14710_c0_g1, TRINITY_DN14710_c0_g2	Gohir.A10G165300.1.p, Gohir.D10G171400.1.p	0	0	OG0016320_1	Late embryogenesis abundant protein Lea5-A	-0.0671219	-0.0196084	-0.0974001	0.00228334	-0.0179629	1.045	0.979635	2.20296	-0.016959	1.02086	0	0	0	0	0	0	0	0	0	0	0	0	0	0	0
Gossypium hirsutum	regulatory protein *(LIR1) of ferredoxin-NADP oxidoreductase activity	Light-regulated protein 1, chloroplastic	sp|Q96500|LIRP1_ARATH	TRINITY_DN15747_c0_g1	AT3G26740	TRINITY_DN7874_c0_g1, TRINITY_DN7874_c0_g2	BVRB_6g151890	TRINITY_DN11638_c1_g1, TRINITY_DN120505_c0_g1, TRINITY_DN13133_c0_g1, TRINITY_DN13133_c0_g2, TRINITY_DN7367_c0_g1	XP_017614179.1, XP_017630056.1	TRINITY_DN15747_c0_g1, TRINITY_DN15747_c0_g2, TRINITY_DN5728_c1_g1, TRINITY_DN5728_c1_g2, TRINITY_DN99102_c0_g1	Gohir.A04G100800.1.p, Gohir.A11G063600.1.p, Gohir.D04G140100.2.p, Gohir.D11G067900.1.p	TRINITY_DN6487_c0_g1, TRINITY_DN6487_c0_g2	TRINITY_DN26571_c0_g1	OG0004464	Light-regulated protein 1, chloroplastic	0.0421218	0.0325054	-0.00272902	-0.000437193	-0.0416302	0.873704	0.0413644	1.07294	-0.664772	0.0250046	0.00124024	0.0211244	0.0248078	0.0333553	0.00284746	-0.228486	0.00433504	-0.0220161	0.222751	0.0785229	0.418763	0.0516879	-0.366398	-0.000319707	-1.12577
Gossypium hirsutum	regulatory protein *(LIR1) of ferredoxin-NADP oxidoreductase activity	Light-regulated protein 1, chloroplastic	sp|Q96500|LIRP1_ARATH	TRINITY_DN15747_c0_g2	AT3G26740	TRINITY_DN7874_c0_g1, TRINITY_DN7874_c0_g2	BVRB_6g151890	TRINITY_DN11638_c1_g1, TRINITY_DN120505_c0_g1, TRINITY_DN13133_c0_g1, TRINITY_DN13133_c0_g2, TRINITY_DN7367_c0_g1	XP_017614179.1, XP_017630056.1	TRINITY_DN15747_c0_g1, TRINITY_DN15747_c0_g2, TRINITY_DN5728_c1_g1, TRINITY_DN5728_c1_g2, TRINITY_DN99102_c0_g1	Gohir.A04G100800.1.p, Gohir.A11G063600.1.p, Gohir.D04G140100.2.p, Gohir.D11G067900.1.p	TRINITY_DN6487_c0_g1, TRINITY_DN6487_c0_g2	TRINITY_DN26571_c0_g1	OG0004464_1	Light-regulated protein 1, chloroplastic	0.104881	0.0482749	-0.0468555	-0.000941884	-0.308173	1.15466	0.260124	1.30017	-0.597852	0.0158579	0	0	0	0	0	-0.252649	-0.0173556	-0.0582252	0.130523	0.0336365	0	0	0	0	0
Gossypium hirsutum	regulatory protein *(LIR1) of ferredoxin-NADP oxidoreductase activity	Light-regulated protein 1, chloroplastic	sp|Q96500|LIRP1_ARATH	TRINITY_DN5728_c1_g2	AT3G26740	TRINITY_DN7874_c0_g1, TRINITY_DN7874_c0_g2	BVRB_6g151890	TRINITY_DN11638_c1_g1, TRINITY_DN120505_c0_g1, TRINITY_DN13133_c0_g1, TRINITY_DN13133_c0_g2, TRINITY_DN7367_c0_g1	XP_017614179.1, XP_017630056.1	TRINITY_DN15747_c0_g1, TRINITY_DN15747_c0_g2, TRINITY_DN5728_c1_g1, TRINITY_DN5728_c1_g2, TRINITY_DN99102_c0_g1	Gohir.A04G100800.1.p, Gohir.A11G063600.1.p, Gohir.D04G140100.2.p, Gohir.D11G067900.1.p	TRINITY_DN6487_c0_g1, TRINITY_DN6487_c0_g2	TRINITY_DN26571_c0_g1	OG0004464_3	Light-regulated protein 1, chloroplastic	0.0974636	0.0875135	0.023959	-0.000380035	-0.0457578	1.57304	0.775622	2.08452	-0.564089	0.21239	0	0	0	0	0	0	0	0	0	0	0	0	0	0	0
Gossypium hirsutum		Floral homeotic protein AGAMOUS	sp|Q6VAM4|MAD23_ORYSJ	TRINITY_DN6941_c3_g1	AT2G42830, AT3G58780, AT4G18960	TRINITY_DN44476_c0_g1	BVRB_8g188310	TRINITY_DN4298_c1_g2, TRINITY_DN4543_c0_g1, TRINITY_DN4543_c0_g2, TRINITY_DN61531_c0_g1, TRINITY_DN61531_c0_g2	XP_052876043.1	TRINITY_DN10941_c1_g1, TRINITY_DN6941_c3_g1	Gohir.A05G377900.1.p, Gohir.A10G033000.6.p, Gohir.A10G033100.5.p, Gohir.D04G037800.2.p, Gohir.D10G033700.1.p, Gohir.D10G033800.1.p	TRINITY_DN48287_c1_g2	TRINITY_DN40212_c0_g1	OG0005272	MADS-box transcription factor 23	-1.38794	-0.289858	-0.0732901	0.0060389	0.207024	0.0142487	-1.17666	0.0195628	-1.5618	-0.00289194	0	0	0	0	0	0	0	0	0	0	0	0	0	0	0
Gossypium hirsutum	MAP-kinase protein kinase &EC_2.7 transferase transferring phosphorus-containing group	Mitogen-activated protein kinase 19	sp|Q9LUC3|MPK19_ARATH	TRINITY_DN10273_c2_g1	AT1G53510, AT2G42880, AT3G14720	TRINITY_DN4375_c0_g1, TRINITY_DN60948_c2_g1	BVRB_4g095340	TRINITY_DN11931_c0_g2, TRINITY_DN15026_c0_g1, TRINITY_DN15026_c0_g2, TRINITY_DN15026_c0_g3, TRINITY_DN43611_c0_g1	XP_017602858.1, XP_017606827.1, XP_017641839.1, XP_017642306.1, XP_052874835.1	TRINITY_DN10273_c1_g3, TRINITY_DN10273_c2_g1, TRINITY_DN12360_c0_g1, TRINITY_DN12360_c0_g2, TRINITY_DN319_c1_g1	Gohir.A01G046500.1.p, Gohir.A04G045700.1.p, Gohir.A05G378900.2.p, Gohir.A09G007000.1.p, Gohir.A11G289900.1.p, Gohir.D01G037200.1.p, Gohir.D04G036700.1.p, Gohir.D05G337100.1.p, Gohir.D09G006100.9.p, Gohir.D11G302500.1.p	TRINITY_DN6782_c0_g1, TRINITY_DN6782_c0_g2, TRINITY_DN6782_c0_g3	TRINITY_DN12531_c0_g3, TRINITY_DN1573_c0_g2, TRINITY_DN3241_c0_g1	OG0001108_1	Mitogen-activated protein kinase 19	0.0844635	0.164775	0.192014	0.000265951	0.035782	-0.187561	-0.452551	-1.24368	-0.0464224	-0.329041	0.000128962	0.00081149	-0.0266199	0.00018515	-0.00100477	0.127592	0.0589789	0.052537	-0.0366861	-0.0187399	-0.506958	-0.441568	0.153348	0.000118735	0.699856
Gossypium hirsutum	MYB class-R2R3 subgroup-4 transcription factor	Myb-related protein 330	sp|P81395|MYB30_ANTMA	TRINITY_DN21307_c0_g3	0	0	0	TRINITY_DN38983_c0_g2, TRINITY_DN38983_c1_g1	XP_017602780.1	TRINITY_DN21307_c0_g3	Gohir.A05G273400.1.p, Gohir.D05G275800.1.p	0	0	OG0021826	Myb-related protein 330	-0.0379139	-0.150147	0.00559971	-0.000885471	0.0454058	0.246297	0.347419	1.03823	0.0140137	0.567853	0	0	0	0	0	0	0	0	0	0	0	0	0	0	0
Gossypium hirsutum	non-specific cation channel *(PQL1)		NA	TRINITY_DN13590_c0_g1	AT2G41050, AT4G20100	TRINITY_DN4156_c0_g1, TRINITY_DN7133_c0_g1	BVRB_5g112550	TRINITY_DN1711_c0_g1, TRINITY_DN23725_c0_g1	XP_017612115.1	TRINITY_DN13590_c0_g1, TRINITY_DN13590_c0_g2	Gohir.A09G118200.1.p, Gohir.D09G115100.1.p	0	TRINITY_DN92989_c0_g1	OG0013507	non-specific cation channel *(PQL1)	0.0339368	0.0883566	0.0618149	0.000350489	0.0242874	1.10964	0.053512	0.183033	-0.450438	-0.237358	0.00598195	0.000575937	0.315879	-9.64589e-05	0.0205348	0	0	0	0	0	0	0	0	0	0
Gossypium hirsutum	arabinogalactan protein *(Xylogen)	Non-specific lipid transfer protein GPI-anchored 11	sp|Q8VYI9|LTG31_ARATH	TRINITY_DN23984_c1_g2	AT2G13820, AT5G64080	TRINITY_DN127428_c0_g1, TRINITY_DN13243_c0_g1, TRINITY_DN13243_c0_g2	BVRB_8g190310	TRINITY_DN18932_c0_g1, TRINITY_DN25894_c0_g1, TRINITY_DN3473_c0_g1, TRINITY_DN3473_c0_g2, TRINITY_DN3473_c0_g3, TRINITY_DN3473_c1_g1	XP_017614205.1, XP_017619945.1, XP_017631901.1, XP_017635052.1, XP_052882102.1	TRINITY_DN23984_c1_g1, TRINITY_DN23984_c1_g2, TRINITY_DN31676_c0_g1, TRINITY_DN31676_c0_g2, TRINITY_DN31676_c0_g3, TRINITY_DN31676_c0_g4	Gohir.A03G172500.2.p, Gohir.A04G112700.1.p, Gohir.A12G014300.1.p, Gohir.A13G066151.1.p, Gohir.D02G195700.1.p, Gohir.D04G153900.1.p, Gohir.D12G014900.1.p, Gohir.D13G055250.1.p	TRINITY_DN110724_c0_g1, TRINITY_DN110724_c0_g2	TRINITY_DN13352_c0_g1, TRINITY_DN13352_c0_g2, TRINITY_DN13352_c0_g3, TRINITY_DN13352_c0_g4	OG0001237	Non-specific lipid transfer protein GPI-anchored 31	0.211842	0.141218	-0.041215	-0.000984989	-0.752961	-0.140904	-0.520632	-1.26219	-0.0656955	-0.0777288	-0.0106804	-0.00939434	-0.0346363	-0.000839545	0.000686936	0	0	0	0	0	0	0	0	0	0
Gossypium hirsutum	mid-chain alkane hydroxylase *(MAH1) &EC_1.14 oxidoreductase acting on paired donor with incorporation or reduction of molecular oxygen	Alkane hydroxylase MAH1	sp|A0A140IL90|C96T1_NARAP	TRINITY_DN3636_c0_g3	AT1G47620, AT1G57750, AT1G65340, AT2G21910, AT2G23180, AT4G32170, AT4G39480, AT4G39490, AT4G39500, AT4G39510, AT5G02900, AT5G51900, AT5G52320	TRINITY_DN22187_c0_g1, TRINITY_DN36585_c0_g1	BVRB_6g139180, BVRB_6g139230	TRINITY_DN6363_c0_g1, TRINITY_DN66608_c0_g2, TRINITY_DN66608_c0_g3, TRINITY_DN66608_c0_g4, TRINITY_DN6902_c0_g1	XP_017609090.2, XP_017609091.1, XP_017632273.1, XP_017634620.1	TRINITY_DN3636_c0_g1, TRINITY_DN3636_c0_g3, TRINITY_DN71759_c0_g1	Gohir.A09G027732.1.p, Gohir.A11G197800.1.p, Gohir.D09G027850.1.p, Gohir.D09G027900.1.p, Gohir.D09G028000.1.p, Gohir.D10G104400.2.p, Gohir.D11G227800.1.p, Gohir.D11G231700.1.p	TRINITY_DN24041_c0_g1, TRINITY_DN24041_c0_g2	TRINITY_DN13983_c0_g2	OG0001123_1	Noroxomaritidine synthase OS=	0.0625036	0.0851536	0.00681875	0.000208409	-0.0498537	1.51945	0.828119	1.89395	-0.475087	0.0892542	0	0	0	0	0	0	0	0	0	0	0	0	0	0	0
Gossypium hirsutum	pyrophosphohydrolase *(NUDX)	Nudix hydrolase 2	sp|Q6NPD7|NUD10_ARATH	TRINITY_DN11503_c1_g4	0	0	0	TRINITY_DN11327_c0_g1	XP_052886823.1	TRINITY_DN11503_c1_g4	Gohir.A07G192400.2.p, Gohir.D07G198800.2.p	0	0	OG0024255	Nudix hydrolase 10	-0.130823	-0.0268282	0.0208671	0.00379243	0.241654	-0.61389	-1.1121	-0.561443	-0.0443081	0.0218813	0	0	0	0	0	0	0	0	0	0	0	0	0	0	0
Gossypium hirsutum	pectin methylesterase inhibitor	21 kDa protein	sp|Q9SB37|PMEI7_ARATH	TRINITY_DN98727_c0_g1	0	0	0	TRINITY_DN21774_c0_g1, TRINITY_DN50130_c0_g1	XP_017636547.1	TRINITY_DN81694_c0_g1, TRINITY_DN98727_c0_g1	Gohir.A12G220200.1.p, Gohir.D12G222400.1.p	0	0	OG0019881	Pectinesterase inhibitor 7	0	0	0	0	0	0.811044	0.142151	1.05532	-0.264511	0.0127659	0	0	0	0	0	0	0	0	0	0	0	0	0	0	0
Gossypium hirsutum		Pentatricopeptide repeat-containing protein At1g09220, mitochondrial	sp|Q680Z7|PPR24_ARATH	TRINITY_DN13537_c0_g1	AT1G09220	TRINITY_DN21426_c0_g1, TRINITY_DN6218_c0_g1	BVRB_3g063550	TRINITY_DN9370_c2_g1	XP_017617199.1	TRINITY_DN105866_c0_g1, TRINITY_DN13537_c0_g1, TRINITY_DN146275_c0_g1	Gohir.A13G163300.2.p, Gohir.D13G170000.1.p	TRINITY_DN11256_c0_g1	TRINITY_DN18662_c0_g1, TRINITY_DN18662_c0_g2	TRINITY_DN19396_c1_g1	Pentatricopeptide repeat-containing protein At1g09220, mitochondrial	0	0	0	0	0	0.153087	0.769057	1.30112	0.300882	0.840342	0	0	0	0	0	0	0	0	0	0	0	0	0	0	0
Gossypium hirsutum		Pentatricopeptide repeat-containing protein At2g17033	sp|Q8GWA9|PP157_ARATH	TRINITY_DN8193_c0_g1	AT2G17033	0	0	TRINITY_DN54207_c0_g1, TRINITY_DN54207_c0_g2	XP_017632186.1	TRINITY_DN223_c1_g1, TRINITY_DN8193_c0_g1	Gohir.A03G206400.1.p, Gohir.D02G227800.1.p	TRINITY_DN17469_c0_g1, TRINITY_DN17469_c0_g2	TRINITY_DN16215_c0_g1, TRINITY_DN16215_c0_g2, TRINITY_DN552743_c0_g1	OG0012344	Pentatricopeptide repeat-containing protein At2g17033	0.0228381	0.0206738	-0.0428157	-7.62e-05	-0.0758928	-0.364728	-0.510775	-1.18226	-0.0319362	-0.687411	0	0	0	0	0	-0.0503767	-0.00381267	0.014692	0.0471395	0.0331294	0.0139435	0.00730246	-0.135108	0.000149057	-0.196418
Gossypium hirsutum	peptidyl-prolyl cis-trans isomerase *(FKBP17-1)	Peptidyl-prolyl cis-trans isomerase FKBP17-1, chloroplastic	sp|O81864|FK171_ARATH	TRINITY_DN7685_c0_g1	AT4G19830	TRINITY_DN1220_c0_g1, TRINITY_DN1220_c0_g2	BVRB_5g121610	TRINITY_DN9960_c0_g1	XP_017606787.1	TRINITY_DN7685_c0_g1	Gohir.A05G144700.1.p, Gohir.D05G147100.1.p	TRINITY_DN4658_c1_g1	TRINITY_DN6459_c0_g1, TRINITY_DN6459_c0_g3	OG0013396	Peptidyl-prolyl cis-trans isomerase FKBP17-1, chloroplastic	0.0581898	0.099089	0.117498	0.000293617	0.0274855	1.64275	1.004	2.01276	-0.0750721	0.0221156	-0.00847322	-0.00353176	-0.0504872	-0.000174735	-0.000841041	0.00260135	0.0181075	0.0195604	0.0123533	0.00522167	0.0197232	0.00462631	-0.357166	0.000111809	-0.444829
Gossypium hirsutum	protein involved in PS-II assembly *(Psb27)	Photosystem II repair protein PSB27-H1, chloroplastic	sp|Q9LR64|PB27A_ARATH	TRINITY_DN151734_c0_g1	AT1G03600	TRINITY_DN13590_c0_g3	BVRB_7g173090	TRINITY_DN12441_c0_g1, TRINITY_DN2625_c0_g1, TRINITY_DN36721_c0_g1, TRINITY_DN39821_c0_g2	XP_017636563.1, XP_017640912.1	TRINITY_DN10563_c0_g1, TRINITY_DN151734_c0_g1, TRINITY_DN92893_c0_g1	Gohir.A01G015900.1.p, Gohir.A12G137300.1.p, Gohir.D01G015900.1.p, Gohir.D12G141300.1.p	TRINITY_DN520_c3_g1, TRINITY_DN520_c5_g2	TRINITY_DN8093_c2_g5	OG0005897_1	Photosystem II repair protein PSB27-H1, chloroplastic	0.421743	0.133694	0.109644	-0.00287081	-0.0437987	1.27449	0.00513481	0.599502	-1.13259	-0.157904	0	0	0	0	0	-0.012117	0.125682	0.014813	0.0982494	0.011545	0	0	0	0	0
Gossypium hirsutum		PLASMODESMATA CALLOSE-BINDING PROTEIN 3	sp|Q9SD84|PDCB2_ARATH	TRINITY_DN6676_c1_g1	AT1G13830, AT1G18650, AT2G03505, AT5G08000, AT5G61130	TRINITY_DN120_c4_g1, TRINITY_DN17992_c0_g2, TRINITY_DN5053_c0_g1, TRINITY_DN6601_c0_g1, TRINITY_DN6601_c1_g2	BVRB_5g123430, BVRB_6g136640	TRINITY_DN109830_c0_g2, TRINITY_DN11433_c1_g1, TRINITY_DN11433_c1_g2, TRINITY_DN17623_c0_g1, TRINITY_DN17623_c0_g3, TRINITY_DN19087_c0_g1, TRINITY_DN25796_c1_g1, TRINITY_DN6723_c0_g1, TRINITY_DN6723_c0_g2	XP_017605719.1, XP_017617643.2, XP_017631682.1, XP_017634503.1, XP_017634726.1	TRINITY_DN12372_c1_g1, TRINITY_DN18768_c1_g1, TRINITY_DN27131_c0_g2, TRINITY_DN6676_c1_g1, TRINITY_DN693_c0_g1, TRINITY_DN693_c0_g3, TRINITY_DN9299_c0_g3	Gohir.A03G069800.1.p, Gohir.A05G306600.1.p, Gohir.A12G161600.1.p, Gohir.A12G182200.1.p, Gohir.A13G082100.1.p, Gohir.D03G096300.1.p, Gohir.D05G306600.1.p, Gohir.D12G165000.1.p, Gohir.D12G185100.2.p, Gohir.D13G081700.1.p	TRINITY_DN10651_c0_g1, TRINITY_DN10651_c0_g2, TRINITY_DN20694_c0_g1, TRINITY_DN24931_c0_g1, TRINITY_DN24931_c0_g3, TRINITY_DN31706_c0_g1, TRINITY_DN31706_c0_g2	TRINITY_DN10273_c1_g1, TRINITY_DN1706_c0_g1, TRINITY_DN1706_c0_g2, TRINITY_DN50793_c0_g1, TRINITY_DN7853_c0_g2, TRINITY_DN7853_c0_g3	OG0000419_1	PLASMODESMATA CALLOSE-BINDING PROTEIN 2	0.114136	0.167126	0.0308842	0.000455699	-0.0451717	-0.0889033	-0.249224	-1.16857	-0.0526329	-0.577222	0.0189121	0.0148699	0.164979	0.000492216	0.00222136	-0.0511303	-0.0734375	-0.0687011	0.00429059	0.00213754	0.0897156	0.00656445	0.593487	-0.000351298	0.295068
Gossypium hirsutum	EC_1.14 oxidoreductase acting on paired donor with incorporation or reduction of molecular oxygen	Premnaspirodiene oxygenase	sp|A6YIH8|C7D55_HYOMU	TRINITY_DN28489_c0_g1	0	TRINITY_DN128930_c0_g1, TRINITY_DN132303_c0_g1, TRINITY_DN18464_c0_g1, TRINITY_DN18464_c0_g2, TRINITY_DN18767_c2_g1, TRINITY_DN18767_c2_g2, TRINITY_DN29943_c0_g1, TRINITY_DN40803_c1_g2, TRINITY_DN41978_c0_g1, TRINITY_DN63005_c0_g1, TRINITY_DN8408_c0_g1, TRINITY_DN8408_c0_g2, TRINITY_DN8408_c0_g3	BVRB_6g129130, BVRB_8g191000, BVRB_8g191020, BVRB_8g191030, BVRB_8g191040, BVRB_8g196110	TRINITY_DN14180_c0_g1, TRINITY_DN1491_c0_g1, TRINITY_DN1491_c0_g2, TRINITY_DN28509_c0_g1, TRINITY_DN28509_c0_g3, TRINITY_DN285724_c0_g1, TRINITY_DN29459_c0_g1, TRINITY_DN31862_c0_g1, TRINITY_DN34209_c3_g1, TRINITY_DN47197_c0_g1, TRINITY_DN8271_c2_g1	XP_017603875.1, XP_017605163.1, XP_017616351.1, XP_017616747.1, XP_017618254.1, XP_017618591.1, XP_017632938.1, XP_017639674.1	TRINITY_DN11861_c0_g1, TRINITY_DN11861_c0_g2, TRINITY_DN11861_c0_g3, TRINITY_DN130426_c0_g1, TRINITY_DN13825_c2_g1, TRINITY_DN21053_c0_g1, TRINITY_DN28489_c0_g1, TRINITY_DN28489_c0_g2, TRINITY_DN89371_c0_g1	Gohir.A01G088500.1.p, Gohir.A02G004850.1.p, Gohir.A04G046680.1.p, Gohir.A04G046760.1.p, Gohir.A04G046800.1.p, Gohir.A04G046866.1.p, Gohir.A07G205800.1.p, Gohir.A13G133300.1.p, Gohir.A13G134200.1.p, Gohir.D01G074700.1.p, Gohir.D02G005200.1.p, Gohir.D05G334800.1.p, Gohir.D05G335000.3.p, Gohir.D05G335400.1.p, Gohir.D05G335500.1.p, Gohir.D05G335600.1.p, Gohir.D07G211900.1.p, Gohir.D13G136700.1.p, Goh…	TRINITY_DN1667_c0_g1, TRINITY_DN2364_c2_g1, TRINITY_DN2364_c2_g2, TRINITY_DN27062_c0_g1, TRINITY_DN27062_c1_g1, TRINITY_DN28965_c0_g1, TRINITY_DN28965_c0_g2	TRINITY_DN10311_c0_g3, TRINITY_DN13420_c0_g1, TRINITY_DN13420_c0_g2, TRINITY_DN13420_c0_g3, TRINITY_DN38048_c0_g1, TRINITY_DN38048_c0_g2, TRINITY_DN38048_c0_g3, TRINITY_DN38048_c0_g4, TRINITY_DN6993_c0_g1	OG0000137_2	Premnaspirodiene oxygenase	0.0511836	0.0646305	0.00731462	-4.31e-06	-0.0392578	0.948421	0.680136	1.37342	-0.0907826	0.103775	-0.0247959	0.0171955	1.20151	0.817154	4.42237	0.0788361	0.0208661	0.145527	-0.0321655	-0.00105648	-0.0279818	0.0338861	0.0960019	0.00845436	0.192514
Gossypium hirsutum	6-phosphogluconolactonase &EC_3.1 hydrolase acting on ester bond	Probable 6-phosphogluconolactonase 1	sp|A2XI04|6PGL1_ORYSI	TRINITY_DN10834_c0_g1	0	0	0	TRINITY_DN123925_c0_g1	XP_017645096.1	TRINITY_DN10834_c0_g1, TRINITY_DN10834_c0_g2	Gohir.A06G041300.1.p, Gohir.D06G042200.1.p	0	0	OG0022291	Probable 6-phosphogluconolactonase 1	0	0	0	0	0	0.0287001	0.109142	1.82777	0.0582529	0.917977	0	0	0	0	0	0	0	0	0	0	0	0	0	0	0
Gossypium hirsutum	X-intrinsic protein *(XIP)	Aquaporin PIP1-2	sp|Q651D5|PIP27_ORYSJ	TRINITY_DN7910_c0_g1	0	TRINITY_DN19740_c0_g2, TRINITY_DN19740_c0_g3	BVRB_9g214800	TRINITY_DN8145_c0_g1	XP_017622595.1, XP_017635392.1	TRINITY_DN7910_c0_g1	Gohir.A01G163100.1.p, Gohir.A12G039900.1.p, Gohir.D01G155300.1.p, Gohir.D12G032400.1.p	0	0	OG0014378	Probable aquaporin PIP2-7	0.0789881	0.095525	-0.00585676	1.75e-05	-0.100018	-0.320106	-0.21643	-1.29369	0.0374132	-0.104544	-0.000399158	-0.023988	0.0429688	-0.0166827	0.00427848	0	0	0	0	0	0	0	0	0	0
Gossypium hirsutum	calcium sensor *(CML)	Probable calcium-binding protein CML44	sp|Q9LPK5|CML44_ARATH	TRINITY_DN8825_c0_g1	AT1G21550	TRINITY_DN18937_c0_g1	BVRB_1g010310	TRINITY_DN24728_c0_g1, TRINITY_DN24728_c0_g2, TRINITY_DN31553_c0_g1, TRINITY_DN34353_c1_g1, TRINITY_DN7327_c1_g1	XP_017610393.1, XP_017622615.1, XP_017641211.2, XP_017647683.2	TRINITY_DN24360_c0_g1, TRINITY_DN8825_c0_g1, TRINITY_DN8825_c0_g2, TRINITY_DN8825_c0_g3	Gohir.A01G190100.1.p, Gohir.A01G190200.1.p, Gohir.A02G070500.1.p, Gohir.A05G238400.1.p, Gohir.D01G181300.1.p, Gohir.D02G077600.1.p, Gohir.D05G240300.1.p	TRINITY_DN67959_c0_g1, TRINITY_DN67959_c1_g1	TRINITY_DN71490_c0_g2, TRINITY_DN87974_c0_g1	OG0002987	Probable calcium-binding protein CML44	-0.10577	-0.101816	-0.0243927	0.000345268	0.0502426	-0.151659	-0.746965	-1.25168	-0.259957	-0.772116	-0.00676091	-0.00195413	-0.0761823	0.000542318	-0.00594449	0	0	0	0	0	0	0	0	0	0
Gossypium hirsutum	calcium sensor *(CML)	Probable calcium-binding protein CML44	sp|Q9LPK5|CML44_ARATH	TRINITY_DN8825_c0_g3	AT1G21550	TRINITY_DN18937_c0_g1	BVRB_1g010310	TRINITY_DN24728_c0_g1, TRINITY_DN24728_c0_g2, TRINITY_DN31553_c0_g1, TRINITY_DN34353_c1_g1, TRINITY_DN7327_c1_g1	XP_017610393.1, XP_017622615.1, XP_017641211.2, XP_017647683.2	TRINITY_DN24360_c0_g1, TRINITY_DN8825_c0_g1, TRINITY_DN8825_c0_g2, TRINITY_DN8825_c0_g3	Gohir.A01G190100.1.p, Gohir.A01G190200.1.p, Gohir.A02G070500.1.p, Gohir.A05G238400.1.p, Gohir.D01G181300.1.p, Gohir.D02G077600.1.p, Gohir.D05G240300.1.p	TRINITY_DN67959_c0_g1, TRINITY_DN67959_c1_g1	TRINITY_DN71490_c0_g2, TRINITY_DN87974_c0_g1	OG0002987_1	Probable calcium-binding protein CML44	0.0438735	-0.000285238	0.0756337	-0.00177957	0.0199732	-0.523594	-1.08592	-1.28691	-0.400197	-0.60451	0	0	0	0	0	0	0	0	0	0	0	0	0	0	0
Gossypium hirsutum	class tau glutathione S-transferase	Probable glutathione S-transferase	sp|Q03663|GSTX2_TOBAC	TRINITY_DN6807_c0_g1	0	TRINITY_DN21703_c0_g1, TRINITY_DN8448_c1_g1, TRINITY_DN8448_c1_g2	BVRB_009580, BVRB_010890	TRINITY_DN23419_c0_g1	XP_017610319.1	TRINITY_DN6807_c0_g1, TRINITY_DN81554_c0_g1	Gohir.A09G054100.1.p, Gohir.D09G053100.1.p	0	0	OG0015113	Probable glutathione S-transferase	0.00510617	0.0343884	0.0244237	0.00135764	0.0212802	0.134481	-0.00757922	1.00295	-0.224257	0.198914	-0.00683573	-0.00174925	-0.0179336	0.000503306	0.00140206	0	0	0	0	0	0	0	0	0	0
Gossypium hirsutum	dehydroascorbate reductase *(DHAR)	Glutathione S-transferase DHAR2	sp|Q9FG59|DHAR4_ARATH	TRINITY_DN3111_c0_g2	AT1G19550, AT1G19570, AT1G75270	TRINITY_DN13758_c0_g2, TRINITY_DN13758_c0_g5, TRINITY_DN9933_c1_g1	BVRB_2g046040	TRINITY_DN336121_c0_g1, TRINITY_DN497_c0_g1, TRINITY_DN497_c0_g3	XP_017612885.1, XP_017639176.1	TRINITY_DN3111_c0_g1, TRINITY_DN3111_c0_g2, TRINITY_DN3111_c0_g5	Gohir.A05G351200.1.p, Gohir.A10G211200.1.p, Gohir.D04G061500.1.p, Gohir.D10G219500.1.p	TRINITY_DN3235_c0_g1, TRINITY_DN3235_c0_g2	TRINITY_DN2307_c0_g1, TRINITY_DN2307_c1_g2, TRINITY_DN2307_c1_g4	OG0003987_1	Probable glutathione S-transferase DHAR4	-0.0519171	-0.0698771	-0.0843773	-4.52e-05	-0.0201105	-0.0862328	-0.0683169	-1.00099	0.0189262	-0.399881	-0.0142779	-0.00127465	-0.0833259	0.00070691	-0.000908808	0.137445	0.0633051	0.628073	-0.0378664	0.0186519	0.175385	0.00462731	0.16058	-0.00150269	-0.180388
Gossypium hirsutum	L-asparaginase *(ASPG) &EC_3.4 hydrolase acting on peptide bond (peptidase)	Probable isoaspartyl peptidase/L-asparaginase 2	sp|Q8GXG1|ASPGB_ARATH	TRINITY_DN20069_c0_g1	AT3G16150	TRINITY_DN21529_c0_g1, TRINITY_DN9329_c0_g2	BVRB_1g015650	TRINITY_DN21623_c0_g1, TRINITY_DN2709_c0_g1, TRINITY_DN2709_c0_g2, TRINITY_DN29843_c0_g2, TRINITY_DN29843_c1_g1, TRINITY_DN29843_c1_g2, TRINITY_DN29843_c4_g1	XP_017603173.1, XP_017605003.1, XP_017605251.1, XP_017643413.1	TRINITY_DN16148_c0_g1, TRINITY_DN16148_c0_g2, TRINITY_DN16148_c0_g3, TRINITY_DN16148_c0_g4, TRINITY_DN20069_c0_g1	Gohir.A05G206000.1.p, Gohir.A05G262100.1.p, Gohir.A05G262200.1.p, Gohir.A06G021400.3.p, Gohir.D02G090200.1.p, Gohir.D05G209300.1.p, Gohir.D05G264400.1.p, Gohir.D06G019081.1.p	TRINITY_DN105_c2_g1, TRINITY_DN5176_c0_g1, TRINITY_DN874_c0_g1	TRINITY_DN16374_c0_g1, TRINITY_DN182_c0_g1	OG0001488_3	Probable isoaspartyl peptidase/L-asparaginase 2	-0.0232675	-0.0721095	-0.022452	-0.0015084	-0.00102693	-0.68772	-0.225636	-2.1244	0.0866998	-0.0895125	0	0	0	0	0	0	0	0	0	0	0	0	0	0	0
Gossypium hirsutum	organic cation transporter *(PUP)	Probable purine permease 10	sp|O49725|PUP10_ARATH	TRINITY_DN6035_c0_g1	0	TRINITY_DN467_c0_g1, TRINITY_DN9178_c0_g1, TRINITY_DN9178_c0_g2	BVRB_5g105790, BVRB_5g105800, BVRB_5g105810	TRINITY_DN15208_c0_g1, TRINITY_DN15208_c0_g2	XP_017608855.1	TRINITY_DN6035_c0_g1, TRINITY_DN6035_c0_g2	Gohir.A09G198000.1.p, Gohir.D09G192600.1.p	TRINITY_DN10296_c0_g1, TRINITY_DN12735_c2_g1	TRINITY_DN3503_c0_g1, TRINITY_DN7129_c2_g1	OG0008725	Probable purine permease 10	-0.00783494	-0.0177938	0.261913	-0.000169078	0.412561	-0.0535183	0.454209	0.680027	0.719316	1.00725	-0.00424659	0.00172902	-0.00136603	0.00158234	0.00164212	-0.003415	-0.010909	0.0142173	-0.0054129	0.00613946	0.131293	0.00597962	0.206637	-0.000333042	-0.0778701
Gossypium hirsutum	transcription factor *(WRKY)	Probable WRKY transcription factor 70	sp|Q9LY00|WRK70_ARATH	TRINITY_DN2432_c1_g1	AT2G40750, AT3G56400	0	0	TRINITY_DN131320_c0_g1, TRINITY_DN3006_c0_g1, TRINITY_DN3006_c0_g2, TRINITY_DN3006_c0_g3, TRINITY_DN4715_c0_g1, TRINITY_DN4715_c0_g2, TRINITY_DN5248_c0_g2, TRINITY_DN5248_c0_g3, TRINITY_DN7582_c0_g1	XP_017605171.1, XP_017614650.1, XP_017618791.1, XP_017644436.2	TRINITY_DN10574_c1_g1, TRINITY_DN10574_c1_g3, TRINITY_DN10574_c2_g1, TRINITY_DN10574_c2_g2, TRINITY_DN2432_c1_g1, TRINITY_DN2907_c0_g1, TRINITY_DN2907_c0_g3, TRINITY_DN6013_c0_g1, TRINITY_DN6013_c0_g2	Gohir.A05G277500.1.p, Gohir.A05G404200.1.p, Gohir.A06G180000.2.p, Gohir.A13G007700.1.p, Gohir.D04G011700.1.p, Gohir.D05G279100.1.p, Gohir.D06G186900.1.p, Gohir.D13G007900.2.p	0	0	OG0001913_4	Probable WRKY transcription factor 70	-0.00801234	0.0906095	9.5e-05	0.00666722	0.00741459	0.3981	0.418775	1.39842	-0.00154814	0.801466	0	0	0	0	0	0	0	0	0	0	0	0	0	0	0
Gossypium hirsutum	EC_2.4 glycosyltransferase	Xyloglucan endotransglucosylase protein 1	sp|Q8LG58|XTH16_ARATH	TRINITY_DN1657_c0_g2	AT2G18800, AT3G23730, AT4G14130, AT4G25810, AT4G30270, AT5G57550, AT5G57560	TRINITY_DN1943_c0_g6, TRINITY_DN1943_c1_g1, TRINITY_DN20981_c0_g3, TRINITY_DN24712_c0_g2, TRINITY_DN27337_c0_g1, TRINITY_DN30106_c0_g1, TRINITY_DN5269_c0_g2, TRINITY_DN5269_c1_g1, TRINITY_DN5269_c1_g2, TRINITY_DN55587_c0_g1	BVRB_013490, BVRB_013510, BVRB_1g009300, BVRB_1g009350, BVRB_2g024720, BVRB_2g040530, BVRB_2g040540, BVRB_3g065250, BVRB_5g110610, BVRB_5g110620, BVRB_8g190170	TRINITY_DN10378_c0_g1, TRINITY_DN1648_c0_g1, TRINITY_DN25898_c0_g2, TRINITY_DN41556_c0_g4, TRINITY_DN41556_c3_g1, TRINITY_DN4721_c0_g1	XP_017603931.1, XP_017623572.1, XP_017623759.1, XP_017624204.1, XP_017625191.1, XP_017629473.1, XP_017634087.1, XP_017643862.2	TRINITY_DN15492_c1_g1, TRINITY_DN1657_c0_g1, TRINITY_DN1657_c0_g2, TRINITY_DN2295_c0_g3, TRINITY_DN24778_c0_g1, TRINITY_DN5483_c0_g1	Gohir.1Z049730.1.p, Gohir.A02G017600.1.p, Gohir.A02G084100.1.p, Gohir.A05G005600.1.p, Gohir.A05G313900.1.p, Gohir.A08G022200.1.p, Gohir.A08G022400.1.p, Gohir.A08G023000.1.p, Gohir.A11G229300.1.p, Gohir.D02G019800.1.p, Gohir.D03G050800.1.p, Gohir.D05G006300.1.p, Gohir.D05G315400.1.p, Gohir.D08G032900.1.p, Gohir.D08G033500.1.p, Gohir.D11G233200.1.p	TRINITY_DN12374_c0_g1, TRINITY_DN14807_c1_g1, TRINITY_DN2242_c2_g1, TRINITY_DN2290_c0_g1, TRINITY_DN36707_c0_g3	TRINITY_DN10217_c1_g1, TRINITY_DN2196_c0_g1, TRINITY_DN6943_c0_g1, TRINITY_DN6943_c2_g1	OG0000162_2	Probable xyloglucan endotransglucosylase/hydrolase protein 16	0.0611019	0.0194376	-0.0245036	-0.00252462	-0.137005	-0.771756	-0.0389768	-1.50384	0.461356	-0.0756521	-0.0132917	0.00298882	-0.194481	0.00920976	-0.00738497	0.994647	2.5311	1.97436	0.0368414	0.00737506	-0.186066	-0.0604874	-0.365486	0.000387701	-0.0360493
Gossypium hirsutum	EC_2.4 glycosyltransferase	Probable xyloglucan endotransglucosylase/hydrolase protein 33	sp|Q8LC45|XTH33_ARATH	TRINITY_DN13254_c0_g1	AT1G10550	TRINITY_DN12436_c0_g1	BVRB_6g149030	TRINITY_DN98038_c0_g1	XP_017640985.1	TRINITY_DN13254_c0_g1	Gohir.A01G139300.1.p, Gohir.D01G130100.1.p	TRINITY_DN5654_c0_g1, TRINITY_DN5654_c0_g3	TRINITY_DN10983_c0_g1, TRINITY_DN10983_c0_g2	OG0013990	Probable xyloglucan endotransglucosylase/hydrolase protein 33	0	0	0	0	0	-0.205608	-0.255093	-1.57665	0.00260586	-0.159886	-0.000778764	-0.00120754	-0.241815	-0.000386939	-0.054079	0	0	0	0	0	0	0	0	0	0
Gossypium hirsutum	protease *(LON6)		NA	TRINITY_DN11473_c0_g2	AT1G18660	TRINITY_DN25586_c0_g2, TRINITY_DN5405_c0_g1	BVRB_5g114180	TRINITY_DN28618_c0_g1, TRINITY_DN3928_c0_g1	XP_017603547.1	TRINITY_DN11473_c0_g1, TRINITY_DN11473_c0_g2	Gohir.A07G070500.1.p, Gohir.D07G075000.1.p	TRINITY_DN1985_c0_g1	TRINITY_DN128_c0_g1, TRINITY_DN18246_c0_g1	OG0010178_1	protease *(LON6)	0	0	0	0	0	-0.371129	-0.509472	-1.1191	-0.0184133	-0.385893	-0.00230694	-0.0022466	-0.00322637	-0.000416655	0.000402623	0	0	0	0	0	-0.319858	-0.0142484	-0.452911	0.00111843	0.0180707
Gossypium hirsutum		Protein CONSERVED IN THE GREEN LINEAGE AND DIATOMS 27, chloroplastic	sp|Q9FN15|GLD27_ARATH	TRINITY_DN285_c0_g1	AT5G67370	TRINITY_DN8283_c1_g1	BVRB_6g127770	TRINITY_DN13555_c0_g1	XP_017635447.1	TRINITY_DN285_c0_g1, TRINITY_DN9627_c0_g2	Gohir.A12G074600.1.p, Gohir.D12G072800.1.p	TRINITY_DN17494_c0_g1	TRINITY_DN8882_c0_g1	OG0013957	Protein CONSERVED IN THE GREEN LINEAGE AND DIATOMS 27, chloroplastic	0.0180374	0.00341983	0.0375701	-0.000302633	0.01581	-0.911227	-1.10637	-1.79463	-0.0840917	-0.812518	-0.0301015	-0.00541517	-0.0538755	0.000456982	0.00271332	0.0753977	0.0554301	0.0478748	-0.0204189	-0.0103321	0.081508	0.0150514	-0.119123	-3.42334e-05	-0.376032
Gossypium hirsutum		Protein CONSERVED IN THE GREEN LINEAGE AND DIATOMS 27, chloroplastic	sp|Q9FN15|GLD27_ARATH	TRINITY_DN9627_c0_g2	AT5G67370	TRINITY_DN8283_c1_g1	BVRB_6g127770	TRINITY_DN13555_c0_g1	XP_017635447.1	TRINITY_DN285_c0_g1, TRINITY_DN9627_c0_g2	Gohir.A12G074600.1.p, Gohir.D12G072800.1.p	TRINITY_DN17494_c0_g1	TRINITY_DN8882_c0_g1	OG0013957_1	Protein CONSERVED IN THE GREEN LINEAGE AND DIATOMS 27, chloroplastic	0	0	0	0	0	-1.28161	-0.322425	-1.51914	0.354736	-0.0146067	0	0	0	0	0	0	0	0	0	0	0	0	0	0	0
Gossypium hirsutum	component *(ELF4) of circadian clock Evening complex (EC)	Protein EARLY FLOWERING 4	sp|O80877|EF4L1_ARATH	TRINITY_DN23516_c0_g2	AT2G40080	TRINITY_DN25416_c3_g1, TRINITY_DN97306_c0_g1	BVRB_2g023780, BVRB_2g023800	TRINITY_DN10088_c0_g2, TRINITY_DN10088_c0_g3, TRINITY_DN1850_c0_g2, TRINITY_DN1850_c0_g3, TRINITY_DN1850_c0_g4, TRINITY_DN1850_c0_g5	XP_017616842.1, XP_017619000.1, XP_017644931.1	TRINITY_DN1216_c3_g1, TRINITY_DN23516_c0_g1, TRINITY_DN23516_c0_g2, TRINITY_DN23516_c0_g3, TRINITY_DN29746_c0_g1, TRINITY_DN29746_c0_g2	Gohir.A06G163700.1.p, Gohir.A10G236100.1.p, Gohir.A10G236200.1.p, Gohir.D02G137375.1.p, Gohir.D06G169600.1.p, Gohir.D10G247950.1.p, Gohir.D10G248000.1.p	TRINITY_DN12520_c0_g1, TRINITY_DN12520_c0_g4, TRINITY_DN4031_c0_g2	TRINITY_DN4973_c0_g1, TRINITY_DN61595_c0_g2, TRINITY_DN6724_c0_g2	OG0001675_2	Protein ELF4-LIKE 1	0.0292299	0.0594176	0.0947108	0.000347228	0.0414162	0.900087	1.28213	1.73415	0.139551	0.585956	0	0	0	0	0	-0.125675	-0.0316107	-0.0204054	0.0624329	0.0386258	0.123926	0.0016511	-0.289425	-0.000636539	-0.641039
Gossypium hirsutum		Protein PHOSPHATE-INDUCED 1	sp|Q9FE06|EXOL2_ARATH	TRINITY_DN89727_c0_g1	0	0	0	TRINITY_DN178509_c0_g1	XP_017629767.1	TRINITY_DN31611_c0_g1, TRINITY_DN89727_c0_g1	Gohir.A11G112800.1.p, Gohir.D11G117800.1.p	0	0	OG0020066	Protein EXORDIUM-like 2	0	0	0	0	0	0.107167	0.23137	1.54255	0.0301618	0.187046	0	0	0	0	0	0	0	0	0	0	0	0	0	0	0
Gossypium hirsutum	anion transporter *(NRT1/PTR)	Protein NRT1/ PTR FAMILY 4.3	sp|Q56XQ6|PTR15_ARATH	TRINITY_DN14529_c1_g1	AT1G33440, AT1G59740	TRINITY_DN6655_c0_g1, TRINITY_DN6655_c0_g2	BVRB_6g145900	TRINITY_DN19229_c0_g1, TRINITY_DN19229_c0_g2, TRINITY_DN54934_c0_g1, TRINITY_DN54934_c0_g2	XP_017625722.2, XP_017625926.1, XP_052886017.1	TRINITY_DN11101_c0_g1, TRINITY_DN11101_c0_g2, TRINITY_DN14529_c1_g1, TRINITY_DN14529_c1_g2	Gohir.A06G144500.1.p, Gohir.A08G229400.1.p, Gohir.A10G158200.1.p, Gohir.D08G249700.1.p, Gohir.D10G083900.1.p	TRINITY_DN21975_c0_g1	TRINITY_DN24556_c0_g1	OG0003952_1	Protein NRT1/ PTR FAMILY 4.4	-0.0260091	-0.0966696	-0.254956	-0.00190617	-0.16718	-0.810681	0.276929	0.0230207	1.37339	0.917804	0	0	0	0	0	0	0	0	0	0	0	0	0	0	0
Gossypium hirsutum	auxin efflux transporter *(PILS) & auxin transporter *(PILS)	Protein PIN-LIKES 3	sp|Q9C9K4|PILS4_ARATH	TRINITY_DN1459_c0_g1	0	0	0	TRINITY_DN105763_c1_g1, TRINITY_DN11150_c1_g1	XP_052876288.1	TRINITY_DN1459_c0_g1	Gohir.A10G201033.1.p, Gohir.D10G208700.1.p	0	0	OG0024268	Protein PIN-LIKES 4	0	0	0	0	0	0.0151134	1.04759	0.0358186	0.715291	0.00403175	0	0	0	0	0	0	0	0	0	0	0	0	0	0	0
Gossypium hirsutum	RADIALIS-type transcription factor	Protein RADIALIS-like 6	sp|Q1A173|RADL6_ARATH	TRINITY_DN10480_c0_g1	AT1G19510, AT1G75250, AT2G18328, AT2G21650, AT4G36570, AT4G39250	TRINITY_DN58689_c0_g2, TRINITY_DN6684_c0_g1	BVRB_2g035370, BVRB_6g128920, BVRB_9g217320, BVRB_9g217430	TRINITY_DN20215_c0_g1, TRINITY_DN20215_c0_g2, TRINITY_DN25432_c0_g3, TRINITY_DN4820_c0_g1	XP_017603411.1, XP_017605578.1, XP_017614643.2, XP_017618915.1, XP_017630031.1, XP_017632453.2, XP_017640413.1, XP_017645104.1, XP_017645150.1, XP_017648656.1, XP_052877329.1, XP_052881267.1	TRINITY_DN10480_c0_g1, TRINITY_DN33327_c0_g1, TRINITY_DN93535_c0_g1	Gohir.A01G004800.1.p, Gohir.A01G115100.1.p, Gohir.A03G194800.1.p, Gohir.A04G130800.1.p, Gohir.A05G193100.1.p, Gohir.A05G193601.1.p, Gohir.A05G259400.1.p, Gohir.A10G095400.1.p, Gohir.A11G043400.2.p, Gohir.A11G183500.1.p, Gohir.A13G033900.1.p, Gohir.D01G004600.1.p, Gohir.D01G103450.1.p, Gohir.D02G216000.1.p, Gohir.D04G167100.1.p, Gohir.D05G196300.1.p, Gohir.D05G196766.1.p, Gohir.D05G261100.1.p, Goh…	TRINITY_DN142182_c0_g1, TRINITY_DN142182_c0_g2, TRINITY_DN142182_c0_g3, TRINITY_DN19614_c0_g1, TRINITY_DN295093_c0_g1, TRINITY_DN32097_c0_g1	TRINITY_DN13641_c0_g1, TRINITY_DN13641_c0_g2, TRINITY_DN30269_c0_g1, TRINITY_DN47781_c0_g1, TRINITY_DN63594_c0_g1, TRINITY_DN63594_c0_g2, TRINITY_DN8582_c0_g2	OG0000176	Protein RADIALIS-like 6	0.10791	0.0433445	0.0263592	-0.0034551	-0.0446731	-0.285962	-0.107992	-1.02804	0.0734744	-0.0137131	-0.0109682	-0.00507778	-0.04438	-0.000269262	0.000101723	-0.0291774	-0.0614321	-0.00917057	-0.00537273	0.0104099	0.0951192	0.0562092	0.0745473	0.000362954	-0.123432
Gossypium hirsutum	protein S-acyltransferase *(PAT19-21)	Protein S-acyltransferase 21	sp|Q6DR03|ZDHC3_ARATH	TRINITY_DN21343_c0_g2	AT2G33640	TRINITY_DN13637_c0_g1, TRINITY_DN13637_c0_g3, TRINITY_DN13637_c1_g1	BVRB_1g014230	TRINITY_DN25481_c0_g1, TRINITY_DN25481_c0_g2	XP_017607051.1	TRINITY_DN21343_c0_g1, TRINITY_DN21343_c0_g2	Gohir.A05G177900.1.p, Gohir.D05G181300.1.p	TRINITY_DN13701_c0_g1	TRINITY_DN23672_c0_g1, TRINITY_DN69909_c0_g1	OG0010190	Protein S-acyltransferase 21	0	0	0	0	0	-0.197905	-1.0263	-1.2887	-0.513345	-0.789587	-0.00649488	-0.00288074	-0.0480949	-0.000180092	-0.00160645	-0.0471861	-0.137252	-0.00174205	-0.0337324	0.0190404	0.0688082	0.001617	-0.0949706	-0.000238413	-0.270173
Gossypium hirsutum			sp|Q8L9K4|SOFL5_ARATH	TRINITY_DN6949_c0_g1	AT1G58460, AT4G33800	TRINITY_DN7876_c0_g1, TRINITY_DN7876_c0_g3	BVRB_1g014880	TRINITY_DN2909_c0_g1, TRINITY_DN39987_c0_g1, TRINITY_DN59877_c0_g1, TRINITY_DN67886_c1_g1	XP_017605575.1, XP_017618947.1, XP_017647739.1, XP_052879295.1	TRINITY_DN12883_c0_g1, TRINITY_DN12883_c0_g2, TRINITY_DN6949_c0_g1, TRINITY_DN9454_c0_g1, TRINITY_DN9454_c0_g2	Gohir.A02G080700.1.p, Gohir.A05G210800.1.p, Gohir.A06G024600.1.p, Gohir.A12G019300.2.p, Gohir.A13G047300.1.p, Gohir.D02G088500.1.p, Gohir.D05G214100.1.p, Gohir.D06G021700.3.p, Gohir.D12G019500.4.p, Gohir.D13G044350.1.p	TRINITY_DN1508_c3_g1, TRINITY_DN36177_c0_g1, TRINITY_DN61711_c0_g1	TRINITY_DN14735_c2_g1, TRINITY_DN17026_c0_g1, TRINITY_DN48018_c0_g1	OG0001469	Protein SOB FIVE-LIKE 5	0.368938	0.224466	0.0601741	-0.00113068	-0.0701972	-0.0771628	-0.06908	-1.1989	0.0209953	-0.132017	-0.00613385	0.000756503	-0.0406246	0.00190137	-0.00137268	0	0	0	0	0	0	0	0	0	0
Gossypium hirsutum	mannan O-acetyltransferase *(MOAT)	Protein trichome birefringence-like 25	sp|O04621|TBL26_ARATH	TRINITY_DN18407_c1_g1	AT1G01430, AT4G01080, AT4G11090, AT4G23790	TRINITY_DN22382_c1_g1, TRINITY_DN25522_c0_g2, TRINITY_DN28472_c0_g1, TRINITY_DN28472_c1_g1, TRINITY_DN6494_c0_g2	BVRB_1g003460, BVRB_5g099220	TRINITY_DN31130_c0_g1, TRINITY_DN40805_c0_g1, TRINITY_DN40805_c1_g1	XP_017623705.1, XP_017624891.1, XP_017634961.1	TRINITY_DN12863_c1_g2, TRINITY_DN18407_c1_g1, TRINITY_DN18407_c4_g1	Gohir.A02G102101.1.p, Gohir.A08G085000.3.p, Gohir.A12G111200.1.p, Gohir.D03G082100.1.p, Gohir.D08G132100.1.p, Gohir.D12G114500.1.p	TRINITY_DN102243_c0_g3, TRINITY_DN16406_c0_g1, TRINITY_DN44290_c1_g1	TRINITY_DN3058_c0_g1, TRINITY_DN45724_c0_g1, TRINITY_DN495813_c0_g1, TRINITY_DN951_c1_g1	OG0001686_1	Protein trichome birefringence-like 26	0	0	0	0	0	-0.227699	-0.404501	-1.50134	-0.0227711	-0.295402	-0.00903774	4.83766e-05	-0.0666004	0.000394663	-0.000455976	0	0	0	0	0	0	0	0	0	0
Gossypium hirsutum	UV-A/blue light photoreceptor *(PLP)	Protein TWIN LOV 1	sp|O64511|TLOV1_ARATH	TRINITY_DN4164_c0_g1	AT2G02710	TRINITY_DN1269_c0_g1, TRINITY_DN2116_c1_g2	BVRB_6g154670	TRINITY_DN60847_c1_g1, TRINITY_DN60847_c1_g2, TRINITY_DN8781_c0_g1	XP_052881671.1	TRINITY_DN4164_c0_g1, TRINITY_DN4164_c0_g2	Gohir.A03G098200.1.p, Gohir.D02G114900.1.p	TRINITY_DN32409_c0_g1, TRINITY_DN5822_c0_g1, TRINITY_DN5822_c0_g2	TRINITY_DN45446_c0_g1, TRINITY_DN45446_c0_g2, TRINITY_DN58815_c0_g1	OG0006976	Protein TWIN LOV 1	-0.00223824	-0.0193081	-0.0578439	-0.000292678	-0.0494034	-0.340904	-0.865938	-1.10801	-0.178093	-0.314729	-0.0068786	0.000133835	-0.00585842	0.000571783	0.00143202	-0.0279411	0.00547756	-0.0552908	0.0349978	-0.00538151	0.00200079	-0.0114832	-0.422743	-0.000461527	-0.449834
Gossypium hirsutum		Purple acid phosphatase 10	sp|Q9SIV9|PPA10_ARATH	TRINITY_DN5710_c0_g1	AT2G16430, AT2G27190	TRINITY_DN31397_c2_g2, TRINITY_DN38083_c0_g2, TRINITY_DN4814_c0_g1, TRINITY_DN4814_c0_g2	BVRB_1g006410, BVRB_9g216920, BVRB_9g216940	TRINITY_DN1768_c0_g1, TRINITY_DN22686_c0_g2, TRINITY_DN240584_c0_g1, TRINITY_DN39487_c0_g1, TRINITY_DN4902_c1_g1	XP_017609755.1, XP_017610804.1, XP_017618434.1, XP_017631887.1, XP_017632456.1, XP_017645783.1	TRINITY_DN16336_c0_g1, TRINITY_DN18472_c0_g1, TRINITY_DN25906_c0_g1, TRINITY_DN25906_c1_g2, TRINITY_DN5710_c0_g1, TRINITY_DN5710_c0_g2	Gohir.A03G197500.1.p, Gohir.A03G197600.1.p, Gohir.A05G189100.1.p, Gohir.A05G189200.2.p, Gohir.A06G006600.1.p, Gohir.A13G031700.1.p, Gohir.D02G218900.1.p, Gohir.D05G192400.1.p, Gohir.D05G192500.1.p, Gohir.D06G002440.1.p, Gohir.D13G029700.1.p	TRINITY_DN2639_c1_g1, TRINITY_DN32182_c0_g2, TRINITY_DN373_c1_g1, TRINITY_DN6174_c0_g1	TRINITY_DN19956_c0_g2, TRINITY_DN30396_c0_g1, TRINITY_DN30396_c0_g2, TRINITY_DN540_c0_g1	OG0000666_3	Purple acid phosphatase 10	0	0	0	0	0	-0.242568	-0.394474	-1.38643	-0.01988	-0.606145	0	0	0	0	0	0	0	0	0	0	-0.183181	-0.0255766	-0.212406	0.000207134	0.136829
Gossypium hirsutum		Putative DNA glycosylase At3g47830	sp|F4JCQ3|DG783_ARATH	TRINITY_DN9491_c2_g1	AT3G47830	TRINITY_DN7258_c0_g1, TRINITY_DN7258_c0_g2	BVRB_5g116310	TRINITY_DN45327_c1_g1, TRINITY_DN45327_c1_g3, TRINITY_DN59626_c0_g1	XP_017636116.1	TRINITY_DN122397_c0_g1, TRINITY_DN9491_c2_g1	Gohir.A12G276500.1.p, Gohir.D12G277500.1.p	TRINITY_DN23169_c0_g1	TRINITY_DN23147_c0_g1	TRINITY_DN14269_c1_g1	Putative DNA glycosylase At3g47830	0	0	0	0	0	-0.27321	-0.0847714	-1.13638	0.102014	-0.0506252	0	0	0	0	0	0	0	0	0	0	0	0	0	0	0
Gossypium hirsutum	EC_2.5 transferase transferring alkyl or aryl group, other than methyl group	Cysteine synthase, chloroplastic/chromoplastic	sp|Q9LJA0|CYSK2_ARATH	TRINITY_DN9870_c0_g3	AT2G43750, AT3G04940, AT3G22460, AT3G59760, AT4G14880, AT5G28020, AT5G28030	TRINITY_DN23384_c0_g2, TRINITY_DN38615_c0_g1, TRINITY_DN38615_c0_g2, TRINITY_DN8781_c0_g1, TRINITY_DN8781_c0_g2	BVRB_3g058740, BVRB_4g082400, BVRB_4g082410	TRINITY_DN1235_c0_g1, TRINITY_DN13547_c0_g1, TRINITY_DN36716_c1_g1, TRINITY_DN36716_c2_g2, TRINITY_DN5174_c0_g2, TRINITY_DN5174_c2_g1, TRINITY_DN9912_c0_g1, TRINITY_DN9912_c1_g2	XP_017607765.1, XP_017610891.1, XP_017616554.1, XP_017616555.1, XP_017616556.1, XP_017619511.1, XP_017619513.1, XP_017619564.1, XP_017626940.1, XP_052875028.1, XP_052880697.1, XP_052887907.1, XP_052887908.1	TRINITY_DN175_c0_g1, TRINITY_DN1860_c3_g1, TRINITY_DN1860_c3_g3, TRINITY_DN2058_c0_g1, TRINITY_DN2058_c0_g2, TRINITY_DN2058_c0_g3, TRINITY_DN9870_c0_g3	Gohir.A08G214100.1.p, Gohir.A09G213610.1.p, Gohir.A09G216100.2.p, Gohir.A13G105900.4.p, Gohir.A13G171100.1.p, Gohir.A13G171200.2.p, Gohir.A13G171300.1.p, Gohir.D08G231100.1.p, Gohir.D09G212400.1.p, Gohir.D09G218500.1.p, Gohir.D13G108600.1.p, Gohir.D13G176600.3.p, Gohir.D13G176700.1.p	TRINITY_DN3322_c0_g1, TRINITY_DN38754_c0_g3, TRINITY_DN5884_c0_g1, TRINITY_DN74030_c0_g1, TRINITY_DN8184_c0_g1, TRINITY_DN9824_c0_g2	TRINITY_DN11429_c1_g1, TRINITY_DN16308_c0_g1, TRINITY_DN17222_c1_g2, TRINITY_DN177234_c0_g2, TRINITY_DN29743_c0_g1, TRINITY_DN44824_c0_g1, TRINITY_DN4842_c0_g1, TRINITY_DN894_c0_g1	OG0000199_6	Putative inactive cysteine synthase 2	0	0	0	0	0	0.182394	0.115157	1.19064	-0.0407769	0.152404	0	0	0	0	0	0	0	0	0	0	0	0	0	0	0
Gossypium hirsutum		14 kDa proline-rich protein DC2.15	sp|Q8RW93|LBP65_ARATH	TRINITY_DN14900_c0_g2	0	TRINITY_DN29719_c0_g1, TRINITY_DN4185_c0_g1	BVRB_2g030600	TRINITY_DN14133_c0_g1, TRINITY_DN14133_c0_g2	XP_017617001.1, XP_017641334.1, XP_052887127.1	TRINITY_DN14900_c0_g2, TRINITY_DN14900_c0_g3, TRINITY_DN14900_c0_g4	Gohir.A07G029100.1.p, Gohir.A13G181300.1.p, Gohir.D07G033100.1.p	0	TRINITY_DN1717_c0_g1	OG0009700	Putative lipid-binding protein At4g00165	0.165324	0.0825359	0.0292953	-0.00219595	-0.0694934	-0.166325	-1.48936	-2.13806	-0.193117	-0.241188	-0.00274171	0.000989628	-0.0264864	0.000938088	-0.0014094	0	0	0	0	0	0	0	0	0	0
Gossypium hirsutum		14 kDa proline-rich protein DC2.15	sp|Q8RW93|LBP65_ARATH	TRINITY_DN14900_c0_g4	0	TRINITY_DN29719_c0_g1, TRINITY_DN4185_c0_g1	BVRB_2g030600	TRINITY_DN14133_c0_g1, TRINITY_DN14133_c0_g2	XP_017617001.1, XP_017641334.1, XP_052887127.1	TRINITY_DN14900_c0_g2, TRINITY_DN14900_c0_g3, TRINITY_DN14900_c0_g4	Gohir.A07G029100.1.p, Gohir.A13G181300.1.p, Gohir.D07G033100.1.p	0	TRINITY_DN1717_c0_g1	OG0009700_1	Putative lipid-binding protein At4g00165	0	0	0	0	0	-0.344999	-1.88095	-2.6896	-0.235768	-0.601935	-0.00292185	0.000384044	-0.0234839	0.000644897	-0.00102503	0	0	0	0	0	0	0	0	0	0
Gossypium hirsutum	NAC transcription factor	Transcription factor JUNGBRUNNEN 1	sp|Q9M290|NAC61_ARATH	TRINITY_DN30075_c0_g1	AT2G43000, AT3G12910	TRINITY_DN128926_c0_g1, TRINITY_DN155895_c0_g1	BVRB_2g046230	TRINITY_DN39879_c0_g1, TRINITY_DN39879_c0_g3, TRINITY_DN39879_c0_g4	XP_017605765.1, XP_017618496.1	TRINITY_DN18033_c1_g1, TRINITY_DN18033_c2_g1, TRINITY_DN18033_c2_g2, TRINITY_DN30075_c0_g1	Gohir.A01G039600.1.p, Gohir.A04G047900.1.p, Gohir.D01G027400.1.p, Gohir.D05G332500.1.p	TRINITY_DN26467_c0_g1	TRINITY_DN42192_c0_g1, TRINITY_DN544602_c0_g1	OG0005548	Putative NAC domain-containing protein 61	0	0	0	0	0	0.205425	0.1188	-0.221601	-0.0486477	-1.08987	0	0	0	0	0	0.0143195	0.0496886	2.36515	0.00817998	1.20283	-0.101112	-0.000486807	-0.203071	0.00332438	0.00711258
Gossypium hirsutum		Protein trichome birefringence-like 28	sp|Q93ZA5|TBL46_ARATH	TRINITY_DN14630_c0_g4	0	0	0	TRINITY_DN12107_c0_g3	0	TRINITY_DN14630_c0_g4	0	0	0	OG0052275	Putative truncated protein trichome birefringence-like 46	0.145289	0.382257	0.0353681	0.00168324	-0.0529777	-0.175275	-0.174341	-1.0677	0.0128897	-0.112948	0	0	0	0	0	0	0	0	0	0	0	0	0	0	0
Gossypium hirsutum	A-class RAB GTPase	Ras-related protein RABA5d	sp|P19892|RAA5E_ARATH	TRINITY_DN3309_c1_g3	AT1G05810, AT2G31680, AT2G43130, AT3G07410	TRINITY_DN15403_c0_g1, TRINITY_DN15403_c0_g2, TRINITY_DN8809_c0_g2, TRINITY_DN8964_c0_g1	BVRB_005650, BVRB_3g065050	TRINITY_DN13367_c0_g1, TRINITY_DN13367_c0_g3, TRINITY_DN2401_c0_g1, TRINITY_DN27863_c3_g1, TRINITY_DN8856_c0_g1	XP_017611872.1, XP_017618274.1, XP_017632152.1, XP_017646606.1, XP_017647027.1	TRINITY_DN10676_c0_g1, TRINITY_DN19334_c1_g1, TRINITY_DN3309_c1_g3, TRINITY_DN7428_c0_g2, TRINITY_DN7428_c0_g3	Gohir.A02G013300.1.p, Gohir.A02G016400.1.p, Gohir.A07G159800.1.p, Gohir.A07G197200.1.p, Gohir.A10G135900.1.p, Gohir.D02G014051.1.p, Gohir.D02G018100.1.p, Gohir.D07G166600.1.p, Gohir.D07G203600.1.p	TRINITY_DN28921_c0_g1, TRINITY_DN8509_c1_g1	TRINITY_DN12963_c0_g2, TRINITY_DN3687_c0_g1	OG0001060_1	Ras-related protein RABA5e	0.0339625	0.0295666	0.0185469	-0.000125309	-0.0149282	-0.617729	-0.786946	-2.01177	-0.0209554	-0.961357	-0.00848003	-0.00226244	0.00896061	-5.95102e-05	0.00235557	0.115988	-0.0644233	0.061644	-0.306312	-0.0131638	0	0	0	0	0
Gossypium hirsutum	C-class RAB GTPase	Ras-related protein RABC2a	sp|O49841|RAC2A_ARATH	TRINITY_DN6656_c0_g1	AT3G09910, AT5G03530	TRINITY_DN5788_c0_g1, TRINITY_DN5788_c0_g2	BVRB_7g179280	TRINITY_DN1252_c0_g1, TRINITY_DN41331_c0_g1, TRINITY_DN45179_c0_g1, TRINITY_DN45179_c0_g3, TRINITY_DN55428_c0_g1, TRINITY_DN62440_c0_g1, TRINITY_DN626_c0_g2	XP_017605216.1, XP_017613356.1, XP_017647283.1	TRINITY_DN6656_c0_g1, TRINITY_DN6656_c0_g2, TRINITY_DN7160_c0_g1, TRINITY_DN7160_c0_g2, TRINITY_DN7160_c0_g4	Gohir.A01G142400.3.p, Gohir.A04G070300.1.p, Gohir.A09G144700.1.p, Gohir.A10G200700.2.p, Gohir.A11G323400.1.p, Gohir.D01G129900.1.p, Gohir.D04G108800.1.p, Gohir.D09G140500.2.p, Gohir.D10G208501.1.p, Gohir.D11G342500.1.p	TRINITY_DN1981_c1_g1, TRINITY_DN1981_c1_g2	TRINITY_DN15506_c0_g1, TRINITY_DN15506_c0_g3	OG0001368	Ras-related protein RABC2a	-0.0241261	-0.0295749	-0.29075	1.94e-05	-0.158391	-0.150547	-0.242824	-1.17024	-0.0162351	-0.322087	-0.00604591	-0.000761842	-0.0125819	0.00027564	0.000911305	-0.0334397	-0.070418	0.00250085	-0.0123176	0.0164437	0.0137028	0.000801279	0.0812397	-2.71815e-05	0.0447632
Gossypium hirsutum		Receptor-like protein 52	sp|F4J8G2|RLP33_ARATH	TRINITY_DN216_c0_g1	0	0	0	TRINITY_DN104804_c0_g1	XP_017629707.1	TRINITY_DN216_c0_g1	0	0	0	OG0039787	Receptor-like protein 33	0	0	0	0	0	-0.512787	0.0296587	0.0777095	0.750023	1.16013	0	0	0	0	0	0	0	0	0	0	0	0	0	0	0
Gossypium hirsutum	regulatory protein *(BIC) of cryptochrome signalling		NA	TRINITY_DN152550_c0_g1	AT3G52740	TRINITY_DN21654_c0_g1, TRINITY_DN21654_c0_g2	BVRB_7g159520	TRINITY_DN13724_c0_g1, TRINITY_DN31670_c1_g1, TRINITY_DN31670_c1_g2	XP_017614813.1, XP_017622611.1	TRINITY_DN12892_c0_g1, TRINITY_DN12892_c1_g1, TRINITY_DN152550_c0_g1, TRINITY_DN17031_c0_g1	Gohir.A01G206600.1.p, Gohir.A04G063386.1.p, Gohir.D01G196000.1.p, Gohir.D04G100100.2.p	TRINITY_DN15291_c0_g1, TRINITY_DN284134_c0_g1	TRINITY_DN9689_c0_g2	OG0005834_1	regulatory protein *(BIC) of cryptochrome signalling	0.0800114	0.0706727	0.0705657	-0.000441868	-0.00168186	-0.0699187	-1.02735	-0.820402	-0.337239	-0.121594	0	0	0	0	0	0	0	0	0	0	0	0	0	0	0
Gossypium hirsutum	regulatory protein *(SUO) of miRNA biogenesis pathway		NA	TRINITY_DN19876_c1_g2	0	TRINITY_DN10459_c1_g1	BVRB_013940	TRINITY_DN13474_c0_g1, TRINITY_DN3460_c0_g1, TRINITY_DN35923_c0_g1	0	TRINITY_DN111_c2_g1, TRINITY_DN11616_c0_g1, TRINITY_DN19876_c0_g1, TRINITY_DN19876_c1_g2	0	TRINITY_DN41392_c0_g1	TRINITY_DN16759_c0_g1, TRINITY_DN16759_c1_g1	OG0015175_3	regulatory protein *(SUO) of miRNA biogenesis pathway	0	0	0	0	0	0.148096	-0.00823316	1.05364	-0.207083	0.0345322	0	0	0	0	0	0	0	0	0	0	0	0	0	0	0
Gossypium hirsutum	RopGEF guanine nucleotide exchange factor *(PRONE)	Rho guanine nucleotide exchange factor 8	sp|Q9SVQ3|ROGF9_ARATH	TRINITY_DN18605_c0_g2	AT1G52240, AT1G79860, AT3G16130, AT3G24620, AT4G13240, AT5G19560	TRINITY_DN58292_c3_g1	BVRB_8g196640, BVRB_9g220990	TRINITY_DN12180_c0_g1, TRINITY_DN12180_c1_g1, TRINITY_DN15278_c0_g2	XP_017603251.1, XP_017607461.1, XP_017624735.1, XP_017639891.2, XP_017644630.1	TRINITY_DN18605_c0_g2, TRINITY_DN32166_c0_g1	Gohir.A02G120800.1.p, Gohir.A05G131600.1.p, Gohir.A07G005600.1.p, Gohir.A08G241600.1.p, Gohir.A10G081200.1.p, Gohir.D03G060700.2.p, Gohir.D05G131100.1.p, Gohir.D07G006400.1.p, Gohir.D08G262400.1.p, Gohir.D10G070200.2.p	TRINITY_DN17075_c0_g1	TRINITY_DN1430_c0_g2, TRINITY_DN1430_c0_g3, TRINITY_DN20419_c0_g1, TRINITY_DN74788_c0_g3	OG0001039	Rop guanine nucleotide exchange factor 9	0.0642346	0.0769623	0.03398	-4.7e-05	-0.0166175	-0.376885	-0.988194	-1.56289	-0.176492	-0.722181	0	0	0	0	0	0.00838461	0.290903	-0.00805132	0.176392	-0.00609244	0.178294	0.0435827	0.199734	-6.82838e-05	-0.145019
Gossypium hirsutum	EC_3.4 hydrolase acting on peptide bond (peptidase) & Papain-type subclass SAG12 cysteine protease	Senescence-specific cysteine protease SAG39	sp|A2XQE8|SAG39_ORYSI	TRINITY_DN10199_c0_g1	0	0	0	TRINITY_DN21787_c0_g1, TRINITY_DN21787_c0_g2	XP_017630146.2	TRINITY_DN10199_c0_g1, TRINITY_DN10199_c0_g2	Gohir.D11G304400.1.p, Gohir.D11G304800.1.p	0	0	OG0019611	Senescence-specific cysteine protease SAG39	-0.0758348	-0.0129871	-0.0209203	0.004663	0.0376423	0.128574	-0.0226774	1.03253	-0.275077	0.155151	0	0	0	0	0	0	0	0	0	0	0	0	0	0	0
Gossypium hirsutum	EC_3.4 hydrolase acting on peptide bond (peptidase) & Papain-type subclass SAG12 cysteine protease	Senescence-specific cysteine protease SAG39	sp|A2XQE8|SAG39_ORYSI	TRINITY_DN10199_c0_g2	0	0	0	TRINITY_DN21787_c0_g1, TRINITY_DN21787_c0_g2	XP_017630146.2	TRINITY_DN10199_c0_g1, TRINITY_DN10199_c0_g2	Gohir.D11G304400.1.p, Gohir.D11G304800.1.p	0	0	OG0019611_1	Senescence-specific cysteine protease SAG39	-0.0560165	-0.00308732	-0.00844666	0.00449244	0.0421124	0.123023	-0.0190187	1.13547	-0.245305	0.157601	0	0	0	0	0	0	0	0	0	0	0	0	0	0	0
Gossypium hirsutum	regulatory subunit beta of SnRK1 kinase complex & regulatory subunit beta of SNF1-related SnRK1 kinase complex	SNF1-related protein kinase regulatory subunit beta-2	sp|Q84VQ1|KINB1_ARATH	TRINITY_DN19654_c1_g1	0	0	0	TRINITY_DN5032_c2_g1	XP_017639801.1	TRINITY_DN19654_c1_g1	Gohir.A07G192000.1.p, Gohir.D07G198300.1.p	0	0	OG0024221	SNF1-related protein kinase regulatory subunit beta-1	0.0085624	0.0586053	0.00931206	0.000654258	0.000518217	-0.520328	-0.301322	-1.14622	0.0538283	-0.184925	0	0	0	0	0	0	0	0	0	0	0	0	0	0	0
Gossypium hirsutum	phosphate transporter *(PHT5)	SPX domain-containing membrane protein At4g22990	sp|Q93ZQ5|SPXM3_ARATH	TRINITY_DN4882_c0_g1	AT1G63010, AT4G11810, AT4G22990	TRINITY_DN10285_c2_g1, TRINITY_DN8942_c0_g1, TRINITY_DN8942_c0_g3	BVRB_015070, BVRB_1g020040, BVRB_5g101160, BVRB_7g161990	TRINITY_DN104186_c0_g1, TRINITY_DN2049_c1_g1, TRINITY_DN3869_c0_g1, TRINITY_DN38707_c0_g1	XP_017612207.1, XP_017613000.1, XP_017613001.1, XP_052878484.1, XP_052879319.1, XP_052882176.1, XP_052882178.1	TRINITY_DN4882_c0_g1, TRINITY_DN4882_c0_g3, TRINITY_DN8576_c0_g1, TRINITY_DN8576_c0_g2	Gohir.A03G015056.1.p, Gohir.A12G103300.1.p, Gohir.A12G224600.1.p, Gohir.D03G155200.1.p, Gohir.D12G106700.1.p, Gohir.D12G227400.1.p	TRINITY_DN2796_c0_g1, TRINITY_DN6505_c0_g1, TRINITY_DN6505_c2_g1	TRINITY_DN11624_c1_g4, TRINITY_DN462_c1_g2	OG0001192	SPX domain-containing membrane protein At4g22990	0.0210811	-0.0231694	0.0346921	-0.000670486	0.0137247	-0.441699	-0.205419	-1.2933	0.0657479	-0.3976	-0.00213473	0.000256374	0.0621791	0.000176633	0.00480048	-0.108164	-0.753358	-0.105873	-0.0895748	0.00345066	0.00902133	0.00236691	0.648912	1.62754e-05	0.613201
Gossypium hirsutum		Stem-specific protein TSJT1	sp|P24805|TSJT1_TOBAC	TRINITY_DN15366_c0_g1	AT3G15450, AT4G27450	TRINITY_DN1419_c0_g1, TRINITY_DN1682_c0_g1, TRINITY_DN1682_c0_g2, TRINITY_DN1682_c0_g4, TRINITY_DN28590_c2_g1	BVRB_4g087630, BVRB_8g183530, BVRB_8g183540	TRINITY_DN12520_c1_g1, TRINITY_DN12520_c1_g2, TRINITY_DN12520_c1_g3, TRINITY_DN12520_c1_g5, TRINITY_DN9140_c0_g1, TRINITY_DN9140_c0_g2	XP_017608899.1, XP_017638500.1, XP_017646548.1	TRINITY_DN15366_c0_g1, TRINITY_DN15366_c0_g2, TRINITY_DN22186_c0_g2, TRINITY_DN3001_c0_g2, TRINITY_DN3001_c0_g3	Gohir.A01G065500.1.p, Gohir.A09G072100.1.p, Gohir.A10G024375.1.p, Gohir.D01G052900.1.p, Gohir.D09G071800.1.p, Gohir.D10G025000.1.p	TRINITY_DN4642_c0_g1	TRINITY_DN25005_c0_g1, TRINITY_DN25005_c0_g2	OG0001869	Stem-specific protein TSJT1	0.0539589	0.0198453	-0.042165	-0.00179007	-0.185329	0.676343	0.644237	1.25103	-0.0105918	0.378549	0.00314147	0.0106239	0.0124848	0.0027661	-8.89057e-05	-0.0122519	0.0385435	0.0515627	0.0407913	0.0294325	0.134554	0.0133664	0.0904627	-0.000323914	-0.214186
Gossypium hirsutum	sulfate transporter *(SULTR)	Sulfate transporter 3.1	sp|Q9SV13|SUT31_ARATH	TRINITY_DN622_c2_g1	AT3G51895, AT4G02700	TRINITY_DN15256_c0_g2, TRINITY_DN1633_c0_g2	BVRB_5g119830	TRINITY_DN4400_c0_g1, TRINITY_DN48312_c0_g1	XP_017615135.2, XP_017648395.1, XP_052878033.1	TRINITY_DN12355_c0_g1, TRINITY_DN622_c2_g1, TRINITY_DN6989_c2_g1, TRINITY_DN8452_c1_g1	Gohir.A10G115900.1.p, Gohir.A11G125200.1.p, Gohir.A12G003300.1.p, Gohir.D10G150600.1.p, Gohir.D11G130400.1.p, Gohir.D12G003000.1.p	TRINITY_DN20333_c0_g1	TRINITY_DN6932_c0_g1	OG0004414_1	Sulfate transporter 3.1	0	0	0	0	0	-0.531506	-0.29037	-1.98281	0.0549317	-0.475151	0.00376535	-0.00686731	0.10993	-0.00327784	0.00337675	0	0	0	0	0	0	0	0	0	0
Gossypium hirsutum	transport protein *(TSUP)	Sulfite exporter TauE/SafE family protein 4	sp|Q8S9J0|TAUE4_ARATH	TRINITY_DN875_c0_g2	AT2G36630	TRINITY_DN2216_c0_g1	BVRB_7g160750	TRINITY_DN1980_c0_g1	XP_017614397.1, XP_017639054.1, XP_052884793.1, XP_052884794.1	TRINITY_DN875_c0_g1, TRINITY_DN875_c0_g2	Gohir.A01G140200.2.p, Gohir.A04G067400.1.p, Gohir.D01G129500.1.p, Gohir.D04G106100.1.p	TRINITY_DN11643_c0_g1, TRINITY_DN40476_c1_g1	TRINITY_DN32137_c0_g1, TRINITY_DN32137_c0_g3	OG0007350_1	Sulfite exporter TauE/SafE family protein 4	0	0	0	0	0	-0.447443	-0.682613	-1.02592	-0.0297826	-0.0560565	0	0	0	0	0	0	0	0	0	0	0	0	0	0	0
Gossypium hirsutum	accessory component *(GUN4) of magnesium-chelatase complex	Tetrapyrrole-binding protein, chloroplastic	sp|Q9LX31|GUN4C_ARATH	TRINITY_DN99694_c0_g1	AT3G59400	TRINITY_DN16096_c5_g1, TRINITY_DN24011_c0_g1	BVRB_3g057040	TRINITY_DN46158_c0_g1, TRINITY_DN52908_c0_g1, TRINITY_DN52908_c0_g2, TRINITY_DN52908_c1_g2	XP_017609946.1, XP_052876610.1	TRINITY_DN23340_c1_g1, TRINITY_DN37590_c1_g2, TRINITY_DN98347_c0_g1, TRINITY_DN99694_c0_g1	Gohir.A09G211000.1.p, Gohir.A10G137100.1.p, Gohir.D09G204400.1.p, Gohir.D10G129500.2.p	TRINITY_DN10407_c0_g2, TRINITY_DN295877_c0_g1, TRINITY_DN58545_c0_g1, TRINITY_DN7268_c0_g1	TRINITY_DN1843_c6_g1, TRINITY_DN52344_c1_g1, TRINITY_DN52344_c1_g2	OG0003559_3	Tetrapyrrole-binding protein, chloroplastic	0	0	0	0	0	0.0399879	-0.697886	-0.776899	-0.844341	-1.01192	0	0	0	0	0	0.0193215	0.0340091	-0.0159915	0.00349173	-0.0163881	0	0	0	0	0
Gossypium hirsutum	transcriptional co-activator *(FBH) & bHLH class-IX transcription factor	Transcription factor bHLH130	sp|Q66GR3|BH130_ARATH	TRINITY_DN8487_c0_g3	0	0	0	TRINITY_DN27666_c0_g1	0	TRINITY_DN8487_c0_g3	0	0	0	OG0052542	Transcription factor bHLH130	-0.0206744	0.0514081	0.00369166	0.00334957	0.0222517	-0.684418	-0.136855	-1.14733	0.244007	-0.0681393	0	0	0	0	0	0	0	0	0	0	0	0	0	0	0
Gossypium hirsutum	regulatory protein *(CIB) of blue light perception & bHLH class-XII transcription factor	Transcription factor bHLH63	sp|Q8GY61|BH063_ARATH	TRINITY_DN1600_c1_g1	AT3G23690, AT5G50915	TRINITY_DN5945_c0_g1, TRINITY_DN6086_c3_g2, TRINITY_DN71185_c1_g1, TRINITY_DN9694_c0_g3	BVRB_5g113160	TRINITY_DN11008_c0_g1, TRINITY_DN52948_c0_g1, TRINITY_DN52948_c0_g2, TRINITY_DN67547_c0_g1, TRINITY_DN67547_c0_g2	XP_017636232.1, XP_017636647.1	TRINITY_DN15401_c1_g1, TRINITY_DN1600_c1_g1, TRINITY_DN2876_c0_g1, TRINITY_DN2876_c0_g2, TRINITY_DN6661_c0_g6	Gohir.A11G038000.1.p, Gohir.A12G193100.1.p, Gohir.D11G041300.1.p, Gohir.D12G195200.2.p	TRINITY_DN120623_c0_g1, TRINITY_DN46685_c0_g1, TRINITY_DN46685_c0_g3	TRINITY_DN5326_c0_g1	OG0002620	Transcription factor bHLH63	-0.146272	-0.024286	0.0844309	0.00521465	0.868804	-0.0705855	-1.08931	-1.2792	-0.394209	-0.440104	-0.0240868	-0.000586214	-0.220552	0.00168446	-0.00253084	-0.0767529	-0.228689	-0.0782116	-0.0184069	0.00406557	0.0355249	0.000295686	-0.130462	-0.000188121	-0.263682
Gossypium hirsutum	MYBR-R-type transcription factor	Transcription factor MYBS1	sp|B8A9B2|MYBS1_ORYSI	TRINITY_DN411_c1_g1	AT1G49010	TRINITY_DN25248_c0_g1, TRINITY_DN25248_c2_g1, TRINITY_DN3879_c0_g2	BVRB_3g064340	TRINITY_DN11171_c0_g1, TRINITY_DN11171_c0_g3	XP_017629712.1	TRINITY_DN18359_c0_g1, TRINITY_DN411_c1_g1	Gohir.A09G046700.1.p, Gohir.D09G047100.1.p	0	0	OG0014186_1	Transcription factor MYBS1	0.0668434	0.0621465	0.0413869	-0.000358175	-0.0133619	-0.146996	-0.34393	-1.02321	-0.0429048	-0.554562	-0.0192241	-0.000128896	-0.380471	0.00539379	-0.0150937	0	0	0	0	0	0	0	0	0	0
Gossypium hirsutum	transcriptional repressor *(AITR)		NA	TRINITY_DN22401_c1_g1	AT1G27461	TRINITY_DN10591_c0_g1, TRINITY_DN30061_c1_g3, TRINITY_DN43451_c0_g1	BVRB_1g014920	TRINITY_DN39425_c0_g1, TRINITY_DN39425_c0_g2, TRINITY_DN75538_c0_g1, TRINITY_DN75538_c0_g2	XP_017603884.1, XP_017644726.1	TRINITY_DN2197_c4_g1, TRINITY_DN22401_c1_g1, TRINITY_DN22401_c2_g1, TRINITY_DN9765_c0_g1	Gohir.A05G210700.1.p, Gohir.A06G024500.2.p, Gohir.D05G214000.1.p, Gohir.D06G021600.1.p	TRINITY_DN181634_c0_g1, TRINITY_DN311458_c0_g1	TRINITY_DN12769_c0_g1, TRINITY_DN285647_c0_g1	OG0004360_1	transcriptional repressor *(AITR)	0	0	0	0	0	0.131905	0.0504231	1.11253	-0.0701512	0.250117	0	0	0	0	0	0	0	0	0	0	0	0	0	0	0
Gossypium hirsutum		Two-component response regulator-like APRR5	sp|Q6LA42|APRR5_ARATH	TRINITY_DN12815_c0_g2	AT2G46670, AT2G46790, AT5G24470	TRINITY_DN2287_c0_g1, TRINITY_DN2386_c0_g4, TRINITY_DN29811_c0_g1, TRINITY_DN29811_c2_g1, TRINITY_DN29811_c3_g1, TRINITY_DN30487_c1_g1	BVRB_1g002120, BVRB_3g051050	TRINITY_DN13311_c0_g1, TRINITY_DN14832_c0_g2, TRINITY_DN18_c2_g1, TRINITY_DN18_c2_g2, TRINITY_DN18_c2_g4, TRINITY_DN18_c2_g5, TRINITY_DN18_c3_g1, TRINITY_DN25641_c0_g1, TRINITY_DN25641_c1_g1, TRINITY_DN25641_c3_g1, TRINITY_DN28901_c0_g1, TRINITY_DN33126_c0_g2, TRINITY_DN388_c0_g1, TRINITY_DN45330_c0_g2, TRINITY_DN45330_c2_g2, TRINITY_DN56471_c0_g1, TRINITY_DN67250_c0_g1, TRINITY_DN8302_c0_g1	XP_017613370.1, XP_017627381.1, XP_052879247.1	TRINITY_DN12520_c1_g2, TRINITY_DN12815_c0_g1, TRINITY_DN12815_c0_g2, TRINITY_DN12815_c0_g3, TRINITY_DN1363_c0_g2, TRINITY_DN15554_c0_g1, TRINITY_DN15554_c0_g2, TRINITY_DN16803_c1_g3, TRINITY_DN633_c0_g1, TRINITY_DN633_c0_g2, TRINITY_DN633_c1_g1, TRINITY_DN633_c1_g2, TRINITY_DN633_c1_g3	Gohir.A11G016500.1.p, Gohir.A11G101100.1.p, Gohir.A12G246400.1.p, Gohir.D04G000100.3.p, Gohir.D11G016300.1.p, Gohir.D11G105700.4.p, Gohir.D12G247100.1.p	TRINITY_DN11027_c0_g3, TRINITY_DN11027_c0_g4, TRINITY_DN11027_c0_g5, TRINITY_DN11027_c0_g7, TRINITY_DN3328_c0_g1, TRINITY_DN33817_c0_g1, TRINITY_DN4670_c0_g2, TRINITY_DN974_c0_g4	TRINITY_DN11566_c0_g1, TRINITY_DN11566_c0_g2, TRINITY_DN11566_c0_g3, TRINITY_DN11566_c0_g4, TRINITY_DN1412_c0_g3, TRINITY_DN1412_c1_g1, TRINITY_DN1412_c1_g2, TRINITY_DN24043_c1_g1, TRINITY_DN39311_c3_g1, TRINITY_DN44769_c2_g1	OG0000268_5	Two-component response regulator-like APRR5	-0.00897687	0.00701703	-0.0421454	0.000690936	-0.0324558	-0.26845	-0.523271	-1.15706	-0.047275	-0.572248	0	0	0	0	0	1.13162	2.22919	0.244815	0.0956981	-0.0344593	-1.51435	-1.25577	-1.16377	0.000143582	0.0345413
Gossypium hirsutum	circadian clock time-of-day-dependent expressed repressor *(PRR)	Two-component response regulator-like PRR95	sp|Q8L500|APRR9_ARATH	TRINITY_DN12520_c1_g2	AT2G46670, AT2G46790, AT5G24470	TRINITY_DN2287_c0_g1, TRINITY_DN2386_c0_g4, TRINITY_DN29811_c0_g1, TRINITY_DN29811_c2_g1, TRINITY_DN29811_c3_g1, TRINITY_DN30487_c1_g1	BVRB_1g002120, BVRB_3g051050	TRINITY_DN13311_c0_g1, TRINITY_DN14832_c0_g2, TRINITY_DN18_c2_g1, TRINITY_DN18_c2_g2, TRINITY_DN18_c2_g4, TRINITY_DN18_c2_g5, TRINITY_DN18_c3_g1, TRINITY_DN25641_c0_g1, TRINITY_DN25641_c1_g1, TRINITY_DN25641_c3_g1, TRINITY_DN28901_c0_g1, TRINITY_DN33126_c0_g2, TRINITY_DN388_c0_g1, TRINITY_DN45330_c0_g2, TRINITY_DN45330_c2_g2, TRINITY_DN56471_c0_g1, TRINITY_DN67250_c0_g1, TRINITY_DN8302_c0_g1	XP_017613370.1, XP_017627381.1, XP_052879247.1	TRINITY_DN12520_c1_g2, TRINITY_DN12815_c0_g1, TRINITY_DN12815_c0_g2, TRINITY_DN12815_c0_g3, TRINITY_DN1363_c0_g2, TRINITY_DN15554_c0_g1, TRINITY_DN15554_c0_g2, TRINITY_DN16803_c1_g3, TRINITY_DN633_c0_g1, TRINITY_DN633_c0_g2, TRINITY_DN633_c1_g1, TRINITY_DN633_c1_g2, TRINITY_DN633_c1_g3	Gohir.A11G016500.1.p, Gohir.A11G101100.1.p, Gohir.A12G246400.1.p, Gohir.D04G000100.3.p, Gohir.D11G016300.1.p, Gohir.D11G105700.4.p, Gohir.D12G247100.1.p	TRINITY_DN11027_c0_g3, TRINITY_DN11027_c0_g4, TRINITY_DN11027_c0_g5, TRINITY_DN11027_c0_g7, TRINITY_DN3328_c0_g1, TRINITY_DN33817_c0_g1, TRINITY_DN4670_c0_g2, TRINITY_DN974_c0_g4	TRINITY_DN11566_c0_g1, TRINITY_DN11566_c0_g2, TRINITY_DN11566_c0_g3, TRINITY_DN11566_c0_g4, TRINITY_DN1412_c0_g3, TRINITY_DN1412_c1_g1, TRINITY_DN1412_c1_g2, TRINITY_DN24043_c1_g1, TRINITY_DN39311_c3_g1, TRINITY_DN44769_c2_g1	OG0000268	Two-component response regulator-like APRR9	-0.00988616	0.0177095	0.00484209	0.000332186	0.0181157	-0.0917346	-0.366308	-1.46133	-0.0863908	-0.835178	-0.013877	-0.0012675	0.0554951	0.000150046	0.0116524	0.0206089	0.0152294	0.0151074	-0.00931017	-0.00403465	-0.000123452	0.00292	-0.572015	0.000331266	-0.57486
Gossypium hirsutum	EC_2.4 glycosyltransferase	UDP-glycosyltransferase 90A1	sp|Q9ZVX4|U90A1_ARATH	TRINITY_DN109923_c0_g1	AT1G10400, AT2G16890, AT5G14860	TRINITY_DN24270_c0_g1, TRINITY_DN36219_c0_g3	BVRB_005070	TRINITY_DN50536_c0_g1	XP_017625631.1	TRINITY_DN109923_c0_g1, TRINITY_DN117600_c0_g1	Gohir.A07G223300.1.p, Gohir.D07G230000.3.p	TRINITY_DN21824_c0_g1, TRINITY_DN21824_c1_g1	TRINITY_DN22232_c0_g1, TRINITY_DN22232_c0_g2	OG0008909	UDP-glycosyltransferase 90A1	0	0	0	0	0	-0.636303	-1.32637	-1.53324	-0.167917	-0.159472	-0.00695041	-0.00240761	0.0158928	-0.000112557	0.00332761	0.0217798	-0.0336751	0.00670907	-0.0537798	-0.00695689	0.055189	0.00751999	0.368895	7.85188e-05	0.236331
Gossypium hirsutum	UMF15-type solute transporter		NA	TRINITY_DN8206_c0_g1	AT1G78130, AT5G10190	TRINITY_DN15708_c0_g1, TRINITY_DN15708_c0_g3, TRINITY_DN15708_c0_g4, TRINITY_DN15708_c0_g5, TRINITY_DN23896_c2_g2, TRINITY_DN47578_c0_g2	BVRB_1g009360, BVRB_6g135210, BVRB_6g135220, BVRB_6g135240	TRINITY_DN20149_c0_g1, TRINITY_DN20149_c0_g3, TRINITY_DN88955_c0_g2, TRINITY_DN88955_c1_g2	XP_017621641.1, XP_017636628.1, XP_052878068.1	TRINITY_DN2755_c0_g1, TRINITY_DN8206_c0_g1, TRINITY_DN8206_c0_g4, TRINITY_DN8206_c0_g5	Gohir.A05G227600.1.p, Gohir.A11G052600.1.p, Gohir.A11G052700.1.p, Gohir.D05G230100.1.p, Gohir.D11G056000.1.p, Gohir.D11G056100.1.p	TRINITY_DN15618_c0_g1, TRINITY_DN15618_c0_g2, TRINITY_DN3944_c0_g3, TRINITY_DN4999_c0_g1, TRINITY_DN4999_c0_g2	TRINITY_DN170587_c0_g1, TRINITY_DN170587_c0_g2, TRINITY_DN7834_c1_g1, TRINITY_DN7834_c1_g2, TRINITY_DN9521_c0_g2	OG0001052_1	UMF15-type solute transporter	-0.046044	-0.0360792	0.013799	0.00069731	0.0705958	0.336843	0.831811	1.01087	0.0670874	0.039103	0.00912649	-0.00198083	-0.0167382	-0.0021822	-0.00452604	-0.0608036	0.00218331	-0.0496322	0.0525687	0.00780546	-0.02226	0.0152828	0.165674	0.00119364	0.264022
Gossypium hirsutum		Uncharacterized protein At1g28695	sp|Q3E6Y3|Y1869_ARATH	TRINITY_DN18157_c0_g1	AT1G28695, AT1G28700, AT1G28710	TRINITY_DN57519_c0_g1, TRINITY_DN57519_c1_g1	BVRB_1g017460	TRINITY_DN33238_c0_g1, TRINITY_DN33238_c0_g3, TRINITY_DN53155_c1_g1, TRINITY_DN53155_c1_g3	XP_017624802.1, XP_017625777.1, XP_017635554.1	TRINITY_DN104606_c0_g1, TRINITY_DN18157_c0_g1, TRINITY_DN18157_c0_g2, TRINITY_DN2375_c12_g1	Gohir.A08G056900.1.p, Gohir.A08G057000.1.p, Gohir.A12G098100.1.p, Gohir.D08G066300.1.p, Gohir.D08G066400.1.p, Gohir.D12G101300.1.p	TRINITY_DN22561_c0_g1, TRINITY_DN22561_c0_g2	TRINITY_DN35410_c1_g1, TRINITY_DN35410_c1_g2	OG0002138	Uncharacterized protein At1g28695	-0.132907	-0.0164915	-0.144904	0.00496296	-0.00603685	0.128427	1.25063	-0.0331475	0.809117	-0.199833	0	0	0	0	0	0	0	0	0	0	0.0409739	0.011808	-0.017663	0.000121407	-0.149664
Gossypium hirsutum	R-type VAMP7-group component of SNARE longin membrane fusion complex	Vesicle-associated membrane protein 711	sp|O49377|VA711_ARATH	TRINITY_DN4560_c0_g1	AT2G25340, AT4G32150, AT5G11150	TRINITY_DN20343_c0_g2, TRINITY_DN7589_c0_g2, TRINITY_DN7589_c0_g4	BVRB_2g030620, BVRB_8g193700	TRINITY_DN28172_c0_g2, TRINITY_DN28172_c0_g3, TRINITY_DN3876_c0_g1, TRINITY_DN69197_c0_g1	XP_017617004.1, XP_017629413.1, XP_017646218.1	TRINITY_DN4560_c0_g1, TRINITY_DN938_c0_g1	Gohir.A07G029200.1.p, Gohir.A13G181200.1.p, Gohir.D05G057800.1.p, Gohir.D07G033200.1.p, Gohir.D13G189000.1.p	TRINITY_DN102483_c0_g1, TRINITY_DN102483_c0_g3, TRINITY_DN21428_c0_g1, TRINITY_DN21428_c0_g2	TRINITY_DN10629_c0_g1, TRINITY_DN10629_c0_g2, TRINITY_DN6648_c0_g1, TRINITY_DN6648_c0_g2	OG0002367	Vesicle-associated membrane protein 711	-0.0449235	0.00632617	-0.0477394	0.00276037	-0.00405424	-0.253362	-0.0960164	-1.91546	0.0825245	-0.224029	-0.0577312	-0.00296136	-0.352724	0.000376247	-0.00139446	0.0379213	0.00055727	0.00511976	-0.0384084	-0.0148762	0.0227457	0.011114	0.0718405	0.000188114	0.00368236
Gossypium hirsutum	subunit c of V-type ATPase membrane V0 subcomplex	V-type proton ATPase 16 kDa proteolipid subunit	sp|P0DH92|VATL1_ARATH	NA	NA	NA	NA	NA	NA	NA	NA	NA	NA	TRINITY_DN6809_c1_g1	V-type proton ATPase subunit c1	0	0	0	0	0	-0.0388921	0.369437	0.430687	1.56702	0.60776	0	0	0	0	0	0	0	0	0	0	0	0	0	0	0
Gossypium hirsutum	solute transporter *(UmamiT)	WAT1-related protein At3g28050	sp|F4JK59|WTR33_ARATH	TRINITY_DN5056_c0_g1	0	TRINITY_DN4000_c0_g1, TRINITY_DN4000_c0_g2	BVRB_012880	TRINITY_DN1916_c0_g1, TRINITY_DN20755_c0_g1, TRINITY_DN27420_c0_g1, TRINITY_DN36417_c3_g1, TRINITY_DN3940_c0_g1, TRINITY_DN3940_c0_g3	XP_017608822.1, XP_017626417.1	TRINITY_DN5056_c0_g1, TRINITY_DN5056_c0_g2, TRINITY_DN587_c0_g1, TRINITY_DN587_c0_g4, TRINITY_DN8079_c0_g6	Gohir.A07G218600.1.p, Gohir.A09G170500.1.p, Gohir.D07G225684.1.p, Gohir.D09G166200.1.p	TRINITY_DN12207_c0_g1, TRINITY_DN3370_c0_g1, TRINITY_DN3370_c0_g2, TRINITY_DN3639_c0_g1, TRINITY_DN3639_c0_g2, TRINITY_DN46643_c1_g1, TRINITY_DN9332_c1_g1	TRINITY_DN10253_c0_g1, TRINITY_DN14829_c0_g2, TRINITY_DN14829_c0_g3, TRINITY_DN14829_c0_g4, TRINITY_DN18600_c0_g1, TRINITY_DN21557_c0_g2, TRINITY_DN44222_c0_g1, TRINITY_DN4720_c3_g1, TRINITY_DN91914_c0_g1, TRINITY_DN9918_c1_g1, TRINITY_DN9918_c1_g2	OG0001166	WAT1-related protein At4g15540	0.0507744	0.0102515	0.0604879	-0.000689193	0.00529857	-0.169512	-0.603959	-1.03999	-0.115381	-0.424348	-0.0213013	-0.00118763	-0.138707	0.000391011	-0.000781263	-0.0618617	-0.0722137	-0.0683438	0.00521228	0.00205761	0.0537669	0.00334504	-0.148632	-3.52216e-05	-0.294142
Gossypium hirsutum	transcriptional regulator *(WRKY6/31/42) involved in phosphate uptake & transcription factor *(WRKY)	WRKY transcription factor 6	sp|Q9C519|WRKY6_ARATH	TRINITY_DN1282_c0_g4	AT1G62300, AT4G04450, AT4G22070	TRINITY_DN2497_c1_g3, TRINITY_DN4387_c0_g1	BVRB_8g185810	TRINITY_DN3119_c0_g1, TRINITY_DN3119_c0_g2, TRINITY_DN57830_c0_g1, TRINITY_DN6966_c0_g1, TRINITY_DN6966_c1_g1	XP_017603638.1, XP_017644822.1	TRINITY_DN1282_c0_g1, TRINITY_DN1282_c0_g3, TRINITY_DN1282_c0_g4, TRINITY_DN22144_c0_g3	Gohir.A05G172000.1.p, Gohir.A06G149900.1.p, Gohir.D05G175100.1.p, Gohir.D06G156100.1.p	TRINITY_DN31185_c0_g4, TRINITY_DN41210_c0_g1, TRINITY_DN6817_c0_g1	TRINITY_DN5228_c0_g1, TRINITY_DN5228_c0_g2, TRINITY_DN59886_c1_g1, TRINITY_DN59886_c1_g2	OG0002714_1	WRKY transcription factor 6	-0.02711	-0.044687	-0.00296323	-0.000336431	0.022061	0.276135	0.109878	-0.196782	-0.0757885	-1.04518	-0.00137928	-0.00190704	-0.0497111	-0.000575324	-0.00452657	0	0	0	0	0	-0.701056	-0.0504132	-0.409762	0.00119692	0.175623
Gossypium hirsutum	ZAT transcription factor		NA	TRINITY_DN18547_c0_g1	AT1G26590, AT1G26610	TRINITY_DN11167_c1_g1, TRINITY_DN11167_c1_g2, TRINITY_DN14431_c0_g3, TRINITY_DN50424_c0_g1, TRINITY_DN51919_c0_g2	BVRB_5g113850, BVRB_6g136840	TRINITY_DN140243_c0_g2, TRINITY_DN15149_c0_g1, TRINITY_DN17565_c0_g1, TRINITY_DN209479_c0_g1	XP_017604525.1, XP_017617183.1, XP_017634852.1, XP_017640842.1	TRINITY_DN18547_c0_g1, TRINITY_DN18547_c0_g3, TRINITY_DN18547_c0_g4, TRINITY_DN18547_c0_g5, TRINITY_DN18547_c0_g7, TRINITY_DN22705_c0_g1	Gohir.A03G069200.1.p, Gohir.A05G306300.1.p, Gohir.A12G162000.1.p, Gohir.A13G080800.1.p, Gohir.D03G095700.1.p, Gohir.D05G306300.1.p, Gohir.D12G165300.2.p, Gohir.D13G080600.1.p	TRINITY_DN100280_c0_g1, TRINITY_DN177200_c0_g1, TRINITY_DN37561_c0_g1, TRINITY_DN61359_c0_g1, TRINITY_DN61359_c0_g3	TRINITY_DN11318_c0_g1, TRINITY_DN38527_c0_g1, TRINITY_DN38527_c0_g2, TRINITY_DN38527_c1_g2, TRINITY_DN83633_c1_g1	OG0000840	ZAT transcription factor	0.0298294	0.0154109	0.0252433	-0.000364201	-0.00389578	-0.0505364	0.157898	0.813673	0.423675	1.09072	0	0	0	0	0	0.0352315	-0.0113745	0.0574494	-0.0409422	0.000988009	-0.032173	-0.00311884	0.00506777	0.000122454	0.111657
Gossypium hirsutum		Zinc finger protein CONSTANS-LIKE 14	sp|O82256|COL13_ARATH	TRINITY_DN3267_c2_g1	0	TRINITY_DN14090_c0_g1, TRINITY_DN14090_c0_g2	BVRB_6g152140	TRINITY_DN34493_c0_g1, TRINITY_DN34493_c0_g2	XP_017614324.1	TRINITY_DN3267_c2_g1, TRINITY_DN7730_c2_g1	Gohir.A05G334900.1.p	0	0	OG0016598	Zinc finger protein CONSTANS-LIKE 13	-0.0250803	-0.104016	0.0325716	-0.000915137	0.062382	0.371297	0.126286	1.02932	-0.0890422	0.364206	0.00720516	-0.0096879	0.0296179	-0.0289924	-0.000207693	0	0	0	0	0	0	0	0	0	0
Gossypium hirsutum		14 kDa proline-rich protein DC2.15	sp|P14009|14KD_DAUCA	TRINITY_DN3474_c0_g1	AT1G12090, AT1G62510, AT2G45180, AT4G12510, AT4G12520, AT4G12530, AT4G12545, AT4G12550	TRINITY_DN134041_c0_g1, TRINITY_DN136778_c0_g1	BVRB_5g097650, BVRB_5g097660, BVRB_5g097740, BVRB_5g122790	TRINITY_DN177878_c0_g1, TRINITY_DN20399_c0_g1, TRINITY_DN20399_c0_g2, TRINITY_DN25519_c0_g1, TRINITY_DN25519_c0_g2	XP_017605002.1, XP_017605315.1, XP_017605366.1, XP_017605779.1, XP_017618324.1, XP_017618446.1, XP_017618506.1, XP_017624398.1, XP_017634430.1	TRINITY_DN16161_c0_g1, TRINITY_DN16161_c0_g2, TRINITY_DN3474_c0_g1	Gohir.A08G171500.1.p, Gohir.A08G171600.1.p, Gohir.A08G171700.2.p, Gohir.A11G025701.1.p, Gohir.A11G025800.1.p, Gohir.A11G025900.1.p, Gohir.A11G025950.1.p, Gohir.A11G026166.1.p, Gohir.A12G219500.1.p, Gohir.D08G189800.1.p, Gohir.D08G189900.1.p, Gohir.D08G189950.1.p, Gohir.D08G190000.1.p, Gohir.D10G122350.1.p, Gohir.D11G025400.1.p, Gohir.D11G025500.1.p, Gohir.D11G025525.1.p, Gohir.D11G025550.1.p, Goh…	TRINITY_DN8508_c0_g2, TRINITY_DN8508_c1_g1	TRINITY_DN9302_c1_g1	OG0000303_1	14 kDa proline-rich protein DC2.15	0.148994	0.122319	0.0498619	-0.00102023	-0.0302728	0.0668516	-0.649751	-0.937795	-0.908627	-1.2595	0	0	0	0	0	0	0	0	0	0	0	0	0	0	0
Gossypium hirsutum		Putative lipid-binding protein At4g00165	sp|P14009|14KD_DAUCA	TRINITY_DN156518_c0_g1	AT4G00165	TRINITY_DN7637_c0_g1	BVRB_1g018650	TRINITY_DN8006_c0_g1, TRINITY_DN8006_c0_g2	XP_017636776.1	TRINITY_DN152444_c0_g1, TRINITY_DN156518_c0_g1	Gohir.A12G100900.1.p, Gohir.D12G103700.1.p	0	TRINITY_DN10776_c1_g1	OG0013981_1	14 kDa proline-rich protein DC2.15	0	0	0	0	0	-0.0156296	-0.992205	-1.11953	-0.856135	-1.04199	0	0	0	0	0	0	0	0	0	0	0	0	0	0	0
Gossypium hirsutum	1-aminocyclopropane-1-carboxylate (ACC) oxidase &EC_1.14 oxidoreductase acting on paired donor with incorporation or reduction of molecular oxygen	1-aminocyclopropane-1-carboxylate oxidase	NA	TRINITY_DN17900_c1_g1	AT1G05010, AT1G12010, AT1G62380	TRINITY_DN22336_c0_g1, TRINITY_DN22336_c0_g2, TRINITY_DN4469_c0_g1, TRINITY_DN4469_c0_g2	BVRB_8g185300, BVRB_9g204220	TRINITY_DN1047_c1_g1, TRINITY_DN1047_c1_g2, TRINITY_DN1047_c2_g1, TRINITY_DN17291_c0_g1, TRINITY_DN19612_c1_g1, TRINITY_DN23773_c0_g1, TRINITY_DN23773_c0_g2, TRINITY_DN32181_c0_g2, TRINITY_DN37866_c0_g2, TRINITY_DN59658_c1_g1	XP_017606232.1, XP_017624206.1, XP_017629854.1, XP_017640673.1, XP_017643975.1, XP_017649841.1	TRINITY_DN1326_c1_g1, TRINITY_DN1326_c2_g2, TRINITY_DN17900_c0_g1, TRINITY_DN17900_c1_g1, TRINITY_DN29008_c0_g1, TRINITY_DN31873_c3_g1	Gohir.A05G173900.1.p, Gohir.A06G152100.1.p, Gohir.A07G083900.1.p, Gohir.A07G084000.1.p, Gohir.A07G084100.1.p, Gohir.A07G187400.1.p, Gohir.A08G050300.1.p, Gohir.A11G152600.1.p, Gohir.D05G176900.1.p, Gohir.D07G090001.1.p, Gohir.D07G090100.1.p, Gohir.D07G090200.1.p, Gohir.D07G194300.1.p, Gohir.D08G060200.1.p, Gohir.D11G159500.1.p	TRINITY_DN7761_c0_g1, TRINITY_DN8533_c0_g1, TRINITY_DN8533_c0_g2	TRINITY_DN17080_c0_g1, TRINITY_DN17080_c0_g2, TRINITY_DN17950_c0_g3, TRINITY_DN35308_c0_g1	OG0000434_3	1-aminocyclopropane-1-carboxylate oxidase	-0.0281366	0.00222029	-0.0318153	0.00100539	-0.00343152	-0.520948	-0.208129	-1.00263	0.0908395	-0.0773766	0.00540758	-0.000247783	-0.0474933	-0.000400907	-0.00585394	0	0	0	0	0	0.096705	0.00380753	0.433238	-0.000272662	0.18902
Gossypium hirsutum	Kunitz protease inhibitor	21 kDa seed protein	sp|P32765|ASP_THECC	TRINITY_DN3053_c0_g1	0	0	0	TRINITY_DN17575_c0_g1, TRINITY_DN17575_c0_g2	XP_017618846.1, XP_017648613.2, XP_017648632.2	TRINITY_DN3053_c0_g1	Gohir.A10G214900.1.p, Gohir.A10G215000.1.p, Gohir.A10G215032.1.p, Gohir.A10G215048.1.p, Gohir.A10G215064.1.p, Gohir.D10G223500.1.p, Gohir.D10G223600.1.p, Gohir.D10G223650.1.p, Gohir.D10G223700.1.p, Gohir.D10G223751.1.p, Gohir.D10G223800.1.p, Gohir.D10G223900.1.p, Gohir.D10G224000.1.p	0	0	OG0005035	21 kDa seed protei	-0.00567317	-0.0637246	0.205157	-0.00308593	0.360812	0.457807	1.0278	0.353446	0.0457981	-0.0329689	0	0	0	0	0	0	0	0	0	0	0	0	0	0	0
Gossypium hirsutum	EC_2.4 glycosyltransferase	7-deoxyloganetin glucosyltransferase	sp|F8WKW1|UGT2_GARJA	TRINITY_DN9417_c0_g1	AT1G22340, AT1G22360, AT1G22370, AT1G22380, AT1G22400, AT1G78270	TRINITY_DN11820_c1_g1, TRINITY_DN1811_c1_g2, TRINITY_DN20535_c1_g1, TRINITY_DN34665_c0_g2, TRINITY_DN34715_c0_g1, TRINITY_DN34715_c0_g3, TRINITY_DN38454_c0_g1, TRINITY_DN8417_c0_g1, TRINITY_DN878_c0_g2	BVRB_1g008780, BVRB_1g008800, BVRB_1g008810, BVRB_1g008820, BVRB_1g008830, BVRB_1g008840, BVRB_1g008850	TRINITY_DN20561_c0_g1, TRINITY_DN20561_c1_g1, TRINITY_DN74047_c0_g1	XP_017618466.1, XP_017618637.1, XP_017627785.2	TRINITY_DN155879_c0_g1, TRINITY_DN36588_c0_g1, TRINITY_DN36588_c1_g1, TRINITY_DN41486_c0_g1, TRINITY_DN9417_c0_g1	Gohir.A05G225300.1.p, Gohir.A13G067800.1.p, Gohir.A13G068000.2.p, Gohir.A13G068700.1.p, Gohir.D05G228000.1.p, Gohir.D13G053600.1.p, Gohir.D13G053700.1.p	TRINITY_DN18784_c1_g1, TRINITY_DN284368_c0_g1, TRINITY_DN2895_c0_g1, TRINITY_DN42400_c0_g1, TRINITY_DN6670_c0_g1	TRINITY_DN118978_c0_g1, TRINITY_DN170_c0_g1, TRINITY_DN2232_c0_g1, TRINITY_DN29022_c1_g1, TRINITY_DN44546_c1_g1, TRINITY_DN6266_c0_g1, TRINITY_DN6266_c0_g3	OG0000429_2	7-deoxyloganetin glucosyltransferase	0	0	0	0	0	0.0528535	0.344997	1.07256	0.128685	0.318044	0.0204668	0.0059873	0.670357	-0.000390495	0.0242494	0.0407068	0.107434	0.412634	0.00706027	0.0246279	0.120537	0.00148324	0.349431	-0.00130467	0.0641294
Gossypium hirsutum		ABC transporter B family member 15	NA	TRINITY_DN14818_c1_g2	0	0	0	TRINITY_DN125392_c0_g1	0	TRINITY_DN14818_c1_g2, TRINITY_DN14818_c5_g1, TRINITY_DN91232_c0_g1	0	0	TRINITY_DN16535_c0_g1	OG0027961	ABC transporter B family member 15	0	0	0	0	0	-0.0888901	-0.0562448	-1.13186	0.0406404	-0.112195	0	0	0	0	0	0	0	0	0	0	-1.22704	0.00148257	0.214764	0.918847	1.80933
Gossypium hirsutum		ABC transporter B family member 21	NA	TRINITY_DN7984_c0_g1	0	TRINITY_DN45139_c1_g2, TRINITY_DN47119_c5_g1, TRINITY_DN9711_c0_g1	0	TRINITY_DN13320_c0_g1, TRINITY_DN201481_c0_g1, TRINITY_DN26367_c0_g2, TRINITY_DN29515_c0_g1, TRINITY_DN29515_c0_g3, TRINITY_DN301578_c0_g1, TRINITY_DN324879_c0_g1	XP_052876266.1	TRINITY_DN19691_c0_g3, TRINITY_DN19691_c3_g1, TRINITY_DN65543_c0_g1, TRINITY_DN65543_c1_g1, TRINITY_DN7984_c0_g1	0	TRINITY_DN5222_c0_g2	0	OG0010767_1	ABC transporter B family member 21	0	0	0	0	0	-0.00486452	1.14306	1.30918	1.06973	1.19206	0.00763616	-0.00439445	-0.0521721	-0.00367564	-0.00770749	0	0	0	0	0	0	0	0	0	0
Gossypium hirsutum		ABC transporter C family member 3	NA	TRINITY_DN11610_c0_g1	0	0	0	TRINITY_DN260885_c0_g1, TRINITY_DN27112_c0_g1	0	TRINITY_DN11610_c0_g1	0	0	0	OG0039643	ABC transporter C family member 3	0	0	0	0	0	0.0760428	0.214061	1.00549	0.0510283	0.152771	0	0	0	0	0	0	0	0	0	0	0	0	0	0	0
Gossypium hirsutum	EC_2.1 transferase transferring one-carbon group	Acetylserotonin O-methyltransferase	sp|Q9T003|ASMT_ARATH	TRINITY_DN841_c0_g1	AT4G35150, AT4G35160	TRINITY_DN161168_c0_g1, TRINITY_DN46399_c0_g1, TRINITY_DN46399_c2_g1	BVRB_9g213330	TRINITY_DN20663_c0_g1, TRINITY_DN20663_c0_g2, TRINITY_DN3874_c0_g1	XP_017612236.1, XP_017614776.2, XP_017621546.2, XP_017636487.1	TRINITY_DN110143_c0_g1, TRINITY_DN23979_c0_g1, TRINITY_DN23979_c1_g1, TRINITY_DN841_c0_g1	Gohir.A04G132200.1.p, Gohir.A04G132300.1.p, Gohir.A04G132332.1.p, Gohir.A04G132350.1.p, Gohir.A04G132400.1.p, Gohir.A04G132406.1.p, Gohir.A12G035600.1.p, Gohir.A12G035700.1.p, Gohir.D04G168800.1.p, Gohir.D04G168900.1.p, Gohir.D04G169000.1.p, Gohir.D04G169100.1.p, Gohir.D04G169300.1.p, Gohir.D12G036900.1.p, Gohir.D12G037000.1.p, Gohir.D12G037100.1.p	0	TRINITY_DN168317_c0_g1, TRINITY_DN317031_c0_g1	OG0001327	Acetylserotonin O-methyltransferase	0.0108569	0.0181662	-0.124571	0.000188477	-0.241364	-0.321721	-0.179175	-1.10374	0.0499123	-0.0665333	-0.000121542	-0.00522827	0.0460522	-0.00370267	0.00653289	0	0	0	0	0	0	0	0	0	0
Gossypium hirsutum	acidic chitinase *(CHIA)	Acidic endochitinase	NA	TRINITY_DN129056_c0_g1	0	TRINITY_DN8099_c0_g1	0	0	0	TRINITY_DN128816_c0_g1, TRINITY_DN129056_c0_g1, TRINITY_DN29843_c0_g1	0	0	0	OG0031086_1	Acidic endochitinase	0	0	0	0	0	-0.0239276	1.06535	0.895218	1.31723	1.00075	0	0	0	0	0	0	0	0	0	0	0	0	0	0	0
Gossypium hirsutum	actin filament protein	Actin	NA	TRINITY_DN11341_c0_g1	AT1G49240, AT2G37620, AT2G42090, AT2G42100, AT2G42170, AT3G12110, AT3G18780, AT3G46520, AT3G53750, AT5G09810, AT5G59370	TRINITY_DN1272_c0_g1, TRINITY_DN1272_c0_g2, TRINITY_DN15860_c1_g1, TRINITY_DN15860_c2_g2, TRINITY_DN29558_c0_g1, TRINITY_DN29558_c1_g2, TRINITY_DN4516_c0_g1, TRINITY_DN4516_c0_g2, TRINITY_DN54294_c2_g1	BVRB_1g005380, BVRB_1g005390, BVRB_2g024660, BVRB_6g151450, BVRB_7g173970	TRINITY_DN101006_c1_g1, TRINITY_DN18132_c0_g2, TRINITY_DN21523_c0_g1, TRINITY_DN26411_c0_g1, TRINITY_DN2883_c0_g1, TRINITY_DN2883_c5_g1, TRINITY_DN2883_c8_g1, TRINITY_DN32210_c0_g1, TRINITY_DN32210_c0_g3, TRINITY_DN32210_c2_g3, TRINITY_DN33964_c1_g1, TRINITY_DN38075_c0_g1, TRINITY_DN39558_c3_g1, TRINITY_DN39613_c4_g1, TRINITY_DN40988_c0_g3, TRINITY_DN46272_c0_g1, TRINITY_DN871_c0_g1	XP_017609735.1, XP_017610956.1, XP_017615285.1, XP_017615302.1, XP_017616498.1, XP_017619690.1, XP_017622916.1, XP_017622917.1, XP_017623345.1, XP_017623346.1, XP_017623912.1, XP_017626051.1, XP_017626052.1, XP_017626788.1, XP_017633426.1, XP_017636769.2, XP_017642058.1, XP_017642059.1, XP_017642060.1, XP_017642600.1, XP_017646071.1, XP_017646072.1, XP_017646073.1, XP_017648923.1, XP_052874025.1,…	TRINITY_DN11341_c0_g1, TRINITY_DN11341_c0_g2, TRINITY_DN11341_c1_g1, TRINITY_DN12207_c0_g3, TRINITY_DN15157_c0_g1, TRINITY_DN18593_c0_g1, TRINITY_DN28284_c1_g1, TRINITY_DN30152_c0_g1, TRINITY_DN33330_c0_g2, TRINITY_DN45_c0_g1, TRINITY_DN6172_c0_g1, TRINITY_DN6484_c1_g1, TRINITY_DN6484_c1_g2, TRINITY_DN6484_c2_g2, TRINITY_DN6922_c0_g1, TRINITY_DN7309_c1_g1, TRINITY_DN7309_c1_g2, TRINITY_DN8680_c0_…	Gohir.A01G001300.1.p, Gohir.A01G175900.1.p, Gohir.A01G222600.1.p, Gohir.A03G041800.3.p, Gohir.A03G209900.1.p, Gohir.A04G056700.1.p, Gohir.A05G349400.1.p, Gohir.A05G388800.1.p, Gohir.A07G015650.1.p, Gohir.A07G098200.1.p, Gohir.A08G000300.1.p, Gohir.A08G107700.6.p, Gohir.A09G156400.1.p, Gohir.A10G218600.1.p, Gohir.A11G054700.2.p, Gohir.A11G054900.1.p, Gohir.A11G055000.1.p, Gohir.A11G228966.1.p, Goh…	TRINITY_DN270_c0_g1, TRINITY_DN27408_c0_g1, TRINITY_DN28947_c0_g1, TRINITY_DN28947_c1_g1, TRINITY_DN67380_c0_g1, TRINITY_DN67380_c0_g2, TRINITY_DN9025_c1_g3, TRINITY_DN9025_c2_g1, TRINITY_DN9758_c0_g1	TRINITY_DN148417_c0_g1, TRINITY_DN15984_c3_g1, TRINITY_DN2044_c0_g1, TRINITY_DN2102_c0_g3, TRINITY_DN22801_c0_g1, TRINITY_DN25441_c0_g1, TRINITY_DN27063_c0_g1, TRINITY_DN29508_c1_g3, TRINITY_DN29508_c1_g4, TRINITY_DN3094_c1_g1, TRINITY_DN3094_c1_g2, TRINITY_DN35601_c0_g3, TRINITY_DN40672_c0_g1, TRINITY_DN41405_c0_g1, TRINITY_DN50661_c0_g1	OG0000032	Actin	0.000209682	0.018058	-0.107092	0.00019743	-0.0947596	-0.0828869	-0.102338	-1.01096	0.00402395	-0.0535971	0.00442003	-0.00166937	-0.00548554	-0.000980981	-0.00150678	-0.00210068	0.0113818	-0.00233597	0.0122135	0.000191003	-0.0843254	-0.00441717	0.0977182	0.000365299	0.358631
Gossypium hirsutum	actin filament protein	Actin	NA	TRINITY_DN11341_c0_g2	AT1G49240, AT2G37620, AT2G42090, AT2G42100, AT2G42170, AT3G12110, AT3G18780, AT3G46520, AT3G53750, AT5G09810, AT5G59370	TRINITY_DN1272_c0_g1, TRINITY_DN1272_c0_g2, TRINITY_DN15860_c1_g1, TRINITY_DN15860_c2_g2, TRINITY_DN29558_c0_g1, TRINITY_DN29558_c1_g2, TRINITY_DN4516_c0_g1, TRINITY_DN4516_c0_g2, TRINITY_DN54294_c2_g1	BVRB_1g005380, BVRB_1g005390, BVRB_2g024660, BVRB_6g151450, BVRB_7g173970	TRINITY_DN101006_c1_g1, TRINITY_DN18132_c0_g2, TRINITY_DN21523_c0_g1, TRINITY_DN26411_c0_g1, TRINITY_DN2883_c0_g1, TRINITY_DN2883_c5_g1, TRINITY_DN2883_c8_g1, TRINITY_DN32210_c0_g1, TRINITY_DN32210_c0_g3, TRINITY_DN32210_c2_g3, TRINITY_DN33964_c1_g1, TRINITY_DN38075_c0_g1, TRINITY_DN39558_c3_g1, TRINITY_DN39613_c4_g1, TRINITY_DN40988_c0_g3, TRINITY_DN46272_c0_g1, TRINITY_DN871_c0_g1	XP_017609735.1, XP_017610956.1, XP_017615285.1, XP_017615302.1, XP_017616498.1, XP_017619690.1, XP_017622916.1, XP_017622917.1, XP_017623345.1, XP_017623346.1, XP_017623912.1, XP_017626051.1, XP_017626052.1, XP_017626788.1, XP_017633426.1, XP_017636769.2, XP_017642058.1, XP_017642059.1, XP_017642060.1, XP_017642600.1, XP_017646071.1, XP_017646072.1, XP_017646073.1, XP_017648923.1, XP_052874025.1,…	TRINITY_DN11341_c0_g1, TRINITY_DN11341_c0_g2, TRINITY_DN11341_c1_g1, TRINITY_DN12207_c0_g3, TRINITY_DN15157_c0_g1, TRINITY_DN18593_c0_g1, TRINITY_DN28284_c1_g1, TRINITY_DN30152_c0_g1, TRINITY_DN33330_c0_g2, TRINITY_DN45_c0_g1, TRINITY_DN6172_c0_g1, TRINITY_DN6484_c1_g1, TRINITY_DN6484_c1_g2, TRINITY_DN6484_c2_g2, TRINITY_DN6922_c0_g1, TRINITY_DN7309_c1_g1, TRINITY_DN7309_c1_g2, TRINITY_DN8680_c0_…	Gohir.A01G001300.1.p, Gohir.A01G175900.1.p, Gohir.A01G222600.1.p, Gohir.A03G041800.3.p, Gohir.A03G209900.1.p, Gohir.A04G056700.1.p, Gohir.A05G349400.1.p, Gohir.A05G388800.1.p, Gohir.A07G015650.1.p, Gohir.A07G098200.1.p, Gohir.A08G000300.1.p, Gohir.A08G107700.6.p, Gohir.A09G156400.1.p, Gohir.A10G218600.1.p, Gohir.A11G054700.2.p, Gohir.A11G054900.1.p, Gohir.A11G055000.1.p, Gohir.A11G228966.1.p, Goh…	TRINITY_DN270_c0_g1, TRINITY_DN27408_c0_g1, TRINITY_DN28947_c0_g1, TRINITY_DN28947_c1_g1, TRINITY_DN67380_c0_g1, TRINITY_DN67380_c0_g2, TRINITY_DN9025_c1_g3, TRINITY_DN9025_c2_g1, TRINITY_DN9758_c0_g1	TRINITY_DN148417_c0_g1, TRINITY_DN15984_c3_g1, TRINITY_DN2044_c0_g1, TRINITY_DN2102_c0_g3, TRINITY_DN22801_c0_g1, TRINITY_DN25441_c0_g1, TRINITY_DN27063_c0_g1, TRINITY_DN29508_c1_g3, TRINITY_DN29508_c1_g4, TRINITY_DN3094_c1_g1, TRINITY_DN3094_c1_g2, TRINITY_DN35601_c0_g3, TRINITY_DN40672_c0_g1, TRINITY_DN41405_c0_g1, TRINITY_DN50661_c0_g1	OG0000032_1	Actin	-0.0117485	0.0977221	-0.0619026	0.00553573	-0.0402371	-0.174897	-0.385378	-2.08679	-0.0282017	-0.12353	0.000325423	-0.000423958	0.0292013	-0.000231901	0.000468952	0.0186176	0.0580735	0.115301	0.0166561	0.0206619	-0.00219715	0.000261902	0.479314	4.44596e-05	0.495663
Gossypium hirsutum		Adenylate kinase 5, chloroplastic	NA	TRINITY_DN5807_c0_g5	AT5G35170	TRINITY_DN18001_c0_g1	BVRB_8g192630	TRINITY_DN5415_c0_g1, TRINITY_DN5415_c0_g2	XP_017646517.1	TRINITY_DN5807_c0_g1, TRINITY_DN5807_c0_g5	Gohir.A06G048800.1.p, Gohir.D06G048500.1.p	TRINITY_DN4658_c0_g1, TRINITY_DN54493_c1_g2	TRINITY_DN12867_c0_g1, TRINITY_DN12867_c0_g4	OG0011175_1	Adenylate kinase 5, chloroplastic	0	0	0	0	0	-0.0232372	-1.26833	-0.0994446	-0.95571	-0.0205559	0	0	0	0	0	-0.0497663	0.0220734	-0.042771	0.0777619	0.00522762	0.0428237	-0.00571626	-0.150202	-0.000772607	-0.310013
Gossypium hirsutum	rhamnogalacturonan-I galactose oxidase *(RUBY)	Aldehyde oxidase GLOX1	sp|Q3HRQ2|GLOX_VITPS	TRINITY_DN14084_c0_g2	AT1G14430, AT1G19900, AT1G75620, AT3G57620	TRINITY_DN162626_c0_g1, TRINITY_DN80662_c0_g1	BVRB_1g005010, BVRB_1g005020, BVRB_1g005030, BVRB_4g082440	TRINITY_DN237211_c0_g1, TRINITY_DN50870_c0_g1, TRINITY_DN52557_c0_g1, TRINITY_DN53190_c0_g1, TRINITY_DN53190_c0_g3	XP_017603955.1, XP_017610318.1, XP_017610320.1, XP_017610579.1, XP_017629114.1, XP_017636520.1, XP_017638779.1, XP_017645323.2, XP_052874603.1	TRINITY_DN14084_c0_g1, TRINITY_DN14084_c0_g2, TRINITY_DN14084_c0_g3, TRINITY_DN154881_c0_g1	Gohir.A01G113000.3.p, Gohir.A02G088500.1.p, Gohir.A05G188080.1.p, Gohir.A05G257700.1.p, Gohir.A09G188400.1.p, Gohir.A09G239050.1.p, Gohir.A09G239100.1.p, Gohir.A09G239200.1.p, Gohir.A11G256400.1.p, Gohir.A12G167000.1.p, Gohir.D01G100900.1.p, Gohir.D05G191132.1.p, Gohir.D09G183300.2.p, Gohir.D09G239950.1.p, Gohir.D09G240000.1.p, Gohir.D11G266100.2.p, Gohir.D12G170400.1.p	TRINITY_DN16223_c0_g1, TRINITY_DN16223_c1_g1, TRINITY_DN165580_c0_g2, TRINITY_DN287474_c0_g1	TRINITY_DN10450_c0_g2, TRINITY_DN10450_c0_g3, TRINITY_DN509927_c0_g1	OG0000391	Aldehyde oxidase GLOX	0	0	0	0	0	0.411058	0.144292	1.19813	-0.0910896	0.0609189	0	0	0	0	0	0	0	0	0	0	0	0	0	0	0
Gossypium hirsutum		Ankyrin repeat-containing protein BDA1	NA	TRINITY_DN15431_c0_g2	AT1G14480, AT1G14500, AT4G10720, AT5G15500, AT5G54610, AT5G54620	0	0	TRINITY_DN105029_c0_g1, TRINITY_DN178695_c0_g1, TRINITY_DN24842_c0_g1, TRINITY_DN24842_c0_g2, TRINITY_DN24842_c0_g3, TRINITY_DN324015_c0_g1, TRINITY_DN60222_c0_g1, TRINITY_DN60222_c0_g2, TRINITY_DN69042_c0_g1, TRINITY_DN85689_c0_g1, TRINITY_DN88513_c0_g2	XP_017604494.1, XP_017604495.1, XP_017604496.1, XP_017604499.1, XP_017604513.2, XP_017604516.1, XP_017604517.1, XP_017605479.1, XP_017647975.1, XP_017647978.1, XP_017647980.2, XP_017647988.2, XP_017648000.1, XP_017648621.2, XP_017648649.1, XP_017648799.2, XP_052876300.1, XP_052876301.1, XP_052876302.1, XP_052876303.1, XP_052876392.1, XP_052876394.1, XP_052876583.1, XP_052885028.1	TRINITY_DN10385_c0_g1, TRINITY_DN10385_c1_g1, TRINITY_DN1131_c0_g1, TRINITY_DN15431_c0_g2, TRINITY_DN15431_c1_g1, TRINITY_DN15431_c1_g2, TRINITY_DN32322_c0_g1, TRINITY_DN34674_c1_g1, TRINITY_DN40853_c1_g1, TRINITY_DN90096_c0_g1	Gohir.A10G213300.1.p, Gohir.D08G183500.1.p, Gohir.D10G221600.1.p, Gohir.D10G221625.1.p, Gohir.D10G221650.1.p, Gohir.D10G221675.1.p, Gohir.D10G221900.1.p, Gohir.D10G221950.1.p, Gohir.D10G222000.1.p, Gohir.D10G222111.1.p, Gohir.D10G222122.1.p, Gohir.D10G222133.1.p, Gohir.D10G222144.1.p, Gohir.D10G222166.1.p, Gohir.D10G222177.1.p, Gohir.D10G222188.1.p, Gohir.D10G222300.1.p, Gohir.D10G222400.1.p	0	0	OG0000218_2	Ankyrin repeat-containing protein BDA1	0	0	0	0	0	0.736879	0.885135	1.38831	0.0255938	0.189678	0	0	0	0	0	0	0	0	0	0	0	0	0	0	0
Gossypium hirsutum	plasma membrane intrinsic protein *(PIP)	Aquaporin PIP2-3	NA	TRINITY_DN10073_c4_g1	0	TRINITY_DN1664_c0_g1	0	TRINITY_DN13125_c0_g1, TRINITY_DN22539_c0_g1, TRINITY_DN23627_c0_g2, TRINITY_DN3412_c1_g3	0	TRINITY_DN10073_c4_g1, TRINITY_DN2905_c0_g3, TRINITY_DN2905_c0_g7	0	0	0	OG0019291	Aquaporin PIP2-3	-0.00709948	-0.0423367	-0.0190723	-0.00210795	-0.0154677	-0.0846348	-0.0559753	-1.10982	0.0242413	-0.707547	-0.000215523	-0.00743481	0.0853126	-0.00196375	0.00543086	0	0	0	0	0	0	0	0	0	0
Gossypium hirsutum	plasma membrane intrinsic protein *(PIP)	Aquaporin PIP2-7	NA	TRINITY_DN11017_c0_g2	AT2G16850, AT2G37170, AT2G37180, AT2G39010, AT3G53420, AT3G54820, AT4G35100, AT5G60660	TRINITY_DN1093_c0_g1, TRINITY_DN17874_c0_g1, TRINITY_DN34247_c0_g1, TRINITY_DN3956_c0_g1, TRINITY_DN4396_c0_g1, TRINITY_DN4396_c0_g2	BVRB_7g162170, BVRB_9g207940, BVRB_9g207950, BVRB_9g213920	TRINITY_DN1112_c1_g1, TRINITY_DN14049_c0_g1, TRINITY_DN14049_c0_g2, TRINITY_DN17273_c0_g1, TRINITY_DN17273_c0_g2, TRINITY_DN23627_c0_g3, TRINITY_DN23627_c0_g4, TRINITY_DN23627_c0_g5, TRINITY_DN25920_c0_g1, TRINITY_DN25920_c0_g4, TRINITY_DN25920_c1_g1, TRINITY_DN26693_c0_g2, TRINITY_DN26693_c0_g4, TRINITY_DN4664_c0_g1, TRINITY_DN9337_c0_g1, TRINITY_DN9337_c0_g3	XP_017602920.1, XP_017606633.1, XP_017612690.1, XP_017623000.1, XP_017623046.1, XP_017625298.1, XP_017629038.1, XP_017632248.1, XP_017638919.1, XP_017641485.1, XP_017646646.1, XP_017649411.1, XP_052882691.1	TRINITY_DN10073_c1_g1, TRINITY_DN10073_c2_g6, TRINITY_DN11017_c0_g1, TRINITY_DN11017_c0_g2, TRINITY_DN11017_c0_g3, TRINITY_DN11017_c0_g5, TRINITY_DN11017_c0_g6, TRINITY_DN11017_c3_g1, TRINITY_DN11017_c4_g2, TRINITY_DN125642_c0_g1, TRINITY_DN13862_c0_g1, TRINITY_DN1406_c1_g1, TRINITY_DN153622_c0_g1, TRINITY_DN17914_c0_g1, TRINITY_DN17914_c0_g2, TRINITY_DN21848_c0_g1, TRINITY_DN2905_c0_g4, TRINITY_…	Gohir.A01G002300.1.p, Gohir.A01G169400.1.p, Gohir.A01G215200.1.p, Gohir.A01G215300.1.p, Gohir.A03G205200.1.p, Gohir.A04G074500.1.p, Gohir.A05G103200.1.p, Gohir.A08G000064.1.p, Gohir.A08G198000.1.p, Gohir.A09G149800.1.p, Gohir.A10G098900.1.p, Gohir.A10G205800.1.p, Gohir.A11G172700.1.p, Gohir.D01G001900.1.p, Gohir.D01G160500.2.p, Gohir.D01G203800.1.p, Gohir.D01G203900.1.p, Gohir.D02G226500.1.p, Goh…	TRINITY_DN11831_c0_g1, TRINITY_DN11831_c1_g1, TRINITY_DN1283_c0_g1, TRINITY_DN1283_c0_g2, TRINITY_DN17434_c1_g1, TRINITY_DN33584_c0_g1, TRINITY_DN38210_c0_g1, TRINITY_DN6328_c1_g1, TRINITY_DN8702_c0_g1, TRINITY_DN8702_c0_g3	TRINITY_DN20317_c0_g1, TRINITY_DN20591_c0_g1, TRINITY_DN20591_c0_g2, TRINITY_DN20591_c0_g3, TRINITY_DN3189_c1_g1, TRINITY_DN3554_c0_g1, TRINITY_DN38706_c0_g1, TRINITY_DN7135_c0_g1, TRINITY_DN7135_c0_g2, TRINITY_DN7310_c0_g1, TRINITY_DN9201_c0_g1, TRINITY_DN9201_c1_g1	OG0000074_12	Aquaporin PIP2-7	0	0	0	0	0	-0.174446	-0.0185048	-1.04639	0.145568	-0.692594	0	0	0	0	0	0	0	0	0	0	0	0	0	0	0
Gossypium hirsutum	tonoplast intrinsic protein *(TIP)	Aquaporin TIP1-1	NA	TRINITY_DN9679_c0_g2	AT2G36830, AT3G26520, AT4G01470	TRINITY_DN1439_c2_g1, TRINITY_DN23059_c0_g1, TRINITY_DN3233_c1_g1	BVRB_2g037210, BVRB_7g174560, BVRB_7g179210	TRINITY_DN113692_c1_g1, TRINITY_DN2967_c1_g1, TRINITY_DN37040_c0_g1, TRINITY_DN37040_c0_g2, TRINITY_DN76575_c0_g1, TRINITY_DN76575_c0_g2, TRINITY_DN7994_c0_g1, TRINITY_DN7994_c0_g2	XP_017605218.1, XP_017605501.1, XP_017615749.1, XP_017616439.1, XP_017623425.1, XP_017643942.1	TRINITY_DN10572_c5_g1, TRINITY_DN8487_c0_g4, TRINITY_DN9679_c0_g1, TRINITY_DN9679_c0_g2, TRINITY_DN9679_c0_g4	Gohir.A01G212400.1.p, Gohir.A03G038500.1.p, Gohir.A04G070500.1.p, Gohir.A05G098000.1.p, Gohir.A10G213600.1.p, Gohir.A11G323500.1.p, Gohir.A13G229000.1.p, Gohir.D01G201200.1.p, Gohir.D03G129900.1.p, Gohir.D04G109000.1.p, Gohir.D05G098100.1.p, Gohir.D10G222700.1.p, Gohir.D11G342600.1.p, Gohir.D13G234600.1.p	TRINITY_DN15280_c0_g2, TRINITY_DN15280_c0_g4, TRINITY_DN34523_c0_g1, TRINITY_DN3670_c0_g1, TRINITY_DN3670_c0_g2, TRINITY_DN62322_c1_g1	TRINITY_DN14748_c0_g1, TRINITY_DN14748_c0_g4, TRINITY_DN47098_c0_g1, TRINITY_DN47098_c0_g2, TRINITY_DN55852_c0_g1, TRINITY_DN55852_c0_g2, TRINITY_DN9110_c0_g1, TRINITY_DN9110_c0_g2	OG0000346_3	Aquaporin TIP1-1	0.0761323	0.0752565	-0.0477176	-0.000315745	-0.283584	-0.0889831	-0.282376	-1.1134	-0.0632034	-0.762582	0	0	0	0	0	-0.0162767	0.00496784	-0.118297	0.0199352	-0.0228149	-0.153094	-0.00014571	0.200947	0.00132692	0.567805
Gossypium hirsutum	tonoplast intrinsic protein *(TIP)	Aquaporin TIP1-1	NA	TRINITY_DN9679_c0_g4	AT2G36830, AT3G26520, AT4G01470	TRINITY_DN1439_c2_g1, TRINITY_DN23059_c0_g1, TRINITY_DN3233_c1_g1	BVRB_2g037210, BVRB_7g174560, BVRB_7g179210	TRINITY_DN113692_c1_g1, TRINITY_DN2967_c1_g1, TRINITY_DN37040_c0_g1, TRINITY_DN37040_c0_g2, TRINITY_DN76575_c0_g1, TRINITY_DN76575_c0_g2, TRINITY_DN7994_c0_g1, TRINITY_DN7994_c0_g2	XP_017605218.1, XP_017605501.1, XP_017615749.1, XP_017616439.1, XP_017623425.1, XP_017643942.1	TRINITY_DN10572_c5_g1, TRINITY_DN8487_c0_g4, TRINITY_DN9679_c0_g1, TRINITY_DN9679_c0_g2, TRINITY_DN9679_c0_g4	Gohir.A01G212400.1.p, Gohir.A03G038500.1.p, Gohir.A04G070500.1.p, Gohir.A05G098000.1.p, Gohir.A10G213600.1.p, Gohir.A11G323500.1.p, Gohir.A13G229000.1.p, Gohir.D01G201200.1.p, Gohir.D03G129900.1.p, Gohir.D04G109000.1.p, Gohir.D05G098100.1.p, Gohir.D10G222700.1.p, Gohir.D11G342600.1.p, Gohir.D13G234600.1.p	TRINITY_DN15280_c0_g2, TRINITY_DN15280_c0_g4, TRINITY_DN34523_c0_g1, TRINITY_DN3670_c0_g1, TRINITY_DN3670_c0_g2, TRINITY_DN62322_c1_g1	TRINITY_DN14748_c0_g1, TRINITY_DN14748_c0_g4, TRINITY_DN47098_c0_g1, TRINITY_DN47098_c0_g2, TRINITY_DN55852_c0_g1, TRINITY_DN55852_c0_g2, TRINITY_DN9110_c0_g1, TRINITY_DN9110_c0_g2	OG0000346_4	Aquaporin TIP1-1	-0.00622068	-0.0231442	-0.0391357	-0.000586166	-0.0335149	-0.194732	-0.175719	-1.13733	0.0166924	-0.210108	0	0	0	0	0	0.013493	0.115896	-0.00722158	0.0298525	-0.00902404	-0.167305	-0.00411868	0.0561354	0.00078848	0.430307
Gossypium hirsutum	Pepsin-type protease & regulatory factor *(PCS1) of tapetal programmed cell death	Aspartic proteinase PCS1	NA	TRINITY_DN23853_c0_g2	AT2G39710, AT5G02190	TRINITY_DN18458_c0_g1, TRINITY_DN18458_c1_g1, TRINITY_DN1953_c0_g1	BVRB_2g025170	TRINITY_DN101075_c0_g2, TRINITY_DN166391_c0_g1, TRINITY_DN8472_c0_g1, TRINITY_DN8472_c0_g2	XP_017608209.1, XP_017648023.2	TRINITY_DN23853_c0_g1, TRINITY_DN23853_c0_g2, TRINITY_DN91728_c0_g1, TRINITY_DN94976_c0_g1	Gohir.A06G166700.1.p, Gohir.A09G154600.1.p, Gohir.A10G221100.1.p, Gohir.D06G172200.1.p, Gohir.D09G150100.1.p, Gohir.D10G233300.1.p	TRINITY_DN261473_c0_g1, TRINITY_DN34646_c0_g1, TRINITY_DN34646_c0_g2	TRINITY_DN2930_c1_g2, TRINITY_DN36263_c0_g2, TRINITY_DN511608_c0_g1, TRINITY_DN552020_c0_g1	OG0002243	Aspartic proteinase PCS1	-0.0613757	-0.0162564	0.253608	0.000853274	0.703821	-0.415588	-0.640954	-1.65162	-0.0523107	-1.03585	-0.000398072	0.00290013	-0.0339382	0.00122715	-0.00294353	0.00927056	0.137282	0.780367	0.058182	0.274888	-0.0278475	-0.00148835	-0.0348733	0.000119126	0.0539017
Gossypium hirsutum		ATP-dependent zinc metalloprotease FTSH, chloroplastic (Fragment)	sp|Q39444|FTSH_CAPAN	TRINITY_DN2578_c0_g2	AT1G50250, AT5G42270	TRINITY_DN26804_c0_g1, TRINITY_DN26804_c0_g2	BVRB_1g022900	TRINITY_DN20396_c0_g1, TRINITY_DN7572_c0_g1	XP_017641553.2	TRINITY_DN1814_c0_g1, TRINITY_DN2578_c0_g1, TRINITY_DN2578_c0_g2	Gohir.A01G107100.1.p, Gohir.A05G180400.1.p, Gohir.D01G093500.1.p, Gohir.D05G183400.1.p	TRINITY_DN24302_c0_g4	TRINITY_DN10713_c0_g1	OG0007430_2	ATP-dependent zinc metalloprotease FTSH, chloroplastic (Fragment)	0	0	0	0	0	-0.0496598	-0.520954	-1.01628	-0.250852	-0.620972	0	0	0	0	0	0	0	0	0	0	0	0	0	0	0
Gossypium hirsutum	aureusidin synthase	Polyphenol oxidase A1, chloroplastic	sp|Q9FRX6|AS1_ANTMA	TRINITY_DN24527_c0_g1	0	TRINITY_DN1020_c0_g1, TRINITY_DN104254_c0_g1, TRINITY_DN104540_c0_g1, TRINITY_DN149998_c0_g1, TRINITY_DN175570_c0_g1, TRINITY_DN176860_c0_g1, TRINITY_DN1833_c1_g2, TRINITY_DN32713_c0_g1, TRINITY_DN32713_c2_g1, TRINITY_DN33960_c0_g1, TRINITY_DN50575_c0_g1, TRINITY_DN517_c0_g1, TRINITY_DN7925_c0_g1, TRINITY_DN7925_c2_g1	BVRB_6g136670, BVRB_6g136680, BVRB_6g136690, BVRB_8g183760, BVRB_8g183770, BVRB_8g183810, BVRB_8g183820, BVRB_8g183840, BVRB_8g183850, BVRB_8g183860, BVRB_8g183870, BVRB_8g183880, BVRB_8g183890, BVRB_8g183900, BVRB_8g183910	TRINITY_DN21446_c0_g1, TRINITY_DN21446_c0_g2, TRINITY_DN21446_c0_g3, TRINITY_DN21446_c1_g1, TRINITY_DN23219_c0_g1, TRINITY_DN23219_c0_g2, TRINITY_DN23219_c0_g3, TRINITY_DN32395_c0_g1, TRINITY_DN325375_c0_g1, TRINITY_DN57698_c0_g1, TRINITY_DN57698_c1_g1, TRINITY_DN8090_c0_g1, TRINITY_DN8090_c0_g2, TRINITY_DN87598_c0_g1, TRINITY_DN9066_c0_g1	XP_017610264.1, XP_017633325.1, XP_017636411.1, XP_017636412.1, XP_017639686.1, XP_017640734.1, XP_017644082.1, XP_017646461.1	TRINITY_DN122074_c0_g1, TRINITY_DN150292_c0_g1, TRINITY_DN15459_c0_g1, TRINITY_DN15459_c1_g1, TRINITY_DN170422_c0_g1, TRINITY_DN1847_c0_g1, TRINITY_DN1847_c0_g2, TRINITY_DN1847_c0_g3, TRINITY_DN1847_c0_g4, TRINITY_DN1847_c0_g5, TRINITY_DN24527_c0_g1, TRINITY_DN28866_c0_g1	Gohir.A03G195300.1.p, Gohir.A06G125800.1.p, Gohir.A06G125904.1.p, Gohir.A06G172800.1.p, Gohir.A06G209700.1.p, Gohir.A09G071700.2.p, Gohir.A12G029600.2.p, Gohir.D02G216300.1.p, Gohir.D06G130000.1.p, Gohir.D06G130100.2.p, Gohir.D06G181700.1.p, Gohir.D06G181900.2.p, Gohir.D06G211300.1.p, Gohir.D09G071500.1.p, Gohir.D12G028900.2.p, Gohir.D12G028950.1.p	0	0	OG0000182	Aureusidin synthas	0.0217877	-0.00683227	0.0257607	-0.000386182	0.00395691	-1.01649	-0.184833	-1.65753	0.316517	-0.0859446	0.00969563	0.00489751	0.0824162	0.000447537	0.00444837	0	0	0	0	0	0	0	0	0	0
Gossypium hirsutum		Auxin-repressed 12.5 kDa protein	sp|Q05349|12KD_FRAAN	TRINITY_DN12484_c0_g4	AT1G28330, AT2G33830, AT5G44300	TRINITY_DN25478_c0_g1, TRINITY_DN25478_c0_g2	BVRB_8g182770	TRINITY_DN12895_c0_g1, TRINITY_DN12895_c0_g2, TRINITY_DN3110_c0_g1, TRINITY_DN3809_c1_g1	XP_017606542.1, XP_017606543.1, XP_052885476.1	TRINITY_DN1026_c0_g2, TRINITY_DN12484_c0_g2, TRINITY_DN12484_c0_g4	Gohir.A05G159800.3.p, Gohir.A06G129700.5.p, Gohir.D05G162500.3.p, Gohir.D06G133900.4.p	TRINITY_DN2837_c5_g1, TRINITY_DN41727_c0_g1	TRINITY_DN7785_c0_g1, TRINITY_DN7785_c0_g2	OG0004111_2	Auxin-repressed 12.5 kDa protein	0.010812	0.0999709	-0.11001	0.00175125	-0.137661	0.307249	0.241371	1.06144	-0.0187586	0.552717	0	0	0	0	0	0	0	0	0	0	0	0	0	0	0
Gossypium hirsutum	transcriptional repressor *(IAA/AUX)	Auxin-responsive protein IAA14	sp|Q5VRD1|IAA1_ORYSJ	TRINITY_DN1138_c0_g1	AT1G04250, AT3G04730, AT3G23050, AT4G14550	TRINITY_DN10074_c0_g1, TRINITY_DN10074_c0_g2, TRINITY_DN10672_c0_g1, TRINITY_DN5034_c0_g2, TRINITY_DN60931_c3_g1	BVRB_4g082260, BVRB_5g120320	TRINITY_DN24231_c0_g1, TRINITY_DN24231_c1_g1, TRINITY_DN24232_c0_g1, TRINITY_DN2481_c2_g1, TRINITY_DN29677_c2_g2, TRINITY_DN345_c2_g1, TRINITY_DN52450_c0_g1, TRINITY_DN52450_c0_g2, TRINITY_DN5881_c0_g1, TRINITY_DN686_c0_g1, TRINITY_DN686_c0_g3	XP_017616843.1, XP_017627468.1, XP_017627732.1, XP_017628153.1, XP_017632382.1	TRINITY_DN1109_c5_g1, TRINITY_DN1138_c0_g1, TRINITY_DN1138_c0_g2, TRINITY_DN12625_c0_g1, TRINITY_DN14957_c0_g1, TRINITY_DN14957_c0_g2, TRINITY_DN153780_c0_g1, TRINITY_DN18116_c0_g1, TRINITY_DN9877_c0_g1, TRINITY_DN9877_c0_g3	Gohir.A02G035300.1.p, Gohir.A09G222400.1.p, Gohir.A11G127300.1.p, Gohir.A11G248200.1.p, Gohir.A13G169900.1.p, Gohir.D02G042133.1.p, Gohir.D09G224500.1.p, Gohir.D11G132700.1.p, Gohir.D11G258600.1.p, Gohir.D13G175300.1.p	TRINITY_DN11582_c0_g1, TRINITY_DN11582_c0_g2, TRINITY_DN55257_c3_g1, TRINITY_DN6191_c1_g1, TRINITY_DN6191_c1_g2, TRINITY_DN8171_c0_g1	TRINITY_DN16427_c1_g1, TRINITY_DN1732_c0_g1, TRINITY_DN1732_c0_g2, TRINITY_DN31649_c0_g1, TRINITY_DN31649_c0_g2, TRINITY_DN44899_c0_g1, TRINITY_DN44899_c2_g1, TRINITY_DN5110_c1_g2	OG0000318	Auxin-responsive protein IAA1	0.0082396	0.146357	-0.0821716	0.00773851	-0.12103	-0.910175	-0.16432	-1.35389	0.241964	-0.0286069	-0.00074567	-0.00184004	0.0958476	-0.000391839	0.00433546	-0.00016552	0.185971	-0.00156551	0.0727271	-0.000422192	0.190394	0.0143582	0.0277008	-0.000314895	-0.349637
Gossypium hirsutum		Bark storage protein A	sp|Q07469|BSPA_POPDE	TRINITY_DN99394_c0_g1	0	TRINITY_DN18342_c0_g1, TRINITY_DN18342_c1_g1, TRINITY_DN18342_c1_g2, TRINITY_DN989_c0_g1, TRINITY_DN989_c0_g3	BVRB_2g032070, BVRB_2g032090, BVRB_2g032100	TRINITY_DN70692_c0_g1, TRINITY_DN70692_c0_g3	XP_017644398.1	TRINITY_DN37933_c0_g1, TRINITY_DN37933_c0_g2, TRINITY_DN99394_c0_g1	Gohir.A07G022600.1.p, Gohir.D07G026000.1.p	0	0	OG0010780	Bark storage protein A	0	0	0	0	0	0.00538549	1.51767	0.146156	1.7716	0.0494354	-0.0139838	-0.00455579	-0.0582784	0.000441862	7.97384e-05	0	0	0	0	0	0	0	0	0	0
Gossypium hirsutum	bHLH class-XII transcription factor	Basic helix-loop-helix protein 79	NA	TRINITY_DN12242_c4_g1	0	0	0	TRINITY_DN39306_c0_g1	XP_017633034.1	TRINITY_DN12242_c4_g1, TRINITY_DN74049_c0_g1	Gohir.A03G195000.1.p	0	0	OG0024431	Basic helix-loop-helix protein 79	0.0530555	0.00291275	0.00839661	-0.00425902	-0.0396154	0.00452291	-0.565766	-1.62869	-0.496066	-1.50676	0	0	0	0	0	0	0	0	0	0	0	0	0	0	0
Gossypium hirsutum	EC_1.1 oxidoreductase acting on CH-OH group of donor	Berberine bridge enzyme-like 8	sp|Q9SA85|BBE8_ARATH	TRINITY_DN9781_c1_g1	AT1G26380, AT1G26390, AT1G26400, AT1G26410, AT1G26420, AT1G30700, AT4G20800	TRINITY_DN16467_c0_g1, TRINITY_DN23571_c0_g2, TRINITY_DN328_c0_g1, TRINITY_DN328_c0_g2, TRINITY_DN4136_c0_g1, TRINITY_DN4136_c0_g2, TRINITY_DN4732_c0_g1, TRINITY_DN53418_c0_g1, TRINITY_DN98757_c0_g1	BVRB_006390, BVRB_009890, BVRB_4g080420, BVRB_6g137310, BVRB_7g169410, BVRB_7g169420, BVRB_7g169430, BVRB_7g169590, BVRB_7g169600, BVRB_7g169610	TRINITY_DN16891_c0_g2, TRINITY_DN263485_c0_g1, TRINITY_DN33059_c0_g1, TRINITY_DN33059_c0_g4, TRINITY_DN85637_c0_g1, TRINITY_DN88297_c0_g1	XP_017606250.1, XP_017610174.1, XP_017647432.1, XP_017647491.1, XP_017647871.1, XP_017647872.1, XP_017648328.1, XP_017648674.1	TRINITY_DN19363_c0_g1, TRINITY_DN24584_c0_g1, TRINITY_DN28859_c0_g1, TRINITY_DN36467_c0_g1, TRINITY_DN89818_c0_g1, TRINITY_DN9781_c0_g2, TRINITY_DN9781_c1_g1	Gohir.A05G112601.1.p, Gohir.A06G181900.1.p, Gohir.A10G006100.1.p, Gohir.A10G006300.1.p, Gohir.A10G006400.1.p, Gohir.A10G006500.2.p, Gohir.A10G006600.1.p, Gohir.A10G006700.1.p, Gohir.A10G149000.1.p, Gohir.D05G113100.1.p, Gohir.D06G188600.1.p, Gohir.D10G006100.1.p, Gohir.D10G006300.1.p, Gohir.D10G006400.1.p, Gohir.D10G006500.1.p, Gohir.D10G006600.1.p, Gohir.D10G117800.1.p	TRINITY_DN12231_c0_g2, TRINITY_DN23688_c0_g1, TRINITY_DN3577_c0_g2	TRINITY_DN1616_c0_g1, TRINITY_DN188514_c0_g1, TRINITY_DN26017_c0_g1	OG0000208	Berberine bridge enzyme-like 8	0.0233402	0.0327838	0.00891161	5.07e-05	-0.0122627	-0.0368853	-0.47295	-1.20157	-0.245829	-0.803839	0.00890682	2.01907e-05	-0.0535465	-0.00158887	-0.0209727	0.0688726	0.111201	0.0620392	-0.00348451	-0.0074015	0.120738	0.0114641	-0.120883	-0.00020196	-0.450821
Gossypium hirsutum	beta-type carbonic anhydrase	Carbonic anhydrase, chloroplastic	sp|P27140|BCA1_ARATH	TRINITY_DN6826_c1_g2	AT1G23730, AT1G70410, AT3G01500, AT5G14740	TRINITY_DN4063_c0_g1, TRINITY_DN4063_c0_g2, TRINITY_DN9571_c0_g1, TRINITY_DN9571_c0_g2	BVRB_6g148840, BVRB_8g194450	TRINITY_DN22261_c0_g2, TRINITY_DN28569_c1_g1, TRINITY_DN30285_c0_g1, TRINITY_DN45779_c2_g1, TRINITY_DN4768_c0_g1, TRINITY_DN4768_c0_g2	XP_017604207.1, XP_017609966.1, XP_017609967.1, XP_017613416.1, XP_017613417.1, XP_017635593.1, XP_052875498.1, XP_052887204.1	TRINITY_DN16620_c0_g1, TRINITY_DN4948_c1_g1, TRINITY_DN4948_c1_g2, TRINITY_DN6826_c1_g1, TRINITY_DN6826_c1_g2	Gohir.1Z049715.1.p, Gohir.A03G139400.1.p, Gohir.A05G314500.2.p, Gohir.A05G359000.1.p, Gohir.A07G220800.1.p, Gohir.A09G026600.1.p, Gohir.D02G162300.2.p, Gohir.D04G055200.1.p, Gohir.D05G315700.2.p, Gohir.D05G316501.1.p, Gohir.D07G227501.1.p, Gohir.D09G026100.1.p	TRINITY_DN1178_c1_g1, TRINITY_DN23747_c0_g1, TRINITY_DN46956_c0_g1, TRINITY_DN9108_c0_g2	TRINITY_DN2582_c10_g1, TRINITY_DN3024_c0_g1, TRINITY_DN3024_c0_g2, TRINITY_DN9706_c0_g2	OG0000594_3	Beta carbonic anhydrase 1, chloroplastic	-0.0681407	-0.0652236	-0.425567	0.000154766	-0.118134	0.413851	-0.783973	-0.272222	-1.44929	-0.949214	-0.00230251	-0.00446017	-0.0340816	-0.00108527	-0.00163554	0.276886	0.130597	0.103261	-0.0385069	-0.0197948	0	0	0	0	0
Gossypium hirsutum		Beta-amylase 3, chloroplastic	NA	TRINITY_DN30475_c0_g1	AT4G17090	TRINITY_DN6752_c0_g1, TRINITY_DN6752_c0_g2	BVRB_5g124880	TRINITY_DN20456_c2_g2, TRINITY_DN20456_c3_g1, TRINITY_DN24011_c0_g1, TRINITY_DN45381_c1_g1, TRINITY_DN473_c0_g2, TRINITY_DN7305_c0_g1	XP_017616545.1, XP_017634860.1	TRINITY_DN13497_c0_g1, TRINITY_DN13497_c0_g3, TRINITY_DN13497_c1_g2, TRINITY_DN23991_c0_g1, TRINITY_DN30475_c0_g1	Gohir.A11G029500.1.p, Gohir.A12G212000.1.p, Gohir.D09G192250.1.p, Gohir.D11G028000.1.p, Gohir.D12G214500.1.p	TRINITY_DN6439_c0_g1, TRINITY_DN6439_c0_g3	TRINITY_DN115124_c0_g1, TRINITY_DN115124_c0_g3, TRINITY_DN138921_c2_g1	OG0003127_4	Beta-amylase 3, chloroplastic	0	0	0	0	0	0.784099	0.892484	2.07173	0.00732999	0.0540608	0	0	0	0	0	0	0	0	0	0	0	0	0	0	0
Gossypium hirsutum	EC_1.14 oxidoreductase acting on paired donor with incorporation or reduction of molecular oxygen	Beta-amyrin 11-oxidase	NA	TRINITY_DN5489_c0_g2	0	0	0	TRINITY_DN40418_c0_g1	XP_052875444.1	TRINITY_DN5489_c0_g2	0	0	0	OG0040234	Beta-amyrin 11-oxidase	0.894327	0.37939	0.0464248	-0.00176415	-0.229274	0.0482825	1.08251	-0.00608458	0.545454	-0.0392985	0	0	0	0	0	0	0	0	0	0	0	0	0	0	0
Gossypium hirsutum	carotenoid isomerase *(DWARF27)	Beta-carotene isomerase D27, chloroplastic	sp|C7AU21|D27_ORYSJ	TRINITY_DN11396_c0_g1	AT1G03055	0	BVRB_5g120150	TRINITY_DN34615_c0_g1, TRINITY_DN47080_c0_g1	XP_017627922.1	TRINITY_DN11396_c0_g1, TRINITY_DN11396_c0_g2	Gohir.A07G208000.1.p, Gohir.D07G214000.1.p	TRINITY_DN75070_c0_g1	0	OG0014783	Beta-carotene isomerase D27, chloroplasti	-0.0236245	-0.206734	-0.0746047	-0.00876305	-0.0463442	-0.188013	-1.28535	-1.49998	-0.548344	-0.8091	0	0	0	0	0	0	0	0	0	0	0	0	0	0	0
Gossypium hirsutum		Beta-fructofuranosidase, insoluble isoenzyme CWINV1	NA	TRINITY_DN24800_c0_g1	0	TRINITY_DN25195_c0_g2, TRINITY_DN25195_c0_g3, TRINITY_DN25195_c1_g1, TRINITY_DN34091_c3_g1, TRINITY_DN48948_c0_g1, TRINITY_DN82933_c0_g1	0	TRINITY_DN32688_c0_g2	0	TRINITY_DN24800_c0_g1, TRINITY_DN24800_c0_g2	0	TRINITY_DN2511_c0_g2, TRINITY_DN45253_c1_g1	TRINITY_DN1094_c1_g1	OG0014382	Beta-fructofuranosidase, insoluble isoenzyme CWINV1	0	0	0	0	0	0.536939	0.588308	1.13858	0.00634259	0.389164	0	0	0	0	0	0	0	0	0	0	0	0	0	0	0
Gossypium hirsutum		Beta-galactosidase 3	NA	TRINITY_DN1944_c0_g6	0	0	0	TRINITY_DN10810_c1_g2, TRINITY_DN10810_c1_g3	0	TRINITY_DN1944_c0_g6, TRINITY_DN54427_c0_g1	0	0	0	OG0032411	Beta-galactosidase 3	0.152331	0.130657	0.0426736	-0.000295032	-0.048087	-0.152294	-0.161249	-1.29116	0.011393	-0.120058	0	0	0	0	0	0	0	0	0	0	0	0	0	0	0
Gossypium hirsutum		Bifunctional nuclease 2	sp|Q6YZM6|BBD2_ORYSJ	TRINITY_DN7621_c0_g1	AT1G19660, AT1G75380	TRINITY_DN204_c0_g2, TRINITY_DN2288_c0_g1, TRINITY_DN2288_c0_g2	BVRB_1g007020	TRINITY_DN29401_c0_g1, TRINITY_DN29401_c0_g3, TRINITY_DN58525_c0_g2	XP_017608730.1, XP_017613075.1, XP_017613076.1, XP_052881746.1	TRINITY_DN2651_c0_g1, TRINITY_DN7621_c0_g1, TRINITY_DN7621_c0_g2	Gohir.A03G079700.4.p, Gohir.A06G008000.1.p, Gohir.D02G095600.3.p, Gohir.D05G194800.1.p, Gohir.D06G003700.1.p	TRINITY_DN1545_c0_g1, TRINITY_DN2852_c1_g1	TRINITY_DN3761_c0_g1, TRINITY_DN3761_c0_g3, TRINITY_DN70221_c1_g1	OG0002910_1	Bifunctional nuclease 2	0.0186829	-0.0110826	-0.0154349	-0.000593937	-0.0340253	0.781159	0.356949	1.28183	-0.181341	0.17926	0	0	0	0	0	-0.0161754	-0.0364617	-0.124552	-0.0127129	-0.0326004	0.0255052	-0.000449615	0.0293576	-0.000172852	-0.0525957
Gossypium hirsutum		Brefeldin A-inhibited guanine nucleotide-exchange protein 2	NA	TRINITY_DN11559_c2_g1	0	TRINITY_DN35216_c0_g1	0	TRINITY_DN23691_c0_g1, TRINITY_DN23691_c0_g3, TRINITY_DN23691_c0_g4, TRINITY_DN58187_c0_g1	0	TRINITY_DN11559_c1_g1, TRINITY_DN11559_c2_g1, TRINITY_DN27231_c0_g1	0	TRINITY_DN53924_c0_g1	TRINITY_DN65825_c2_g1	OG0016755	Brefeldin A-inhibited guanine nucleotide-exchange protein 2	0	0	0	0	0	0.302547	0.64094	1.04347	0.044717	0.0666053	0	0	0	0	0	0	0	0	0	0	0	0	0	0	0
Gossypium hirsutum	co-activator component *(FD/FDP) of FT-FD floral activator complex		sp|Q7PCC6|FDP_ARATH	TRINITY_DN12669_c0_g2	AT2G17770, AT4G35900	TRINITY_DN19260_c0_g1, TRINITY_DN19260_c0_g2, TRINITY_DN44590_c0_g1	BVRB_005360, BVRB_6g134230	TRINITY_DN48277_c0_g1, TRINITY_DN48277_c0_g3, TRINITY_DN57325_c0_g1, TRINITY_DN61546_c0_g1, TRINITY_DN61546_c0_g2	XP_017629036.1, XP_017644481.1, XP_017646013.1	TRINITY_DN126472_c0_g1, TRINITY_DN12669_c0_g1, TRINITY_DN12669_c0_g2, TRINITY_DN4593_c1_g1, TRINITY_DN4593_c1_g3	Gohir.A01G109700.1.p, Gohir.A02G173200.1.p, Gohir.A05G184500.1.p, Gohir.A11G172900.1.p, Gohir.D01G096500.3.p, Gohir.D03G006700.1.p, Gohir.D05G187300.1.p, Gohir.D11G179900.2.p	TRINITY_DN16898_c0_g1, TRINITY_DN16898_c0_g2, TRINITY_DN29718_c0_g5	TRINITY_DN15866_c0_g1, TRINITY_DN15866_c0_g3	OG0001479	bZIP transcription factor 2	0.00475785	0.0142801	0.018267	0.00027212	0.0131615	-0.503208	-0.384017	-1.12445	0.0308682	-0.266703	-0.0223514	-0.00509848	-0.105711	0.000361108	-0.00039683	-0.0142733	-0.0643049	-0.0491882	-0.0230306	-0.00854902	0.0317042	0.00529844	0.130756	-5.55033e-05	0.0417738
Gossypium hirsutum	EC_2.1 transferase transferring one-carbon group	Caffeic acid 3-O-methyltransferase 1	NA	TRINITY_DN17304_c0_g1	0	0	0	TRINITY_DN15581_c3_g1, TRINITY_DN27397_c2_g1, TRINITY_DN44699_c0_g1	0	TRINITY_DN1303_c3_g1, TRINITY_DN17304_c0_g1, TRINITY_DN46029_c1_g1	0	0	0	OG0024798	Caffeic acid 3-O-methyltransferase 1	0	0	0	0	0	0.00312469	0.570703	1.25717	0.527981	1.21553	0	0	0	0	0	0	0	0	0	0	0	0	0	0	0
Gossypium hirsutum	EC_2.1 transferase transferring one-carbon group	Caffeic acid 3-O-methyltransferase 3	NA	TRINITY_DN3644_c0_g1	0	TRINITY_DN30948_c1_g3, TRINITY_DN30948_c5_g1	0	0	0	TRINITY_DN3644_c0_g1	0	TRINITY_DN14098_c0_g1, TRINITY_DN98381_c0_g1	TRINITY_DN2225_c0_g4, TRINITY_DN5676_c1_g1	OG0015176	Caffeic acid 3-O-methyltransferase 3	0	0	0	0	0	1.38508	1.94711	2.14519	0.322359	0.423195	0	0	0	0	0	-0.223792	-0.494699	-0.0253054	-0.00966459	0.0614589	0	0	0	0	0
Gossypium hirsutum		Calcium-binding protein KRP1	NA	TRINITY_DN89897_c0_g1	AT4G27280, AT5G54490	TRINITY_DN10479_c0_g1, TRINITY_DN184681_c0_g1, TRINITY_DN35647_c0_g1, TRINITY_DN39331_c0_g1, TRINITY_DN6871_c0_g1, TRINITY_DN6871_c0_g2	BVRB_013330, BVRB_4g092610, BVRB_9g206790	TRINITY_DN12253_c0_g2, TRINITY_DN12879_c0_g1, TRINITY_DN20922_c0_g1, TRINITY_DN26795_c0_g1, TRINITY_DN339167_c0_g1, TRINITY_DN69123_c0_g2, TRINITY_DN82125_c0_g1, TRINITY_DN9781_c0_g1, TRINITY_DN9781_c0_g2	XP_017605737.1, XP_017618582.1, XP_017618704.1, XP_017636623.1, XP_017641377.1, XP_017645286.1, XP_017648605.1	TRINITY_DN110989_c0_g1, TRINITY_DN122570_c0_g1, TRINITY_DN153145_c0_g1, TRINITY_DN22692_c0_g1, TRINITY_DN22829_c0_g1, TRINITY_DN5506_c1_g1, TRINITY_DN84112_c0_g1, TRINITY_DN8625_c0_g1, TRINITY_DN89387_c0_g1, TRINITY_DN89897_c0_g1, TRINITY_DN9022_c2_g1	Gohir.A01G070900.1.p, Gohir.A05G166800.1.p, Gohir.A06G130500.1.p, Gohir.A10G018900.1.p, Gohir.A12G135600.1.p, Gohir.A13G058100.1.p, Gohir.A13G143000.1.p, Gohir.D01G057933.1.p, Gohir.D05G169800.1.p, Gohir.D06G126700.1.p, Gohir.D10G019800.1.p, Gohir.D12G139600.1.p, Gohir.D13G063900.1.p, Gohir.D13G147600.1.p	TRINITY_DN118029_c0_g2, TRINITY_DN118029_c0_g3, TRINITY_DN45556_c0_g1	TRINITY_DN8800_c0_g3, TRINITY_DN8800_c0_g4, TRINITY_DN9802_c0_g1, TRINITY_DN9802_c0_g2	OG0000317_7	Calcium-binding protein KRP1	0	0	0	0	0	-0.475688	-0.171755	-1.18894	0.0802189	-0.014341	0	0	0	0	0	0	0	0	0	0	0	0	0	0	0
Gossypium hirsutum		Calcium-transporting ATPase 2, plasma membrane-type	NA	TRINITY_DN5746_c0_g4	0	TRINITY_DN4307_c0_g2	0	TRINITY_DN104891_c0_g1	0	TRINITY_DN46600_c0_g1, TRINITY_DN5746_c0_g4, TRINITY_DN5746_c0_g5	Gohir.A07G127766.1.p	TRINITY_DN22014_c0_g1	TRINITY_DN13784_c5_g1	OG0019129	Calcium-transporting ATPase 2, plasma membrane-type	0	0	0	0	0	-0.39032	0.124711	-0.0622495	1.23703	0.169736	0.00351079	0.00394308	-0.0235947	0.000822356	-0.00360812	0	0	0	0	0	-0.230301	-0.126535	-0.422017	-6.04147e-05	-0.0212377
Gossypium hirsutum	calcium sensor *(CML)	Calmodulin-like protein 30	NA	TRINITY_DN161192_c0_g1	0	0	0	0	XP_017642005.1	TRINITY_DN161192_c0_g1	Gohir.D03G021400.1.p	0	0	OG0034126	Calmodulin-like protein 30	0	0	0	0	0	0.00849739	1.73783	-0.0369526	2.02018	-0.0222569	0	0	0	0	0	0	0	0	0	0	0	0	0	0	0
Gossypium hirsutum	regulatory protein *(CMU) of microtubule-dependent CSC insertion	Protein KINESIN LIGHT CHAIN-RELATED 2	sp|P17067|CAHC_PEA	TRINITY_DN1350_c0_g2	AT1G27500, AT3G27960	TRINITY_DN21401_c0_g1, TRINITY_DN21401_c0_g2	BVRB_5g117010	TRINITY_DN103595_c0_g2, TRINITY_DN22821_c0_g1, TRINITY_DN439_c0_g1, TRINITY_DN439_c0_g2, TRINITY_DN9508_c0_g1	XP_017616201.1, XP_017616202.1, XP_017637804.1, XP_017649216.1, XP_052883275.1, XP_052887205.1	TRINITY_DN1350_c0_g2, TRINITY_DN348_c7_g1, TRINITY_DN384_c0_g3, TRINITY_DN8027_c1_g1, TRINITY_DN976_c0_g1	Gohir.A03G097800.1.p, Gohir.A05G359300.1.p, Gohir.A07G040600.4.p, Gohir.A09G026500.1.p, Gohir.D02G116900.5.p, Gohir.D04G054900.1.p, Gohir.D09G026000.1.p	TRINITY_DN18724_c1_g2, TRINITY_DN18724_c1_g3	TRINITY_DN7669_c0_g1, TRINITY_DN7669_c0_g2	OG0001582	Carbonic anhydrase, chloroplast	-0.0160784	0.0254459	0.00469617	0.000578592	0.0249204	0.34789	-0.549729	-0.273105	-1.07853	-0.894414	0.00530339	-0.00115881	-0.215707	-0.00065793	-0.0875328	-0.0143026	-0.132997	0.0234387	-0.060612	0.0159807	-0.0132793	0.00392032	-0.0422973	0.000457701	-0.00880462
Gossypium hirsutum		Chlorophyll a-b binding protein 21, chloroplastic	NA	NA	NA	NA	NA	NA	NA	NA	NA	NA	NA	TRINITY_DN58675_c1_g1	Chlorophyll a-b binding protein 21, chloroplastic	0	0	0	0	0	-0.227775	-1.5708	-1.39413	-0.851689	-0.742316	0	0	0	0	0	0	0	0	0	0	0	0	0	0	0
Gossypium hirsutum	component *(LHCb6) of LHC-II complex	Chlorophyll a-b binding protein CP24 10A, chloroplastic	sp|P27524|CB4A_SOLLC	TRINITY_DN17130_c0_g1	AT1G15820	TRINITY_DN1122_c1_g2	BVRB_005040	TRINITY_DN43555_c0_g1, TRINITY_DN6065_c1_g1, TRINITY_DN6065_c1_g2, TRINITY_DN69387_c0_g1	XP_017633596.1	TRINITY_DN17130_c0_g1, TRINITY_DN17130_c0_g2	Gohir.A03G172800.1.p, Gohir.A04G112800.1.p, Gohir.D02G196000.1.p	TRINITY_DN29139_c0_g1, TRINITY_DN29139_c0_g3, TRINITY_DN29139_c0_g4	TRINITY_DN9106_c0_g1, TRINITY_DN9106_c0_g4, TRINITY_DN9106_c0_g5	OG0005585	Chlorophyll a-b binding protein CP24 10A, chloroplastic	0.0431877	0.0178871	-0.00105143	-0.00139512	-0.0435279	-0.012355	-0.860236	-1.10126	-0.720692	-1.0173	-0.00277602	0.000798174	-0.000137455	0.000681719	0.00106731	0.0259856	0.115481	-0.0180274	0.0330688	-0.0217059	0.266839	0.0122298	-0.167723	-0.000739117	-0.708003
Gossypium hirsutum		Chlorophyll a-b binding protein 3C, chloroplastic	sp|P12332|CB21_SILLB	TRINITY_DN29511_c0_g1	0	TRINITY_DN162445_c0_g1, TRINITY_DN51661_c1_g1, TRINITY_DN51662_c0_g3, TRINITY_DN74360_c0_g2	0	TRINITY_DN233873_c0_g1, TRINITY_DN39312_c0_g4	0	TRINITY_DN150405_c1_g1, TRINITY_DN29511_c0_g1, TRINITY_DN89982_c0_g1	0	TRINITY_DN151917_c0_g2	TRINITY_DN185914_c0_g1, TRINITY_DN263380_c0_g1, TRINITY_DN405113_c0_g1	OG0014449	Chlorophyll a-b binding protein, chloroplastic (Fragment)	0.061749	0.0217246	0.0256366	-0.00312673	-0.0206474	-0.0299606	-0.965078	-1.05402	-0.680577	-0.837504	-0.00462568	-0.00498582	-0.008642	-0.00123515	0.00120529	-0.0230011	-0.0199161	0.00710881	0.00874268	0.0142407	0.242498	0.00982419	0.426506	-0.000654659	0.0140136
Gossypium hirsutum		Clathrin heavy chain 1	NA	TRINITY_DN18794_c1_g1	0	0	BVRB_039610	TRINITY_DN16831_c0_g1, TRINITY_DN20971_c0_g1, TRINITY_DN20971_c0_g2, TRINITY_DN2850_c0_g1, TRINITY_DN2850_c0_g2	0	TRINITY_DN18794_c1_g1, TRINITY_DN2585_c0_g1, TRINITY_DN2585_c0_g2, TRINITY_DN3148_c0_g1, TRINITY_DN3148_c0_g3, TRINITY_DN50497_c0_g1	Gohir.D03G059600.2.p	TRINITY_DN16348_c1_g2, TRINITY_DN16348_c1_g3, TRINITY_DN30600_c0_g1	TRINITY_DN12313_c1_g1, TRINITY_DN47067_c0_g1	OG0008789	Clathrin heavy chain 1	-0.261199	-0.287001	-0.128396	-1.95e-05	0.0331625	0.975738	-0.0488845	0.437578	-1.37161	-0.0787069	0	0	0	0	0	0.0159522	-0.0538129	-0.0743369	-0.0703898	-0.0530221	0.0673931	-0.0374413	0.0418987	-0.0309952	-0.134732
Gossypium hirsutum		Clathrin heavy chain 1	NA	TRINITY_DN19725_c0_g2	0	0	0	TRINITY_DN32519_c0_g1, TRINITY_DN37852_c0_g1	0	TRINITY_DN19725_c0_g2	0	0	TRINITY_DN9667_c0_g1	OG0032951	Clathrin heavy chain 1	-0.148404	-0.456406	-0.0864106	-0.00151724	0.0179725	-3.56598	-0.0915067	-0.279574	0.761636	0.387715	0	0	0	0	0	0	0	0	0	0	-0.136166	-0.00345705	0.363813	0.000368485	0.672452
Gossypium hirsutum		CMP-sialic acid transporter 4	NA	TRINITY_DN8529_c1_g1	0	0	0	TRINITY_DN16464_c3_g1	0	TRINITY_DN8529_c1_g1	0	0	0	OG0054638	CMP-sialic acid transporter 4	0	0	0	0	0	1.5168	0.147271	0.315627	-0.320594	-0.22805	0	0	0	0	0	0	0	0	0	0	0	0	0	0	0
Gossypium hirsutum			sp|Q5IFN2|CRYD_OSTTA	TRINITY_DN5864_c0_g1	AT4G25290	TRINITY_DN1420_c0_g1, TRINITY_DN15607_c4_g1	BVRB_3g055840	TRINITY_DN10511_c0_g1, TRINITY_DN10511_c0_g2	XP_017634749.1	TRINITY_DN5864_c0_g1, TRINITY_DN5864_c0_g2	Gohir.A12G265001.1.p, Gohir.D12G265200.1.p	TRINITY_DN3188_c1_g1	TRINITY_DN3828_c0_g1, TRINITY_DN64687_c3_g2	TRINITY_DN19948_c0_g1	Cryptochrome DASH, chloroplastic/mitochondrial	0	0	0	0	0	-0.307676	-0.212032	-1.41253	0.0334228	-0.423278	0	0	0	0	0	0	0	0	0	0	0	0	0	0	0
Gossypium hirsutum		CSC1-like protein ERD4	NA	TRINITY_DN127025_c0_g1	0	TRINITY_DN12298_c0_g1, TRINITY_DN12298_c0_g7	0	TRINITY_DN34311_c0_g2	0	TRINITY_DN127025_c0_g1, TRINITY_DN1965_c0_g4	0	TRINITY_DN1389_c0_g2	0	OG0023527	CSC1-like protein ERD4	0.00999209	0.0919091	0.02967	0.00221699	0.0171211	-0.448542	-0.066815	-1.17472	0.20263	-0.0549719	0.0152476	0.014456	0.195996	0.000827766	0.00489007	-0.0101353	0.0595262	-0.0256958	0.0519247	-0.003817	0	0	0	0	0
Gossypium hirsutum	calcium-permeable channel *(OSCA)	CSC1-like protein RXW8	NA	TRINITY_DN8117_c0_g1	0	TRINITY_DN13756_c2_g1	0	TRINITY_DN15258_c1_g2, TRINITY_DN29299_c0_g2, TRINITY_DN44328_c0_g1, TRINITY_DN44328_c0_g2	0	TRINITY_DN21651_c0_g1, TRINITY_DN8117_c0_g1	Gohir.A06G026866.1.p, Gohir.A10G217900.1.p	TRINITY_DN16209_c1_g1, TRINITY_DN67548_c0_g1	TRINITY_DN10363_c0_g4	OG0015223	CSC1-like protein RXW8	0.0496848	0.026982	0.0150929	-0.000531974	-0.0274742	-0.19385	-0.070009	-1.4183	0.077024	-0.615431	0	0	0	0	0	0	0	0	0	0	0	0	0	0	0
Gossypium hirsutum		Cuscuta receptor 1	NA	TRINITY_DN8413_c0_g1	0	TRINITY_DN1009_c0_g2, TRINITY_DN35663_c0_g1, TRINITY_DN57990_c0_g1	0	TRINITY_DN11295_c1_g1, TRINITY_DN20505_c0_g1, TRINITY_DN33453_c0_g1, TRINITY_DN34905_c0_g1, TRINITY_DN34905_c3_g2, TRINITY_DN350_c1_g1, TRINITY_DN47987_c0_g1, TRINITY_DN66028_c0_g1, TRINITY_DN8101_c0_g1, TRINITY_DN90765_c1_g1, TRINITY_DN99749_c0_g1	XP_017613619.1, XP_017644281.1, XP_052880581.1, XP_052885733.1, XP_052885752.1	TRINITY_DN30129_c0_g1, TRINITY_DN30129_c0_g2, TRINITY_DN5765_c0_g1, TRINITY_DN5765_c0_g2, TRINITY_DN8413_c0_g1, TRINITY_DN84148_c0_g1	Gohir.A05G009400.2.p, Gohir.A06G188366.1.p, Gohir.A13G202050.1.p, Gohir.A13G202100.2.p, Gohir.A13G202200.1.p, Gohir.A13G202300.2.p, Gohir.A13G202700.2.p, Gohir.D05G010050.1.p, Gohir.D05G010100.2.p, Gohir.D06G194500.1.p, Gohir.D06G196132.1.p, Gohir.D13G207900.2.p, Gohir.D13G208066.1.p	0	TRINITY_DN353722_c0_g1	OG0001165_1	Cuscuta receptor 1	-0.0287492	-0.0146242	-0.0283224	0.000836241	-0.00183713	-1.13644	-0.318238	-0.494371	0.214795	0.10648	0	0	0	0	0	0	0	0	0	0	0	0	0	0	0
[truncated: 1,350 more rows]

## Sheet: MapMan_Categories
External Stimuli
[truncated: 338 more rows]
